# Supplementary material for: Co(NCS)2(abpt)2 and Ni(NCS)2(abpt)2 [abpt is 4-amino-3,5-bis­(pyridin-2-yl)-1,2,4-triazole]: structural characterization of polymorphs A and B
Source: Acta Crystallogr C Struct Chem. 2021 Nov 16;77(Pt 12):777–81. doi: 10.1107/S2053229621010251 (PMC8645156; doi:10.1107/S2053229621010251)
Supplement: Supplementary file 1 [file c-77-00777-sup1.cif]

##############################################################################
#                                                                            #
# This CIF contains the data in a paper accepted for publication in          #
# Acta Crystallographica Section C. It conforms to the requirements of       #
# Notes for Authors for Acta Crystallographica Section C, and has been       #
# peer reviewed under the auspices of the IUCr Commission on Journals.       #
#                                                                            #
# Full details of the Crystallographic Information File format               #
# are given in the paper "The Crystallographic Information File (CIF):       #
# a New Standard Archive File for Crystallography" by S. R. Hall, F. H.      #
# Allen and I. D. Brown [Acta Cryst. (1991), A47, 655-685].                  #
#                                                                            #
# The current version of the core CIF dictionary is obtainable from          #
# ftp://ftp.iucr.org/pub/cif_core.dic.                                       #
#                                                                            #
# Software is freely available for graphical display of the structure(s)     #
# in this CIF. For information consult the CIF software page                 #
# http://www.iucr.org/resources/cif/software.                                #
#                                                                            #
# This file may be used for bona fide research purposes within the           #
# scientific community so long as proper attribution is given to the journal # 
# article from which it was obtained.                                        #
#                                                                            #
##############################################################################
data_Co_A_120K
_audit_creation_method
;
Olex2 1.3
(compiled 2020.02.04 svn.rd84adfe8 for OlexSys, GUI svn.r6032)
;
_chemical_name_systematic
;\
Bis[4-amino-3,5-bis(pyridin-2-yl)-1,2,4-triazole-\k^2^<i>N</i>^2^,<i>N</i>^3^]\
bis(thiocyanato-\k<i>N</i>)cobalt(II)
;
_chemical_name_common     '[Co(abpt)2(NCS)2]'
_chemical_formula_moiety     'C26 H20 Co N14 S2'
_chemical_formula_sum     'C26 H20 Co N14 S2'
_chemical_formula_iupac     '[Co (N C S)2 (C12 H10 N6)2]'
_chemical_formula_weight     651.61
_chemical_melting_point     ?
_space_group_crystal_system     monoclinic
_space_group_name_H-M_alt     'P 1 21/n 1'
_space_group_name_Hall     '-P 2yn'
loop_
    _space_group_symop_operation_xyz
    'x, y, z'
    '-x+1/2, y+1/2, -z+1/2'
    '-x, -y, -z'
    'x-1/2, -y-1/2, z-1/2'
_cell_length_a     8.4792(6)
_cell_length_b     10.1307(7)
_cell_length_c     16.3774(11)
_cell_angle_alpha     90
_cell_angle_beta     93.4850(10)
_cell_angle_gamma     90
_cell_volume     1404.22(17)
_cell_formula_units_Z     2
_cell_measurement_reflns_used     6392
_cell_measurement_theta_min     2.365
_cell_measurement_theta_max     28.398
_cell_measurement_temperature     120(2)
_exptl_crystal_description     block
_exptl_crystal_colour     orange
_exptl_crystal_size_max     0.24
_exptl_crystal_size_mid     0.16
_exptl_crystal_size_min     0.11
_exptl_crystal_density_diffrn     1.541
_exptl_crystal_density_meas     .
_exptl_crystal_density_method     ?
_exptl_crystal_F_000     666
_exptl_absorpt_coefficient_mu     0.806
_exptl_absorpt_correction_type     multi-scan
_exptl_absorpt_process_details
;
(SADABS; Bruker, 2008)
;
_exptl_absorpt_correction_T_min     0.7929
_exptl_absorpt_correction_T_max     0.9194
_diffrn_ambient_temperature     120(2)
_diffrn_source     'sealed X-ray tube'
_diffrn_source_power     1.75
_diffrn_source_voltage     50.0
_diffrn_source_current     35.0
_diffrn_radiation_type     MoK\a
_diffrn_radiation_wavelength     0.71073
_diffrn_radiation_monochromator     graphite
_diffrn_measurement_device_type     'Bruker SMART CCD 1K area detector'
_diffrn_measurement_device     'three-circle diffractometer'
_diffrn_measurement_method     '\w scans'
_diffrn_detector     'CCD area detector'
_diffrn_detector_area_resol_mean     7.9
_diffrn_reflns_number     13341
_diffrn_reflns_av_R_equivalents     0.0440
_diffrn_reflns_av_unetI/netI     0.0354
_diffrn_reflns_theta_min     2.365
_diffrn_reflns_theta_max     26.362
_diffrn_reflns_theta_full     26.000
_diffrn_measured_fraction_theta_max     0.999
_diffrn_measured_fraction_theta_full     0.999
_diffrn_reflns_limit_h_min     -10
_diffrn_reflns_limit_h_max     10
_diffrn_reflns_limit_k_min     -12
_diffrn_reflns_limit_k_max     12
_diffrn_reflns_limit_l_min     -20
_diffrn_reflns_limit_l_max     20
_diffrn_radiation_probe     x-ray
_refine_special_details     ?
_reflns_number_total     2884
_reflns_number_gt     2383
_reflns_threshold_expression     'I > 2\s(I)'
_refine_ls_structure_factor_coef     Fsqd
_refine_ls_matrix_type     full
_refine_ls_R_factor_all     0.0531
_refine_ls_R_factor_gt     0.0391
_refine_ls_wR_factor_gt     0.0874
_refine_ls_wR_factor_ref     0.0928
_refine_ls_goodness_of_fit_ref     1.062
_refine_ls_restrained_S_all     1.062
_refine_ls_number_reflns     2884
_refine_ls_number_parameters     202
_refine_ls_number_restraints     1
_refine_ls_hydrogen_treatment     mixed
_refine_ls_weighting_scheme     calc
_refine_ls_weighting_details
              'w=1/[\s^2^(Fo^2^)+(0.0335P)^2^+1.6189P] where P=(Fo^2^+2Fc^2^)/3'
_atom_sites_solution_hydrogens     mixed
_atom_sites_solution_primary     direct
_atom_sites_solution_secondary     ?
_refine_ls_shift/su_max     0.000
_refine_ls_shift/su_mean     0.000
_refine_diff_density_max     0.578
_refine_diff_density_min     -0.270
_refine_ls_extinction_method     none
_refine_ls_extinction_coef     .
loop_
    _atom_type_symbol
    _atom_type_description
    _atom_type_scat_dispersion_real
    _atom_type_scat_dispersion_imag
    _atom_type_scat_source
    'C' 'C' 0.0033 0.0016
                         'International Tables Vol C Tables 4.2.6.8 and 6.1.1.4'
    'H' 'H' 0.0000 0.0000
                         'International Tables Vol C Tables 4.2.6.8 and 6.1.1.4'
    'Co' 'Co' 0.3494 0.9721
                         'International Tables Vol C Tables 4.2.6.8 and 6.1.1.4'
    'N' 'N' 0.0061 0.0033
                         'International Tables Vol C Tables 4.2.6.8 and 6.1.1.4'
    'S' 'S' 0.1246 0.1234
                         'International Tables Vol C Tables 4.2.6.8 and 6.1.1.4'
_computing_data_collection
;
SMART (Bruker, 1999)
;
_computing_cell_refinement
;
SAINT (Bruker, 2003)
;
_computing_data_reduction
;
SAINT (Bruker, 2003)
;
_computing_structure_solution
;
SHELXS (Sheldrick, 2008)
;
_computing_structure_refinement
;
SHELXL2018 (Sheldrick, 2015)
;
_computing_molecular_graphics
;
OLEX2 (Dolomanov <i>et al.</i>,  2009)
;
_computing_publication_material
;
OLEX2 (Dolomanov <i>et al.</i>,  2009)
;
loop_
    _atom_site_type_symbol
    _atom_site_label
    _atom_site_fract_x
    _atom_site_fract_y
    _atom_site_fract_z
    _atom_site_U_iso_or_equiv
    _atom_site_adp_type
    _atom_site_calc_flag
    _atom_site_occupancy
    _atom_site_disorder_assembly
    _atom_site_disorder_group
    Co Co1 0.500000 0.500000 0.500000 0.01882(13) Uani d 1 . .
    S S1 0.26353(8) 0.71891(7) 0.25547(4) 0.03309(19) Uani d 1 . .
    N N1 0.3933(2) 0.5708(2) 0.38833(13) 0.0251(5) Uani d 1 . .
    N N2 0.7191(2) 0.5974(2) 0.47456(12) 0.0229(5) Uani d 1 . .
    N N3 0.4751(2) 0.6892(2) 0.54812(13) 0.0252(5) Uani d 1 . .
    N N4 0.3563(2) 0.7585(2) 0.58160(12) 0.0212(4) Uani d 1 . .
    N N5 0.5684(2) 0.8849(2) 0.57976(13) 0.0245(5) Uani d 1 . .
    N N6 0.6795(3) 0.9902(2) 0.59404(15) 0.0300(5) Uani d 1 . .
    H H6A 0.729(3) 0.965(3) 0.6428(13) 0.036 Uiso d 1 . .
    H H6B 0.623(4) 1.062(3) 0.6070(18) 0.036 Uiso d 1 . .
    N N7 0.3920(3) 1.0989(2) 0.64769(13) 0.0265(5) Uani d 1 . .
    C C1 0.3384(3) 0.6316(2) 0.33321(15) 0.0220(5) Uani d 1 . .
    C C2 0.8335(3) 0.5446(3) 0.43168(16) 0.0260(6) Uani d 1 . .
    H H2 0.816515 0.460189 0.407395 0.031 Uiso calc 1 . .
    C C3 0.9764(3) 0.6089(3) 0.42150(17) 0.0294(6) Uani d 1 . .
    H H3 1.054378 0.569724 0.389995 0.035 Uiso calc 1 . .
    C C4 1.0025(3) 0.7307(3) 0.45807(17) 0.0320(6) Uani d 1 . .
    H H4 1.099888 0.775451 0.452950 0.038 Uiso calc 1 . .
    C C5 0.8846(3) 0.7871(3) 0.50249(16) 0.0279(6) Uani d 1 . .
    H H5 0.900354 0.870360 0.528377 0.033 Uiso calc 1 . .
    C C6 0.7438(3) 0.7189(3) 0.50807(15) 0.0238(5) Uani d 1 . .
    C C7 0.6017(3) 0.7659(3) 0.54623(15) 0.0238(5) Uani d 1 . .
    C C8 0.4140(3) 0.8759(3) 0.60107(15) 0.0234(5) Uani d 1 . .
    C C9 0.3236(3) 0.9796(2) 0.64092(15) 0.0242(5) Uani d 1 . .
    C C10 0.3130(3) 1.1925(3) 0.68644(16) 0.0303(6) Uani d 1 . .
    H H10 0.359647 1.277459 0.692737 0.036 Uiso calc 1 . .
    C C11 0.1660(3) 1.1714(3) 0.71792(16) 0.0286(6) Uani d 1 . .
    H H11 0.115389 1.240223 0.745801 0.034 Uiso calc 1 . .
    C C12 0.0949(3) 1.0493(3) 0.70808(16) 0.0288(6) Uani d 1 . .
    H H12 -0.006542 1.033270 0.727696 0.035 Uiso calc 1 . .
    C C13 0.1757(3) 0.9496(3) 0.66852(15) 0.0263(6) Uani d 1 . .
    H H13 0.130906 0.864169 0.660766 0.032 Uiso calc 1 . .
loop_
    _atom_site_aniso_label
    _atom_site_aniso_U_11
    _atom_site_aniso_U_22
    _atom_site_aniso_U_33
    _atom_site_aniso_U_12
    _atom_site_aniso_U_13
    _atom_site_aniso_U_23
    Co1 0.0144(2) 0.0185(2) 0.0237(2) -0.00017(19) 0.00195(17) 0.00061(19)
    S1 0.0313(4) 0.0345(4) 0.0324(4) 0.0062(3) -0.0072(3) 0.0043(3)
    N1 0.0206(11) 0.0265(12) 0.0283(11) -0.0003(9) 0.0016(9) 0.0013(9)
    N2 0.0171(10) 0.0242(11) 0.0271(11) 0.0009(9) -0.0003(8) 0.0040(9)
    N3 0.0205(11) 0.0264(12) 0.0289(11) 0.0008(9) 0.0030(9) 0.0014(9)
    N4 0.0170(10) 0.0202(11) 0.0264(11) 0.0007(8) 0.0014(8) 0.0001(8)
    N5 0.0219(11) 0.0228(11) 0.0286(11) -0.0052(9) 0.0002(9) -0.0010(9)
    N6 0.0246(12) 0.0260(12) 0.0391(13) -0.0069(10) -0.0004(10) -0.0006(11)
    N7 0.0254(12) 0.0240(12) 0.0301(11) -0.0018(10) 0.0004(9) -0.0014(9)
    C1 0.0154(12) 0.0234(13) 0.0277(13) -0.0019(10) 0.0045(10) -0.0036(11)
    C2 0.0205(13) 0.0245(13) 0.0332(14) 0.0040(11) 0.0017(10) 0.0046(11)
    C3 0.0195(13) 0.0306(15) 0.0386(15) 0.0045(11) 0.0062(11) 0.0060(12)
    C4 0.0185(13) 0.0367(16) 0.0409(16) -0.0031(12) 0.0021(11) 0.0082(13)
    C5 0.0229(13) 0.0303(14) 0.0301(13) -0.0040(12) -0.0009(10) 0.0019(11)
    C6 0.0178(12) 0.0268(13) 0.0264(13) -0.0001(11) -0.0008(10) 0.0053(11)
    C7 0.0214(13) 0.0235(13) 0.0263(13) -0.0037(11) -0.0010(10) 0.0019(10)
    C8 0.0205(13) 0.0264(14) 0.0232(12) -0.0010(11) -0.0003(10) 0.0022(10)
    C9 0.0244(13) 0.0209(13) 0.0268(13) 0.0021(10) -0.0013(10) 0.0035(10)
    C10 0.0313(15) 0.0273(15) 0.0322(14) -0.0013(12) 0.0003(12) -0.0064(11)
    C11 0.0301(15) 0.0287(14) 0.0270(14) 0.0029(12) 0.0029(11) -0.0054(11)
    C12 0.0307(15) 0.0293(14) 0.0268(13) -0.0011(12) 0.0040(11) 0.0032(11)
    C13 0.0277(14) 0.0223(13) 0.0284(13) -0.0030(11) -0.0021(11) 0.0030(11)
_geom_special_details
;
 All esds (except the esd in the dihedral angle between two l.s. planes)
 are estimated using the full covariance matrix.  The cell esds are taken
 into account individually in the estimation of esds in distances, angles
 and torsion angles; correlations between esds in cell parameters are only
 used when they are defined by crystal symmetry.  An approximate (isotropic)
 treatment of cell esds is used for estimating esds involving l.s. planes.
;
loop_
    _geom_bond_atom_site_label_1
    _geom_bond_atom_site_label_2
    _geom_bond_site_symmetry_2
    _geom_bond_distance
    _geom_bond_publ_flag
    Co1 N1 . 2.116(2) ?
    Co1 N1 3_666 2.116(2) ?
    Co1 N2 3_666 2.166(2) ?
    Co1 N2 . 2.166(2) ?
    Co1 N3 . 2.088(2) ?
    Co1 N3 3_666 2.088(2) ?
    S1 C1 . 1.646(3) ?
    N1 C1 . 1.166(3) ?
    N2 C2 . 1.343(3) ?
    N2 C6 . 1.358(3) ?
    N3 N4 . 1.370(3) ?
    N3 C7 . 1.327(3) ?
    N4 C8 . 1.318(3) ?
    N5 N6 . 1.433(3) ?
    N5 C7 . 1.361(3) ?
    N5 C8 . 1.378(3) ?
    N6 H6A . 0.915(18) ?
    N6 H6B . 0.90(3) ?
    N7 C9 . 1.343(3) ?
    N7 C10 . 1.342(3) ?
    C2 H2 . 0.9500 ?
    C2 C3 . 1.394(4) ?
    C3 H3 . 0.9500 ?
    C3 C4 . 1.384(4) ?
    C4 H4 . 0.9500 ?
    C4 C5 . 1.394(4) ?
    C5 H5 . 0.9500 ?
    C5 C6 . 1.388(4) ?
    C6 C7 . 1.470(4) ?
    C8 C9 . 1.475(4) ?
    C9 C13 . 1.393(4) ?
    C10 H10 . 0.9500 ?
    C10 C11 . 1.394(4) ?
    C11 H11 . 0.9500 ?
    C11 C12 . 1.382(4) ?
    C12 H12 . 0.9500 ?
    C12 C13 . 1.401(4) ?
    C13 H13 . 0.9500 ?
loop_
    _geom_angle_atom_site_label_1
    _geom_angle_atom_site_label_2
    _geom_angle_atom_site_label_3
    _geom_angle_site_symmetry_1
    _geom_angle_site_symmetry_3
    _geom_angle
    _geom_angle_publ_flag
    N1 Co1 N1 . 3_666 180.00(11) ?
    N1 Co1 N2 . 3_666 89.66(8) ?
    N1 Co1 N2 3_666 3_666 90.34(8) ?
    N1 Co1 N2 3_666 . 89.66(8) ?
    N1 Co1 N2 . . 90.34(8) ?
    N2 Co1 N2 . 3_666 180.0 ?
    N3 Co1 N1 3_666 . 91.88(8) ?
    N3 Co1 N1 3_666 3_666 88.12(8) ?
    N3 Co1 N1 . 3_666 91.88(8) ?
    N3 Co1 N1 . . 88.12(8) ?
    N3 Co1 N2 . . 76.22(8) ?
    N3 Co1 N2 3_666 3_666 76.22(8) ?
    N3 Co1 N2 3_666 . 103.78(8) ?
    N3 Co1 N2 . 3_666 103.78(8) ?
    N3 Co1 N3 . 3_666 180.0 ?
    C1 N1 Co1 . . 167.9(2) ?
    C2 N2 Co1 . . 125.03(18) ?
    C2 N2 C6 . . 118.3(2) ?
    C6 N2 Co1 . . 116.60(16) ?
    N4 N3 Co1 . . 135.68(16) ?
    C7 N3 Co1 . . 115.38(17) ?
    C7 N3 N4 . . 108.9(2) ?
    C8 N4 N3 . . 106.8(2) ?
    C7 N5 N6 . . 125.1(2) ?
    C7 N5 C8 . . 105.5(2) ?
    C8 N5 N6 . . 129.2(2) ?
    N5 N6 H6A . . 101(2) ?
    N5 N6 H6B . . 107(2) ?
    H6A N6 H6B . . 104(3) ?
    C10 N7 C9 . . 116.7(2) ?
    N1 C1 S1 . . 179.1(2) ?
    N2 C2 H2 . . 118.8 ?
    N2 C2 C3 . . 122.4(3) ?
    C3 C2 H2 . . 118.8 ?
    C2 C3 H3 . . 120.6 ?
    C4 C3 C2 . . 118.9(3) ?
    C4 C3 H3 . . 120.6 ?
    C3 C4 H4 . . 120.3 ?
    C3 C4 C5 . . 119.3(3) ?
    C5 C4 H4 . . 120.3 ?
    C4 C5 H5 . . 120.7 ?
    C6 C5 C4 . . 118.5(3) ?
    C6 C5 H5 . . 120.7 ?
    N2 C6 C5 . . 122.4(2) ?
    N2 C6 C7 . . 110.8(2) ?
    C5 C6 C7 . . 126.7(2) ?
    N3 C7 N5 . . 108.8(2) ?
    N3 C7 C6 . . 120.3(2) ?
    N5 C7 C6 . . 130.9(2) ?
    N4 C8 N5 . . 110.0(2) ?
    N4 C8 C9 . . 123.6(2) ?
    N5 C8 C9 . . 126.3(2) ?
    N7 C9 C8 . . 116.4(2) ?
    N7 C9 C13 . . 124.2(2) ?
    C13 C9 C8 . . 119.4(2) ?
    N7 C10 H10 . . 118.3 ?
    N7 C10 C11 . . 123.4(3) ?
    C11 C10 H10 . . 118.3 ?
    C10 C11 H11 . . 120.4 ?
    C12 C11 C10 . . 119.2(3) ?
    C12 C11 H11 . . 120.4 ?
    C11 C12 H12 . . 120.7 ?
    C11 C12 C13 . . 118.5(3) ?
    C13 C12 H12 . . 120.7 ?
    C9 C13 C12 . . 117.9(2) ?
    C9 C13 H13 . . 121.0 ?
    C12 C13 H13 . . 121.0 ?
loop_
    _geom_torsion_atom_site_label_1
    _geom_torsion_atom_site_label_2
    _geom_torsion_atom_site_label_3
    _geom_torsion_atom_site_label_4
    _geom_torsion_site_symmetry_1
    _geom_torsion_site_symmetry_2
    _geom_torsion_site_symmetry_3
    _geom_torsion_site_symmetry_4
    _geom_torsion
    _geom_torsion_publ_flag
    Co1 N2 C2 C3 . . . . -175.97(19) ?
    Co1 N2 C6 C5 . . . . 174.34(19) ?
    Co1 N2 C6 C7 . . . . -7.9(3) ?
    Co1 N3 N4 C8 . . . . 179.89(18) ?
    Co1 N3 C7 N5 . . . . -179.68(15) ?
    Co1 N3 C7 C6 . . . . 3.2(3) ?
    N2 C2 C3 C4 . . . . 1.2(4) ?
    N2 C6 C7 N3 . . . . 3.2(3) ?
    N2 C6 C7 N5 . . . . -173.2(2) ?
    N3 N4 C8 N5 . . . . 0.8(3) ?
    N3 N4 C8 C9 . . . . -178.4(2) ?
    N4 N3 C7 N5 . . . . 1.2(3) ?
    N4 N3 C7 C6 . . . . -175.9(2) ?
    N4 C8 C9 N7 . . . . -172.1(2) ?
    N4 C8 C9 C13 . . . . 7.6(4) ?
    N5 C8 C9 N7 . . . . 8.8(4) ?
    N5 C8 C9 C13 . . . . -171.4(2) ?
    N6 N5 C7 N3 . . . . 175.1(2) ?
    N6 N5 C7 C6 . . . . -8.2(4) ?
    N6 N5 C8 N4 . . . . -175.6(2) ?
    N6 N5 C8 C9 . . . . 3.5(4) ?
    N7 C9 C13 C12 . . . . -2.0(4) ?
    N7 C10 C11 C12 . . . . -1.2(4) ?
    C2 N2 C6 C5 . . . . -2.8(4) ?
    C2 N2 C6 C7 . . . . 175.0(2) ?
    C2 C3 C4 C5 . . . . -1.4(4) ?
    C3 C4 C5 C6 . . . . -0.4(4) ?
    C4 C5 C6 N2 . . . . 2.6(4) ?
    C4 C5 C6 C7 . . . . -174.8(2) ?
    C5 C6 C7 N3 . . . . -179.1(2) ?
    C5 C6 C7 N5 . . . . 4.5(4) ?
    C6 N2 C2 C3 . . . . 0.9(4) ?
    C7 N3 N4 C8 . . . . -1.2(3) ?
    C7 N5 C8 N4 . . . . -0.1(3) ?
    C7 N5 C8 C9 . . . . 179.1(2) ?
    C8 N5 C7 N3 . . . . -0.7(3) ?
    C8 N5 C7 C6 . . . . 176.0(3) ?
    C8 C9 C13 C12 . . . . 178.3(2) ?
    C9 N7 C10 C11 . . . . -0.9(4) ?
    C10 N7 C9 C8 . . . . -177.7(2) ?
    C10 N7 C9 C13 . . . . 2.5(4) ?
    C10 C11 C12 C13 . . . . 1.7(4) ?
    C11 C12 C13 C9 . . . . -0.3(4) ?
loop_
    _geom_hbond_atom_site_label_D
    _geom_hbond_atom_site_label_H
    _geom_hbond_atom_site_label_A
    _geom_hbond_site_symmetry_A
    _geom_hbond_distance_DH
    _geom_hbond_distance_HA
    _geom_hbond_distance_DA
    _geom_hbond_angle_DHA
    _geom_hbond_publ_flag
    N6 H6B N7 . 0.90(3) 2.14(3) 2.861(3) 136(3) yes
    C5 H5 N6 . 0.95 2.53 3.135(4) 121.9 yes
_shelx_space_group_comment
;
The symmetry employed for this shelxl refinement is uniquely defined
by the following loop, which should always be used as a source of
symmetry information in preference to the above space-group names.
They are only intended as comments.
;
_shelx_estimated_absorpt_T_min     ?
_shelx_estimated_absorpt_T_max     ?
_shelx_hkl_file
;
  -1   0   0    0.67    0.12
  -1   0   0    0.78    0.13
  -2   0   0   12.17    0.56
  -2   0   0   11.20    0.57
  -3   0   0    0.12    0.25
  -3   0   0    0.40    0.25
  -4   0   0    8.71    0.58
  -4   0   0    8.45    0.63
  -5   0   0    0.20    0.30
  -5   0   0    0.25    0.30
  -6   0   0   18.28    1.10
  -6   0   0   18.58    1.02
   6   0   0   18.57    1.04
  -7   0   0    0.64    0.45
  -7   0   0    0.35    0.47
   7   0   0   -0.77    0.41
   8   0   0   39.96    1.80
   9   0   0    0.71    0.61
   9   0   0   -0.30    0.69
  10   0   0    7.63    1.07
  11   0   0    0.54    0.98
   0  -1   0    0.12    0.07
   0   1   0    0.14    0.09
   0   1   0    0.11    0.10
   1  -1   0   23.45    0.68
   1  -1   0   24.43    0.79
  -1   1   0   22.64    0.70
  -1   1   0   23.06    0.82
   1   1   0   20.84    0.70
  -2  -1   0   67.77    1.88
   2  -1   0   63.67    1.77
  -2  -1   0   64.73    1.91
  -2   1   0   67.21    1.82
  -3  -1   0   49.43    1.60
   3  -1   0   48.37    1.47
  -3  -1   0   45.70    1.58
  -3   1   0   46.92    1.48
  -3   1   0   49.89    1.69
   4  -1   0    4.78    0.43
  -4   1   0    4.17    0.39
  -4   1   0    4.28    0.49
  -5  -1   0   19.05    1.02
  -5  -1   0   18.24    0.99
   5  -1   0   18.22    0.90
  -5   1   0   17.49    0.89
  -5   1   0   17.46    1.02
   6  -1   0    0.44    0.38
  -6  -1   0    0.67    0.49
  -6  -1   0    0.95    0.43
  -6   1   0    0.46    0.36
  -7  -1   0   15.68    1.08
   7  -1   0   16.28    0.95
   7  -1   0   14.37    1.15
  -7  -1   0   15.61    1.08
  -7   1   0   14.70    0.95
  -8  -1   0    5.72    0.88
   8  -1   0    5.72    0.70
   8  -1   0    5.29    0.88
  -8  -1   0    4.51    0.69
   8   1   0    6.57    0.76
   9  -1   0   22.31    1.59
  -9  -1   0   27.02    1.59
   9   1   0   25.03    1.46
  10  -1   0    3.81    0.87
  10   1   0    2.98    0.89
  11  -1   0   -0.50    0.99
  11   1   0    0.84    0.99
   0  -2   0    4.46    0.34
   0  -2   0    4.35    0.33
   0   2   0    3.81    0.36
   0   2   0    3.89    0.42
  -1  -2   0   74.57    2.01
   1  -2   0   77.97    2.12
   1   2   0   69.71    2.02
   1   2   0   73.40    2.14
  -1   2   0   72.97    2.03
  -2  -2   0   89.80    2.45
   2  -2   0   93.27    2.63
   2  -2   0   88.46    2.33
   2   2   0   88.65    2.59
  -2   2   0   86.08    2.38
  -2   2   0   86.95    2.70
   2   2   0   86.26    2.44
   3  -2   0   56.77    1.96
   3  -2   0   57.37    1.65
  -3  -2   0   56.19    1.79
  -3   2   0   55.96    1.69
  -4  -2   0    2.13    0.47
   4  -2   0    2.11    0.33
  -4  -2   0    1.76    0.34
   4  -2   0    1.46    0.41
  -4   2   0    2.19    0.33
  -5  -2   0    1.07    0.38
   5  -2   0    0.38    0.39
   5  -2   0    0.86    0.32
  -5  -2   0    1.12    0.46
  -5   2   0    1.29    0.35
  -6  -2   0   72.20    2.57
   6  -2   0   76.57    2.85
   6  -2   0   73.20    2.35
  -6  -2   0   71.66    2.61
   7  -2   0    3.87    0.54
   7  -2   0    2.16    0.60
  -7  -2   0    3.68    0.73
  -7  -2   0    3.88    0.61
  -8  -2   0    8.12    0.85
   8  -2   0    7.70    0.96
  -9  -2   0   -0.15    0.65
   9  -2   0   -0.51    0.66
   9   2   0   -0.60    0.64
   9   2   0    0.83    0.87
  10  -2   0   14.78    1.33
  10   2   0   15.17    1.26
  11  -2   0   -0.71    1.01
   0  -3   0    0.06    0.24
   0  -3   0   -0.05    0.22
   0   3   0    0.33    0.42
   0   3   0   -0.21    0.29
   1  -3   0   44.92    1.51
  -1  -3   0   45.63    1.52
  -1  -3   0   44.39    1.40
   1   3   0   44.08    1.59
   1   3   0   44.52    1.41
  -1   3   0   43.91    1.50
  -1   3   0   42.85    1.57
   2  -3   0    0.52    0.23
  -2  -3   0    0.06    0.22
   2  -3   0    0.52    0.28
  -2   3   0    0.30    0.29
   2   3   0    0.25    0.39
  -2   3   0    0.34    0.36
   2   3   0    0.49    0.21
   3  -3   0  198.58    5.52
  -3  -3   0  207.20    5.32
   3  -3   0  201.89    5.10
   3   3   0  203.60    5.54
   3   3   0  205.32    5.38
  -3   3   0  202.82    5.24
   4  -3   0   12.65    0.62
  -4  -3   0   11.77    0.72
   4  -3   0   12.63    0.86
  -4   3   0   13.50    0.69
   4   3   0   12.72    0.67
   4   3   0   10.45    0.91
  -5  -3   0    0.99    0.34
   5  -3   0    0.42    0.30
   5  -3   0    0.97    0.40
   5   3   0    0.64    0.59
   5   3   0    0.60    0.32
  -5   3   0    0.66    0.33
   6  -3   0    7.93    0.82
   6  -3   0    8.37    0.65
  -6  -3   0    7.61    0.75
  -6   3   0    7.19    0.62
   6   3   0    8.65    0.68
   6   3   0    8.19    0.97
   7  -3   0    5.61    0.77
  -7  -3   0    6.50    0.75
   7   3   0    6.61    0.94
   8  -3   0    1.85    0.64
  -8  -3   0    1.89    0.60
   8   3   0    2.29    0.76
   8   3   0    1.80    0.58
   9  -3   0   17.34    1.35
   9   3   0   15.93    1.39
  10  -3   0    4.65    0.96
  10   3   0    4.17    0.95
  11  -3   0   10.86    1.30
   0  -4   0  211.40    5.25
   0  -4   0  199.21    5.17
   0   4   0  197.75    5.38
   0   4   0  188.63    5.35
  -1  -4   0  100.45    2.90
  -1  -4   0   99.03    2.79
   1  -4   0   97.79    2.73
   1  -4   0   99.68    2.90
   1   4   0  104.30    3.08
  -1   4   0   95.33    3.00
  -1   4   0   96.24    2.93
   1   4   0   95.98    2.82
   2  -4   0    6.05    0.44
  -2  -4   0    7.85    0.52
   2   4   0    7.75    0.76
  -2   4   0    7.10    0.68
   2   4   0    7.96    0.47
  -2   4   0    6.63    0.57
   3  -4   0   37.44    1.63
   3  -4   0   42.26    1.36
  -3  -4   0   43.49    1.51
  -3   4   0   40.60    1.79
   3   4   0   43.09    1.77
  -3   4   0   41.28    1.46
   3   4   0   42.31    1.39
   4  -4   0   54.44    1.71
   4  -4   0   54.04    2.14
  -4  -4   0   56.43    1.94
   4   4   0   54.04    2.20
  -4   4   0   55.56    1.83
   4   4   0   54.08    1.80
   5  -4   0    0.24    0.42
   5  -4   0    0.09    0.30
  -5  -4   0    0.14    0.34
   5   4   0    0.28    0.56
  -5   4   0    0.27    0.35
   5   4   0   -0.67    0.33
  -6  -4   0   30.46    1.45
   6  -4   0   31.63    1.26
   6  -4   0   31.90    1.68
   6   4   0   29.47    1.32
   6   4   0   30.63    1.73
  -7  -4   0   14.23    1.04
   7  -4   0   14.16    1.14
   7   4   0   15.46    0.92
   7   4   0   15.14    1.29
   8  -4   0   30.31    1.78
   8   4   0   26.49    1.79
   9  -4   0    2.04    0.76
   9   4   0    1.95    0.90
  10  -4   0    2.37    0.90
  10   4   0    2.94    1.12
   0  -5   0    0.28    0.27
   0  -5   0    0.53    0.27
   0   5   0   -0.43    0.44
   0   5   0    0.08    0.29
   1  -5   0  112.67    3.28
  -1  -5   0  109.52    3.15
  -1  -5   0  107.83    3.25
   1  -5   0  108.96    3.08
  -1   5   0  105.04    3.35
   1   5   0  107.74    3.17
  -1   5   0  107.11    3.31
   1   5   0  106.42    3.44
   2  -5   0    6.08    0.59
   2  -5   0    5.52    0.45
  -2  -5   0    6.45    0.51
   2   5   0    6.63    0.51
   2   5   0    5.27    0.75
  -2   5   0    5.64    0.61
  -2   5   0    4.26    0.63
  -3  -5   0  132.21    3.70
   3  -5   0  129.74    3.52
   3  -5   0  127.19    3.94
  -3   5   0  129.85    3.67
   3   5   0  130.78    4.10
   3   5   0  128.64    3.61
  -3   5   0  124.87    4.12
  -4  -5   0    0.20    0.34
   4  -5   0    0.16    0.37
   4  -5   0   -0.06    0.30
   4   5   0   -0.34    0.49
   4   5   0    0.50    0.30
  -4   5   0   -0.02    0.33
   5  -5   0    0.99    0.34
   5  -5   0    2.12    0.54
  -5  -5   0    1.46    0.43
   5   5   0    1.16    0.60
  -5   5   0    1.68    0.45
   5   5   0    1.13    0.39
   6  -5   0    1.33    0.53
  -6  -5   0    2.56    0.51
   6   5   0    2.07    0.73
   7  -5   0    3.87    0.75
   7   5   0    5.26    0.96
   8  -5   0    2.96    0.73
   8   5   0    4.25    0.95
   9  -5   0   18.39    1.42
   9   5   0   18.08    1.57
  10  -5   0    0.23    0.92
  10   5   0    1.15    1.09
   0  -6   0    8.69    0.65
   0  -6   0    6.75    0.63
   0   6   0    8.23    0.85
   0   6   0    8.77    0.67
  -1  -6   0    9.45    0.77
  -1  -6   0   10.16    0.70
   1  -6   0   10.31    0.68
   1  -6   0   11.56    0.82
   1   6   0   10.22    0.68
   1   6   0    9.60    0.99
  -1   6   0   10.17    0.81
  -1   6   0    9.75    0.88
   2  -6   0   17.28    0.86
   2  -6   0   17.95    1.04
  -2  -6   0   17.22    0.91
   2   6   0   17.52    0.88
  -2   6   0   18.72    1.09
   2   6   0   16.54    1.25
  -2   6   0   17.82    1.15
   3  -6   0    1.54    0.35
   3  -6   0    1.87    0.48
  -3  -6   0    1.39    0.41
   3   6   0    0.24    0.60
  -3   6   0    1.02    0.45
  -3   6   0    1.55    0.57
   3   6   0    1.15    0.37
   4  -6   0   22.06    1.31
  -4  -6   0   21.79    1.10
   4  -6   0   22.05    0.98
   4   6   0   22.57    0.99
   4   6   0   21.70    1.52
  -4   6   0   21.79    1.12
  -5  -6   0   28.01    1.36
   5  -6   0   28.31    1.60
   5   6   0   30.54    1.82
  -5   6   0   28.01    1.32
   6  -6   0   70.11    2.95
   6   6   0   72.29    3.07
   7  -6   0   12.34    1.11
   7   6   0   13.25    1.31
   8  -6   0    1.55    0.71
   8   6   0    1.00    0.81
   9  -6   0    0.72    0.82
   9   6   0    0.23    0.97
  10  -6   0    1.07    0.98
  10   6   0    0.92    1.20
   0  -7   0    0.58    0.37
   0  -7   0    0.58    0.39
   0   7   0    0.08    0.41
   0   7   0    0.40    0.59
   1  -7   0    4.41    0.61
  -1  -7   0    4.24    0.61
   1  -7   0    4.45    0.56
  -1  -7   0    3.96    0.55
  -1   7   0    5.55    0.88
  -1   7   0    4.56    0.63
   1   7   0    5.57    0.58
   1   7   0    3.45    0.83
  -2  -7   0    5.78    0.58
   2  -7   0    6.02    0.68
   2  -7   0    4.37    0.54
   2   7   0    4.50    0.93
   2   7   0    5.79    0.59
  -2   7   0    3.68    0.72
  -2   7   0    5.08    0.71
  -3  -7   0   33.43    1.49
   3  -7   0   34.26    1.66
   3  -7   0   34.73    1.38
   3   7   0   36.11    1.95
  -3   7   0   32.85    1.57
  -3   7   0   33.37    1.79
   4  -7   0    5.23    0.70
   4  -7   0    5.93    0.55
  -4  -7   0    4.07    0.60
  -4   7   0    5.62    0.67
   4   7   0    4.48    1.04
   5  -7   0    6.64    0.83
   6  -7   0    0.81    0.55
   6   7   0    0.45    0.72
   7  -7   0   34.71    1.99
   7   7   0   31.52    2.10
   8  -7   0    0.97    0.77
   8   7   0    1.99    1.01
   9  -7   0   -0.75    0.89
   9   7   0   -0.50    1.02
   0  -8   0   34.58    1.59
   0  -8   0   32.39    1.59
   0   8   0   36.16    1.90
   0   8   0   34.48    1.58
   1  -8   0    9.72    0.78
  -1  -8   0   11.30    0.84
   1  -8   0   10.57    0.92
  -1   8   0   10.26    1.02
   1   8   0   10.20    1.16
  -1   8   0   10.63    0.92
   1   8   0   10.63    0.79
   2  -8   0   20.16    1.29
  -2  -8   0   20.86    1.15
   2  -8   0   21.36    1.11
  -2   8   0   19.89    1.31
   2   8   0   22.20    1.59
  -2   8   0   18.35    1.28
   3  -8   0    0.60    0.44
   3  -8   0    0.58    0.48
  -3  -8   0    1.08    0.45
   3   8   0    1.08    0.72
  -3   8   0    0.79    0.54
  -3   8   0    0.73    0.60
   4  -8   0    6.16    0.81
  -4   8   0    5.98    0.74
   4   8   0    7.10    1.17
   5  -8   0    1.23    0.58
   5   8   0    1.44    0.85
   6  -8   0    6.65    0.88
   6   8   0    6.96    1.32
   7  -8   0    4.23    0.91
   7   8   0    3.90    1.14
   8  -8   0    4.23    0.90
   8   8   0    4.06    1.28
   9  -8   0    0.38    0.96
   9   8   0   -1.19    1.17
   0  -9   0   -0.05    0.47
   0  -9   0    0.16    0.50
   0   9   0   -0.61    0.53
   0   9   0    0.66    0.66
  -1  -9   0    1.97    0.53
   1  -9   0    2.69    0.67
   1  -9   0    3.37    0.66
  -1   9   0    1.20    0.71
  -1   9   0    3.25    0.71
   1   9   0    2.66    0.89
   2  -9   0    4.25    0.61
  -2  -9   0    4.00    0.65
   2  -9   0    4.07    0.74
  -2   9   0    4.96    0.87
  -2   9   0    3.55    0.75
   2   9   0    3.25    0.85
   3  -9   0    6.30    0.82
  -3   9   0    7.46    0.93
   3   9   0    6.72    1.19
  -3   9   0    5.65    0.87
   4  -9   0    6.58    0.84
   4   9   0    7.41    1.12
   5  -9   0   20.74    1.42
   5   9   0   19.64    1.69
   6  -9   0    0.25    0.69
   6   9   0    0.22    0.86
   7  -9   0    0.39    0.77
   7   9   0    1.82    1.09
   8  -9   0   -0.14    0.89
   8   9   0   -0.14    1.08
   0 -10   0   24.11    1.43
   0  10   0   25.89    1.73
  -1 -10   0    1.47    0.58
   1 -10   0    1.23    0.61
   1 -10   0    0.61    0.56
  -1  10   0    0.14    0.71
  -1  10   0   -0.16    0.62
   1  10   0    0.66    0.77
   2 -10   0    5.05    0.76
   2 -10   0    5.23    0.87
  -2  10   0    3.85    0.81
  -2  10   0    4.85    0.93
   2  10   0    4.93    1.09
   3 -10   0    1.54    0.65
  -3  10   0    2.83    0.82
   3  10   0    2.29    0.88
   4 -10   0   31.94    1.88
   4  10   0   29.95    2.10
   5 -10   0    2.14    0.80
   5  10   0    1.85    0.98
   6 -10   0    0.43    0.76
   6  10   0    0.23    1.00
   7 -10   0    1.41    0.87
   7  10   0    2.61    1.16
   0  11   0   -1.12    0.78
   1 -11   0    6.39    0.88
   1  11   0    6.70    1.04
   2 -11   0    1.22    0.72
  -2  11   0    1.12    0.85
   2  11   0    0.75    0.87
   3 -11   0   19.90    1.49
   3  11   0   16.64    1.61
   4 -11   0   -0.51    0.73
   4  11   0    0.81    0.90
   5 -11   0    1.67    0.90
   5  11   0    3.72    1.21
   6 -11   0    1.39    0.90
   6  11   0    0.87    1.12
   0  12   0   -1.61    0.90
  -1  12   0    0.34    0.89
   1  12   0    1.38    0.99
   2 -12   0    9.34    1.11
   2  12   0    7.42    1.33
   3 -12   0   -0.30    0.84
   3  12   0   -0.79    0.98
   4 -12   0    0.90    0.90
   4  12   0    2.40    1.19
   5 -12   0    0.56    0.96
   5  12   0    0.53    1.13
   0  13   0    0.00    1.04
  -1  13   0    2.99    1.10
   1  13   0    3.19    1.21
   2  13   0    2.78    1.14
   3  13   0    1.45    1.12
  11   0  -1    0.20    0.99
  10   0  -1    0.49    0.79
   9   0  -1   27.45    1.51
   8   0  -1   -0.41    0.51
  -8   0   1    1.09    0.55
  -7   0   1   17.48    1.18
   7   0  -1   15.79    1.04
  -7   0   1   15.75    1.02
  -6   0   1    0.07    0.38
   6   0  -1    0.00    0.39
  -6   0   1    0.56    0.39
  -5   0   1  110.81    3.20
   5   0  -1  108.54    3.23
  -5   0   1  109.69    3.41
   4   0  -1   -0.07    0.25
  -4   0   1   -0.14    0.25
  -4   0   1   -0.01    0.27
  -3   0   1  126.61    3.44
  -3   0   1  120.62    3.27
  -2   0   1   -0.46    0.20
  -2   0   1   -0.11    0.19
   1   0  -1  223.40    5.46
  -1   0   1  224.60    5.53
   1   0  -1  217.25    5.88
  -1   0   1  219.94    5.80
   0   0   1   -0.23    0.04
   0   0  -1   -0.14    0.05
   1   0   1  498.69   12.12
  -1   0  -1  482.77   11.95
  -2   0  -1   -0.17    0.20
  -2   0  -1    0.06    0.24
  -3   0  -1   54.19    1.76
  -3   0  -1   55.31    1.74
  -4   0  -1   -0.20    0.25
  -4   0  -1   -0.08    0.27
  -5   0  -1   17.28    0.93
  -5   0  -1   17.88    0.99
  -6   0  -1    0.24    0.37
  -6   0  -1   -0.28    0.36
  -7   0  -1   25.87    1.35
   7   0   1   25.47    1.28
   8   0   1    0.70    0.51
   8   0   1    0.38    0.55
  -8   0  -1    0.03    0.55
   9   0   1    2.67    0.72
  10   0   1   -0.69    0.81
  11   0   1    5.66    1.11
  11  -1  -1    0.08    0.97
  11   1  -1    0.34    0.95
  10  -1  -1    7.24    1.10
  10   1  -1    6.19    0.96
   9  -1  -1    0.96    0.70
  -9  -1   1    0.54    0.65
   9   1  -1    0.41    0.65
   8  -1  -1   31.95    1.50
  -8  -1   1   28.26    1.62
   8   1  -1   30.53    1.59
  -7  -1   1   25.25    1.39
  -7  -1   1   22.94    1.28
   7  -1  -1   24.69    1.25
  -7   1   1   24.33    1.42
   7   1  -1   24.37    1.34
  -6  -1   1   21.97    1.22
   6  -1  -1   21.38    1.09
  -6  -1   1   20.59    1.14
  -6   1   1   22.00    1.26
  -6   1   1   21.68    1.03
  -5  -1   1   29.60    1.28
  -5  -1   1   28.88    1.34
   5  -1  -1   28.80    1.21
  -5   1   1   29.56    1.15
  -5   1   1   29.17    1.39
  -4  -1   1  123.01    3.57
   4  -1  -1  127.73    3.50
  -4  -1   1  131.20    3.71
  -4   1   1  130.77    3.78
  -4   1   1  127.64    3.45
   3  -1  -1   43.84    1.42
  -3  -1   1   43.12    1.47
  -3  -1   1   45.13    1.53
  -3   1   1   43.94    1.33
  -3   1   1   44.05    1.58
   2  -1  -1  108.01    2.73
  -2  -1   1  103.46    2.82
   2   1  -1  103.47    2.81
  -2   1   1  100.64    2.67
  -2   1   1  103.86    2.88
  -2   1   1  101.77    3.00
   1  -1  -1    6.53    0.33
  -1  -1   1    7.58    0.37
   1   1  -1    7.98    0.41
  -1   1   1    6.91    0.27
  -1   1   1    6.89    0.37
  -1   1   1    7.00    0.42
   0  -1   1   48.69    1.37
   0  -1  -1   49.31    1.35
   0  -1  -1   51.72    1.39
   0   1   1   51.14    1.44
   0   1  -1   45.79    1.37
  -1  -1  -1  116.76    2.97
  -1  -1  -1  112.06    2.95
  -1  -1  -1  111.17    2.90
   1  -1   1  113.33    2.96
   1   1   1  115.82    3.04
  -1   1  -1  108.44    2.90
   2  -1   1   34.97    1.01
  -2  -1  -1   32.32    1.09
   2  -1   1   35.57    1.24
  -2  -1  -1   32.86    1.20
  -2   1  -1   36.05    1.14
   3  -1   1   15.00    0.62
  -3  -1  -1   13.54    0.68
  -3  -1  -1   14.16    0.77
   3  -1   1   15.69    0.82
  -3   1  -1   14.16    0.70
   4  -1   1  143.51    4.04
  -4  -1  -1  132.81    3.85
  -4  -1  -1  141.20    3.93
   4  -1   1  136.20    3.65
  -4   1  -1  141.83    3.84
   5  -1   1    0.12    0.36
   5  -1   1    0.22    0.27
  -5  -1  -1   -0.24    0.33
  -5  -1  -1    0.16    0.30
  -5   1  -1    0.01    0.31
   6  -1   1   46.96    1.71
  -6  -1  -1   44.93    1.88
  -6  -1  -1   47.45    1.92
   6  -1   1   46.16    2.03
  -6   1  -1   49.77    1.86
  -7  -1  -1    0.64    0.46
   7  -1   1    0.72    0.50
   7  -1   1    0.62    0.43
  -7  -1  -1   -0.02    0.48
  -7   1  -1   -0.04    0.44
  -8  -1  -1   32.69    1.67
  -8  -1  -1   32.38    1.68
   8  -1   1   30.42    1.76
   9  -1   1    9.51    1.01
   9   1   1    8.35    1.00
   9   1   1    6.62    0.88
  10  -1   1    2.48    0.82
  10   1   1    0.65    0.83
  11  -1   1    1.09    1.00
  11  -2  -1   14.72    1.46
 -10  -2   1    0.62    0.82
  10  -2  -1    0.59    0.80
  10   2  -1    0.93    0.79
  -9  -2   1   10.49    1.05
   9  -2  -1   10.03    1.09
   9   2  -1   11.33    1.07
  -8  -2   1    5.46    0.74
   8  -2  -1    5.69    0.69
   8  -2  -1    5.83    0.84
   8   2  -1    7.90    0.96
   7  -2  -1   42.73    1.73
  -7  -2   1   42.73    1.96
   7  -2  -1   45.84    2.17
   7   2  -1   47.47    2.08
   6  -2  -1    2.65    0.46
  -6  -2   1    3.77    0.59
   6  -2  -1    2.54    0.62
  -6   2   1    2.30    0.45
   6   2  -1    4.33    0.80
  -5  -2   1    1.72    0.42
   5  -2  -1    1.43    0.36
   5   2  -1    1.70    0.58
  -5   2   1    0.79    0.30
   4  -2  -1    1.52    0.36
  -4  -2   1    1.20    0.30
   4   2  -1    1.53    0.49
   3  -2  -1  157.78    4.28
  -3  -2   1  152.75    4.12
   3  -2  -1  152.44    3.94
  -3   2   1  152.44    3.89
   3   2  -1  148.84    4.16
  -3   2   1  145.74    4.40
  -2  -2   1   55.35    1.72
   2  -2  -1   55.99    1.81
   2  -2  -1   55.76    1.63
   2   2  -1   54.35    1.57
   2   2  -1   58.48    1.83
  -2   2   1   54.61    1.56
  -2   2   1   55.40    1.93
   1  -2  -1    0.41    0.23
  -1  -2   1    1.08    0.26
   1  -2  -1    0.64    0.25
  -1   2   1    0.23    0.26
  -1   2   1    0.33    0.34
   1   2  -1    0.91    0.40
   0  -2   1   67.55    1.89
   0  -2  -1   64.37    1.84
   0  -2  -1   65.74    1.79
   0  -2   1   67.54    1.80
   0   2   1   64.56    1.95
   0   2   1   63.09    1.86
   0   2  -1   66.16    1.93
  -1  -2  -1  225.75    5.78
  -1  -2  -1  240.07    5.84
   1  -2   1  239.17    5.91
  -1   2  -1  231.87    5.84
   1   2   1  239.20    6.05
   1   2   1  223.16    5.89
   2  -2   1    9.73    0.61
   2  -2   1    8.73    0.38
  -2  -2  -1    9.16    0.66
  -2  -2  -1    8.69    0.47
  -2   2  -1    8.74    0.54
   2   2   1    8.40    0.52
  -3  -2  -1    2.94    0.33
   3  -2   1    2.86    0.41
  -3  -2  -1    3.14    0.50
   3  -2   1    3.40    0.32
  -3   2  -1    2.91    0.35
   3   2   1    3.91    0.36
   4  -2   1   23.78    1.21
   4  -2   1   26.02    0.94
  -4  -2  -1   27.22    1.11
  -4  -2  -1   27.89    1.24
  -4   2  -1   23.36    1.05
  -5  -2  -1   99.51    3.07
   5  -2   1  103.84    2.84
   5  -2   1   99.38    3.29
  -5  -2  -1   98.89    3.20
  -5   2  -1   98.73    3.01
  -6  -2  -1    0.56    0.53
   6  -2   1    0.81    0.35
  -6  -2  -1    0.52    0.38
   6  -2   1    0.24    0.43
  -6   2  -1    0.26    0.37
  -7  -2  -1    0.31    0.54
   7  -2   1    0.39    0.41
  -7  -2  -1   -0.20    0.47
   7  -2   1    0.75    0.50
  -7   2  -1    0.69    0.46
   8  -2   1    8.04    0.90
  -8  -2  -1    5.14    0.74
  -8  -2  -1    7.79    0.91
  -9  -2  -1   19.75    1.31
   9  -2   1   20.20    1.48
  10  -2   1    1.77    0.87
  10   2   1    3.70    0.90
  11  -2   1    3.74    1.04
  11  -3  -1    1.07    1.04
  11   3  -1   -0.02    0.98
  10  -3  -1    5.80    1.03
  10   3  -1    8.54    1.07
   9  -3  -1    1.22    0.72
  -9  -3   1    0.45    0.70
   9   3  -1    1.77    0.82
  -8  -3   1   18.43    1.25
   8  -3  -1   20.28    1.43
   8   3  -1   18.49    1.40
  -7  -3   1   40.52    1.87
   7  -3  -1   40.36    2.04
   7  -3  -1   38.91    1.61
   7   3  -1   37.72    1.93
  -6  -3   1   -0.62    0.38
   6  -3  -1   -0.51    0.33
   6  -3  -1   -0.76    0.43
   6   3  -1   -0.26    0.49
  -5  -3   1    2.00    0.42
   5  -3  -1    1.02    0.36
   5  -3  -1    2.54    0.52
  -5   3   1    2.26    0.38
   5   3  -1    1.88    0.61
   4  -3  -1    0.59    0.27
   4  -3  -1    0.92    0.36
  -4  -3   1    0.85    0.31
   4   3  -1    0.79    0.25
   4   3  -1    1.00    0.49
  -4   3   1    0.50    0.25
  -3  -3   1   11.90    0.69
   3  -3  -1   12.21    0.62
   3  -3  -1   13.49    0.83
  -3   3   1   13.13    0.92
  -3   3   1   12.60    0.59
   3   3  -1   11.16    0.53
   3   3  -1   11.44    0.84
  -2  -3   1   32.57    1.20
   2  -3  -1   32.99    1.11
   2  -3  -1   33.39    1.28
   2   3  -1   29.77    0.97
  -2   3   1   31.43    1.09
   2   3  -1   32.31    1.36
  -2   3   1   32.71    1.40
   1  -3  -1    2.88    0.36
  -1  -3   1    3.34    0.49
   1  -3  -1    3.47    0.40
   1   3  -1    3.95    0.63
  -1   3   1    3.75    0.50
  -1   3   1    3.50    0.54
   1   3  -1    3.15    0.35
   0  -3   1   16.09    0.72
   0  -3  -1   15.24    0.73
   0  -3   1   16.36    0.79
   0  -3  -1   16.27    0.70
   0   3  -1   16.97    0.74
   0   3  -1   17.85    0.92
   0   3   1   15.49    0.84
   0   3   1   15.83    0.87
   1  -3   1    1.51    0.26
  -1  -3  -1    0.95    0.34
  -1  -3  -1    1.39    0.24
   1  -3   1    1.70    0.35
  -1   3  -1    1.59    0.45
   1   3   1    1.27    0.48
   1   3   1    1.95    0.37
  -1   3  -1    1.57    0.41
  -2  -3  -1  128.49    3.33
   2  -3   1  123.16    3.57
   2   3   1  128.41    3.63
   2   3   1  127.49    3.47
  -2   3  -1  121.87    3.41
  -3  -3  -1    3.75    0.35
   3   3   1    3.63    0.39
   3   3   1    4.84    0.70
   4  -3   1    5.12    0.56
   4  -3   1    5.34    0.39
  -4  -3  -1    6.07    0.49
  -4   3  -1    5.10    0.46
   4   3   1    5.02    0.46
  -5  -3  -1   15.01    1.03
   5  -3   1   13.94    0.98
  -5  -3  -1   15.24    0.89
   5  -3   1   14.65    0.71
   5   3   1   15.36    0.87
  -5   3  -1   14.63    0.87
   6  -3   1    3.08    0.62
   6  -3   1    3.36    0.46
  -6  -3  -1    3.67    0.56
   6   3   1    2.47    0.48
  -6   3  -1    2.91    0.51
  -7  -3  -1    0.35    0.47
   7  -3   1    0.12    0.51
   7   3   1    0.18    0.45
  -8  -3  -1    1.92    0.63
   8  -3   1    2.02    0.62
   8   3   1    1.21    0.57
   8   3   1    3.30    1.00
   9  -3   1    3.92    0.78
   9   3   1    3.04    1.02
  10  -3   1   10.44    1.17
  10   3   1    9.97    1.30
  11  -3   1   -0.11    1.03
  10  -4  -1    0.20    0.88
   9  -4  -1    5.64    0.99
   9   4  -1    6.59    1.11
  -8  -4   1   12.45    1.07
   8  -4  -1   11.10    1.06
   8   4  -1   11.73    1.16
  -7  -4   1    6.81    0.79
   7  -4  -1    4.71    0.79
   7   4  -1    6.31    0.92
   6  -4  -1   67.52    2.23
  -6  -4   1   66.44    2.49
   6  -4  -1   67.40    2.77
   6   4  -1   69.43    2.76
   5  -4  -1  116.86    3.30
   5  -4  -1  115.99    3.83
  -5  -4   1  110.48    3.53
   5   4  -1  108.72    3.74
  -5   4   1  122.15    3.30
   5   4  -1  110.67    3.32
  -4  -4   1    4.85    0.54
   4  -4  -1    5.03    0.46
   4  -4  -1    6.30    0.64
   4   4  -1    5.29    0.76
  -4   4   1    5.09    0.76
  -4   4   1    5.54    0.47
   4   4  -1    5.11    0.42
  -3  -4   1    0.81    0.29
   3  -4  -1    0.35    0.28
   3  -4  -1    0.78    0.26
   3   4  -1    0.63    0.52
   3   4  -1    0.73    0.21
  -3   4   1    0.42    0.27
  -3   4   1    0.25    0.40
   2  -4  -1   14.54    0.70
   2  -4  -1   13.09    0.78
  -2  -4   1   13.34    0.72
   2   4  -1   13.08    0.58
  -2   4   1   12.79    0.73
  -2   4   1   12.99    0.88
   2   4  -1   12.27    0.94
  -1  -4   1   47.10    1.59
   1  -4  -1   49.49    1.59
   1  -4  -1   46.99    1.62
  -1   4   1   46.02    1.66
  -1   4   1   50.35    1.80
   1   4  -1   46.22    1.82
   1   4  -1   44.59    1.45
   0  -4  -1    5.56    0.45
   0  -4  -1    5.50    0.46
   0  -4   1    4.88    0.44
   0  -4   1    4.94    0.48
   0   4   1    5.71    0.64
   0   4   1    4.40    0.55
   0   4  -1    4.67    0.64
   0   4  -1    4.13    0.44
  -1  -4  -1    1.00    0.25
   1  -4   1    1.62    0.28
   1  -4   1    0.24    0.25
  -1  -4  -1    1.17    0.32
  -1   4  -1    0.85    0.36
   1   4   1    0.21    0.43
  -1   4  -1    0.80    0.41
   1   4   1    1.99    0.39
  -2  -4  -1   19.18    1.03
   2  -4   1   20.76    1.04
  -2  -4  -1   18.84    0.83
   2  -4   1   21.69    0.80
   2   4   1   21.05    0.90
  -2   4  -1   22.31    1.12
   2   4   1   20.50    1.13
  -2   4  -1   21.38    1.00
  -3  -4  -1   52.00    1.66
   3  -4   1   51.88    1.96
   3  -4   1   49.56    1.49
  -3   4  -1   47.59    1.71
   3   4   1   50.17    1.99
   3   4   1   50.53    1.68
   4  -4   1   10.97    0.83
  -4  -4  -1    8.86    0.61
   4  -4   1    9.93    0.52
   4   4   1   10.70    0.95
   4   4   1   10.53    0.69
  -4   4  -1   11.45    0.71
   5  -4   1    4.07    0.38
   5  -4   1    3.02    0.54
  -5  -4  -1    3.42    0.49
  -5   4  -1    4.68    0.53
   5   4   1    3.77    0.53
   5   4   1    5.20    0.91
  -6  -4  -1    8.49    0.75
   6  -4   1    9.10    0.87
   6   4   1    8.66    1.06
   6   4   1    8.68    0.72
  -6   4  -1    9.21    0.76
  -7  -4  -1   67.88    2.54
   7  -4   1   75.40    2.98
   7   4   1   66.48    2.51
   7   4   1   67.63    2.90
   8  -4   1    9.72    0.99
   8   4   1    8.89    1.14
   9  -4   1    0.15    0.74
   9   4   1    1.36    0.89
  10  -4   1    0.56    0.88
  10   4   1   -0.84    1.01
  10  -5  -1    2.26    0.92
  10   5  -1    2.74    1.26
   9  -5  -1   -0.36    0.77
   9   5  -1   -0.16    0.87
   8  -5  -1    4.30    0.87
   8   5  -1    6.72    1.04
   7  -5  -1    5.42    0.84
  -7  -5   1    8.06    0.81
   7   5  -1    5.85    1.05
   6  -5  -1   17.04    1.24
  -6  -5   1   18.59    1.09
   6  -5  -1   17.06    0.92
   6   5  -1   19.28    1.42
  -5  -5   1    2.89    0.52
   5  -5  -1    3.63    0.44
   5  -5  -1    2.58    0.54
  -5   5   1    3.08    0.45
   5   5  -1    3.79    0.85
   4  -5  -1   24.62    1.34
   4  -5  -1   25.75    1.09
  -4  -5   1   26.83    1.24
   4   5  -1   24.63    0.97
  -4   5   1   27.71    1.58
  -4   5   1   24.90    1.08
   4   5  -1   23.30    1.49
   3  -5  -1    0.39    0.29
   3  -5  -1    0.06    0.32
  -3  -5   1   -0.01    0.30
   3   5  -1   -0.07    0.55
  -3   5   1    0.38    0.32
  -3   5   1   -0.09    0.44
   3   5  -1    0.05    0.23
   2  -5  -1   72.32    2.42
  -2  -5   1   73.69    2.33
  -2   5   1   68.58    2.57
  -2   5   1   72.73    2.32
   2   5  -1   70.40    2.60
   2   5  -1   69.83    2.10
  -1  -5   1    0.61    0.28
   1  -5  -1    0.58    0.27
   1  -5  -1   -0.02    0.24
   1   5  -1    0.29    0.25
  -1   5   1    0.29    0.34
  -1   5   1   -0.58    0.35
   1   5  -1   -0.91    0.42
   0  -5  -1    9.39    0.63
   0  -5   1    9.73    0.68
   0  -5  -1    9.71    0.66
   0  -5   1    8.44    0.63
   0   5   1    8.99    0.83
   0   5   1    9.53    0.72
   0   5  -1    9.74    0.85
   0   5  -1    8.98    0.63
  -1  -5  -1    3.42    0.47
  -1  -5  -1    2.99    0.38
   1  -5   1    2.95    0.38
   1  -5   1    4.00    0.51
   1   5   1    3.20    0.49
  -1   5  -1    3.20    0.50
  -1   5  -1    4.14    0.58
   1   5   1    5.08    0.80
   2  -5   1  165.65    4.39
   2  -5   1  167.97    4.81
  -2  -5  -1  172.48    4.54
  -2  -5  -1  175.52    4.84
   2   5   1  164.05    4.92
  -2   5  -1  169.30    4.71
   2   5   1  166.92    4.66
  -3  -5  -1    1.37    0.31
   3  -5   1   -0.02    0.25
   3  -5   1    0.69    0.36
   3   5   1    0.60    0.54
  -3   5  -1    0.30    0.36
   4  -5   1   89.64    3.22
   4  -5   1   91.95    2.63
  -4  -5  -1   98.83    2.91
  -4   5  -1   97.95    2.96
   4   5   1   97.14    3.38
   4   5   1   95.72    2.91
  -5  -5  -1    0.61    0.36
   5  -5   1    0.12    0.42
   5   5   1    0.16    0.38
  -5   5  -1   -0.18    0.40
   5   5   1   -0.04    0.59
  -6  -5  -1    1.39    0.48
   6  -5   1    1.09    0.52
   6   5   1    1.44    0.72
   6   5   1    0.44    0.47
   7  -5   1    0.85    0.60
   7   5   1    0.49    0.69
   8  -5   1   23.86    1.56
   8   5   1   18.75    1.55
   9  -5   1    3.07    0.86
   9   5   1    1.61    0.90
  10  -5   1    1.64    0.95
  10   5   1   -0.60    1.00
  10  -6  -1   -0.82    0.99
  10   6  -1   -0.24    1.17
   9  -6  -1    1.45    0.85
   9   6  -1    0.54    0.99
   8  -6  -1    5.11    0.84
   8   6  -1    6.43    1.20
   7  -6  -1   20.49    1.44
   7   6  -1   20.26    1.62
  -6  -6   1    5.22    0.74
   6  -6  -1    6.35    0.79
   6   6  -1    6.06    1.10
  -5  -6   1   48.73    1.92
   5  -6  -1   42.91    1.66
   5  -6  -1   44.87    2.11
   5   6  -1   48.95    2.32
   4  -6  -1   15.99    1.11
  -4  -6   1   17.24    1.01
   4  -6  -1   16.02    0.87
  -4   6   1   16.67    0.93
   4   6  -1   16.13    1.36
  -4   6   1   16.63    1.27
   3  -6  -1   86.83    2.97
  -3  -6   1   88.64    2.80
  -3   6   1   84.61    2.72
   3   6  -1   84.42    2.48
   3   6  -1   80.81    3.11
  -3   6   1   81.54    3.13
   2  -6  -1   33.92    1.35
  -2  -6   1   31.37    1.38
   2  -6  -1   31.07    1.45
  -2   6   1   34.59    1.49
   2   6  -1   33.66    1.77
  -2   6   1   31.83    1.62
   2   6  -1   33.61    1.22
   1  -6  -1   10.62    0.74
   1  -6  -1    9.82    0.71
  -1  -6   1   11.47    0.73
  -1   6   1   10.16    0.83
   1   6  -1    9.76    0.95
   1   6  -1   10.41    0.63
  -1   6   1   10.22    0.88
   0  -6  -1    8.29    0.65
   0  -6   1    6.84    0.64
   0  -6  -1    6.40    0.62
   0  -6   1    7.90    0.65
   0   6  -1    7.84    0.86
   0   6   1    7.81    0.71
   0   6  -1    8.16    0.64
   0   6   1    8.57    0.84
   1  -6   1   46.58    1.65
  -1  -6  -1   46.66    1.85
   1  -6   1   46.26    1.87
  -1  -6  -1   49.49    1.70
  -1   6  -1   45.28    1.91
   1   6   1   44.54    1.76
  -1   6  -1   43.86    1.80
   1   6   1   44.47    1.99
  -2  -6  -1   41.61    1.77
   2  -6   1   39.48    1.71
  -2  -6  -1   37.46    1.45
   2  -6   1   37.05    1.41
   2   6   1   40.87    1.90
   2   6   1   42.54    1.61
  -2   6  -1   41.00    1.72
  -2   6  -1   36.73    1.72
   3  -6   1   32.45    1.22
  -3  -6  -1   32.87    1.34
   3  -6   1   33.63    1.62
   3   6   1   34.96    1.37
  -3   6  -1   32.71    1.47
   3   6   1   33.49    1.81
   4  -6   1    2.07    0.54
   4  -6   1    1.87    0.35
  -4  -6  -1    2.97    0.48
  -4   6  -1    1.64    0.48
   4   6   1    2.99    0.80
   4   6   1    1.97    0.46
   5  -6   1   79.21    3.02
  -5   6  -1   72.14    2.58
   5   6   1   77.24    3.11
   6  -6   1   -0.69    0.51
   6   6   1   -0.18    0.65
   7  -6   1   14.23    1.24
   7   6   1   17.39    1.46
   8  -6   1    2.48    0.84
   8   6   1    1.94    0.84
   9  -6   1    0.88    0.87
   9   6   1    0.73    0.98
  10  -6   1    2.76    1.04
  10   6   1    2.57    1.22
   9  -7  -1    0.77    0.92
   9   7  -1    1.28    1.13
   8  -7  -1   15.85    1.35
   8   7  -1   18.50    1.69
   7  -7  -1    0.11    0.68
   7   7  -1    0.02    0.78
   6  -7  -1    6.18    0.84
   6   7  -1    7.49    1.14
  -5  -7   1   15.43    1.02
   5  -7  -1   15.18    1.17
   5   7  -1   14.23    1.34
  -4  -7   1    5.27    0.64
   4  -7  -1    3.81    0.54
   4  -7  -1    4.42    0.68
  -4   7   1    3.81    0.81
   4   7  -1    4.92    1.02
  -4   7   1    4.63    0.61
   3  -7  -1    0.63    0.39
   3  -7  -1    1.03    0.45
  -3  -7   1    1.24    0.41
   3   7  -1   -0.17    0.65
  -3   7   1    0.37    0.57
  -3   7   1    0.97    0.53
  -2  -7   1   19.98    1.08
   2  -7  -1   19.70    1.13
   2  -7  -1   20.03    1.01
   2   7  -1   17.14    1.37
   2   7  -1   19.85    0.90
  -2   7   1   17.80    1.13
  -2   7   1   16.98    1.20
   1  -7  -1    2.26    0.46
   1  -7  -1    2.37    0.51
  -1  -7   1    2.36    0.48
   1   7  -1    2.21    0.78
  -1   7   1    1.85    0.54
  -1   7   1    3.68    0.73
   1   7  -1    2.99    0.46
   0  -7   1    1.50    0.46
   0  -7   1    1.71    0.42
   0  -7  -1    1.62    0.40
   0  -7  -1    0.76    0.39
   0   7   1    1.33    0.66
   0   7  -1    1.83    0.65
   0   7  -1    0.56    0.41
   0   7   1    1.18    0.46
  -1  -7  -1    0.20    0.35
   1  -7   1    0.17    0.35
  -1  -7  -1    0.26    0.40
   1  -7   1    0.88    0.40
  -1   7  -1    0.21    0.52
   1   7   1    0.97    0.45
  -1   7  -1    0.03    0.41
   1   7   1   -0.04    0.61
  -2  -7  -1   31.48    1.33
   2  -7   1   31.65    1.32
   2  -7   1   30.75    1.58
   2   7   1   31.97    1.80
   2   7   1   34.60    1.45
  -2   7  -1   32.94    1.62
  -2   7  -1   29.16    1.56
  -3  -7  -1    8.46    0.69
   3  -7   1    7.44    0.62
   3  -7   1    7.55    0.77
   3   7   1    7.80    1.20
  -3   7  -1    7.56    0.77
   3   7   1    8.50    0.74
   4  -7   1    0.44    0.45
   4   7   1    0.92    0.72
  -4   7  -1   -0.04    0.45
   5  -7   1    9.07    0.89
  -5   7  -1    8.25    0.77
   5   7   1    9.78    1.17
   6  -7   1   18.50    1.32
   6   7   1   17.41    1.51
   7  -7   1   -1.00    0.66
   7   7   1   -0.03    0.80
   8  -7   1    0.46    0.80
   8   7   1    2.11    1.05
   9  -7   1    0.03    0.88
   9   7   1    1.57    1.07
   9  -8  -1    0.56    0.95
   9   8  -1    0.10    1.19
   8  -8  -1    5.32    0.98
   8   8  -1    5.80    1.32
   7  -8  -1   15.37    1.29
   7   8  -1   15.02    1.53
   6  -8  -1    5.80    0.89
   6   8  -1    5.34    1.14
   5  -8  -1    1.77    0.58
   5   8  -1    0.98    0.79
   4  -8  -1    0.37    0.51
  -4  -8   1   -0.43    0.49
   4   8  -1   -0.02    0.67
  -4   8   1    0.17    0.61
   3  -8  -1    3.75    0.57
   3  -8  -1    3.91    0.65
  -3  -8   1    3.17    0.61
  -3   8   1    3.54    0.76
  -3   8   1    4.24    0.76
   3   8  -1    4.23    0.98
  -2  -8   1    2.70    0.57
   2  -8  -1    4.19    0.57
   2  -8  -1    2.52    0.54
  -2   8   1    2.55    0.65
   2   8  -1    1.52    0.81
  -2   8   1    2.29    0.64
  -1  -8   1   64.15    2.40
   1  -8  -1   68.08    2.50
   1  -8  -1   64.21    2.37
   1   8  -1   62.24    2.75
  -1   8   1   60.30    2.55
  -1   8   1   63.66    2.55
   1   8  -1   62.67    2.22
   0  -8  -1    9.73    0.82
   0  -8   1   10.94    0.87
   0  -8  -1   11.25    0.87
   0   8  -1   11.85    0.87
   0   8  -1   13.22    1.16
   0   8   1   10.62    0.89
   0   8   1   10.79    1.13
   1  -8   1   11.77    0.85
  -1  -8  -1   11.31    0.96
   1  -8   1   12.95    1.00
  -1  -8  -1   12.05    0.85
  -1   8  -1   11.44    0.93
   1   8   1   12.10    0.89
  -1   8  -1   12.46    1.09
   1   8   1   10.81    1.14
  -2  -8  -1    2.76    0.48
   2  -8   1    3.69    0.74
   2  -8   1    3.64    0.54
  -2   8  -1    3.52    0.79
  -2   8  -1    3.39    0.64
   2   8   1    4.17    0.64
   2   8   1    3.34    0.90
   3  -8   1   -0.29    0.46
   3   8   1    1.11    0.75
  -3   8  -1    0.17    0.54
   4  -8   1   36.02    1.84
  -4   8  -1   29.95    1.56
   4   8   1   36.63    2.11
   5  -8   1    6.08    0.80
   5   8   1    3.91    1.01
   6  -8   1   11.11    1.05
   6   8   1   11.41    1.33
   7  -8   1    0.15    0.70
   7   8   1   -0.46    0.83
   8  -8   1    3.32    0.90
   8   8   1    3.62    1.13
   9  -8   1    0.92    0.96
   9   8   1    1.32    1.19
   8  -9  -1    4.62    0.98
   8   9  -1    5.26    1.32
   7  -9  -1    0.49    0.78
   7   9  -1    1.26    1.05
   6  -9  -1   15.04    1.24
   6   9  -1   14.06    1.48
   5  -9  -1    3.29    0.69
   5   9  -1    2.93    0.95
   4  -9  -1   32.90    1.82
   4   9  -1   37.51    2.25
  -4   9   1   34.79    2.02
  -3  -9   1    4.61    0.72
   3  -9  -1    7.04    0.84
   3  -9  -1    4.93    0.70
  -3   9   1    6.22    0.91
  -3   9   1    6.84    0.86
   3   9  -1    5.52    1.05
  -2  -9   1   17.17    1.13
   2  -9  -1   21.38    1.33
   2  -9  -1   21.15    1.18
  -2   9   1   18.19    1.29
  -2   9   1   21.23    1.41
   2   9  -1   19.55    1.56
   1  -9  -1   11.91    0.88
   1  -9  -1   10.27    0.94
  -1  -9   1    8.82    0.83
  -1   9   1   10.73    1.08
   1   9  -1    9.07    1.12
  -1   9   1   11.28    1.00
   0  -9   1    2.39    0.59
   0  -9  -1    2.46    0.57
   0  -9  -1    1.46    0.54
   0   9   1    2.09    0.64
   0   9  -1    2.51    0.62
   0   9  -1    2.25    0.82
   0   9   1    1.82    0.77
   1  -9   1    0.68    0.50
   1  -9   1    0.44    0.49
  -1  -9  -1   -0.29    0.52
  -1  -9  -1    0.12    0.46
  -1   9  -1    0.50    0.62
   1   9   1    0.66    0.68
   1   9   1    0.37    0.53
  -1   9  -1    0.50    0.50
   2  -9   1    1.02    0.49
   2  -9   1    0.25    0.51
  -2   9  -1    0.47    0.65
   2   9   1   -0.34    0.69
   3  -9   1   -0.26    0.55
   3   9   1    0.72    0.73
  -3   9  -1    0.83    0.61
   4  -9   1   68.71    2.96
   4   9   1   71.90    3.26
  -4   9  -1   71.91    2.73
   5  -9   1   -0.23    0.60
   5   9   1    0.19    0.82
   6  -9   1    5.78    0.89
   6   9   1    5.12    1.23
   7  -9   1   -0.47    0.79
   7   9   1    0.40    1.00
   8  -9   1   12.54    1.30
   8   9   1   13.12    1.63
   7 -10  -1    1.59    0.90
   7  10  -1    0.96    1.11
   6 -10  -1    0.66    0.75
   6  10  -1    0.16    0.99
   5 -10  -1   16.87    1.33
   5  10  -1   18.13    1.65
   4 -10  -1    3.19    0.77
   4  10  -1    1.31    0.87
   3 -10  -1    2.90    0.74
  -3  10   1    1.63    0.73
   3  10  -1    3.84    1.00
   2 -10  -1    4.93    0.85
  -2 -10   1    4.95    0.76
   2 -10  -1    4.58    0.71
  -2  10   1    6.33    0.87
  -2  10   1    4.00    0.86
   2  10  -1    6.30    1.16
  -1 -10   1   25.09    1.47
   1 -10  -1   24.33    1.47
   1 -10  -1   26.67    1.47
   1  10  -1   26.83    1.79
  -1  10   1   29.14    1.66
  -1  10   1   25.95    1.65
   0 -10   1   32.73    1.69
   0 -10  -1   33.66    1.67
   0 -10  -1   30.41    1.67
   0  10   1   35.13    1.99
   0  10  -1   29.90    1.89
   1 -10   1   11.60    1.00
  -1  10  -1   10.20    1.08
   1  10   1    8.08    1.13
   2 -10   1   10.34    1.05
  -2  10  -1   10.48    1.11
   2  10   1   12.40    1.27
   3 -10   1    6.38    0.90
  -3  10  -1    6.71    1.08
   3  10   1    6.01    1.16
   4 -10   1    0.08    0.66
   4  10   1   -0.88    0.81
   5 -10   1   13.40    1.27
   5  10   1   15.28    1.54
   6 -10   1   -0.06    0.77
   6  10   1   -0.53    0.96
   7 -10   1    0.09    0.85
   7  10   1    1.53    1.17
   6 -11  -1    1.49    0.91
   6  11  -1   -0.65    1.05
   5 -11  -1    0.12    0.81
   5  11  -1   -0.62    0.95
   4 -11  -1   11.43    1.19
   4  11  -1    9.92    1.35
   3 -11  -1   -0.74    0.71
   3  11  -1    0.30    0.89
  -3  11   1    0.28    0.80
   2 -11  -1   11.52    1.15
  -2  11   1   11.10    1.19
  -2  11   1   12.55    1.21
   2  11  -1   11.55    1.33
   1 -11  -1    1.55    0.73
   1 -11  -1    1.27    0.72
   1  11  -1    0.68    0.87
  -1  11   1    1.91    0.86
   0 -11   1    8.52    0.99
   0  11   1    8.74    1.12
   0  11  -1   10.27    1.19
   1 -11   1    5.61    0.88
  -1  11  -1    4.69    0.98
   1  11   1    5.87    1.14
   2 -11   1   13.16    1.21
   2  11   1   11.65    1.34
  -2  11  -1   13.98    1.31
   3 -11   1    0.68    0.72
   3  11   1    2.35    0.97
   4 -11   1    0.50    0.78
   4  11   1    1.07    0.93
   5 -11   1   -0.66    0.80
   5  11   1   -0.87    1.00
   6 -11   1    2.10    0.94
   6  11   1    2.83    1.27
   5 -12  -1    0.66    0.95
   5  12  -1    1.17    1.19
   4 -12  -1   -0.70    0.88
   4  12  -1   -1.27    1.04
   3 -12  -1    1.26    0.86
   3  12  -1    2.47    1.02
   2  12  -1    1.08    0.97
  -1  12   1    4.26    1.07
   1  12  -1    4.24    1.11
   0  12   1    7.09    1.24
   0  12  -1    6.86    1.21
   1 -12   1   11.97    1.21
   1  12   1   11.70    1.37
  -1  12  -1   11.98    1.27
   2 -12   1    1.02    0.84
  -2  12  -1    3.46    1.01
   2  12   1    1.23    1.02
   3 -12   1    0.86    0.85
   3  12   1    0.64    1.04
   4 -12   1   -0.06    0.87
   4  12   1    1.16    1.11
   5 -12   1    4.14    1.14
   5  12   1    5.89    1.29
   3  13  -1    4.04    1.21
   2  13  -1    4.22    1.24
   1  13  -1    0.15    1.06
   0  13   1    4.93    1.21
   0  13  -1    5.42    1.22
   1  13   1    0.34    1.13
  -1  13  -1    0.60    1.04
   2  13   1    3.05    1.19
   3 -13   1    1.92    1.01
   3  13   1    1.92    1.27
  11   0  -2   -0.61    0.98
  -9   0   2    0.01    0.65
   9   0  -2    0.11    0.63
   8   0  -2   29.53    1.52
  -8   0   2   28.81    1.65
  -7   0   2   -0.23    0.48
   7   0  -2   -0.11    0.45
  -6   0   2   42.27    1.64
   6   0  -2   44.25    1.79
  -6   0   2   44.65    1.91
  -5   0   2    0.32    0.32
   5   0  -2    0.16    0.32
  -5   0   2    0.42    0.33
  -4   0   2   20.88    0.88
   4   0  -2   21.50    1.00
  -4   0   2   22.87    1.11
  -3   0   2    0.29    0.23
  -3   0   2   -0.44    0.29
   3   0  -2    0.01    0.30
  -3   0   2   -0.37    0.25
  -2   0   2  696.95   17.86
   2   0  -2  723.52   16.95
  -2   0   2  727.55   17.18
   2   0  -2  699.46   17.37
   1   0  -2    0.48    0.13
  -1   0   2    0.54    0.18
   1   0  -2    0.22    0.15
  -1   0   2    0.57    0.17
   0   0   2  266.40    6.64
   0   0  -2  264.03    6.49
   0   0  -2  262.44    6.57
   0   0   2  264.01    6.81
  -1   0  -2    0.20    0.18
  -1   0  -2    0.22    0.10
   1   0   2    0.07    0.11
  -2   0  -2  216.05    5.41
   2   0   2  206.71    5.33
  -3   0  -2   -0.41    0.23
   3   0   2   -0.02    0.23
   4   0   2   45.12    1.69
  -4   0  -2   47.77    1.69
   5   0   2   -0.31    0.35
  -5   0  -2   -0.37    0.32
   6   0   2   26.80    1.40
  -6   0  -2   27.62    1.32
   7   0   2   -0.52    0.47
  -7   0  -2   -0.31    0.43
   8   0   2   11.29    1.01
   8   0   2   10.98    0.91
  -8   0  -2   10.23    0.92
   9   0   2   -1.16    0.66
  10   0   2   31.36    1.86
  11   0   2   -0.60    1.01
  11  -1  -2    1.11    1.01
 -10  -1   2    1.45    0.81
  10  -1  -2    2.27    0.89
  10   1  -2    2.12    0.81
   9  -1  -2   12.38    1.00
  -9  -1   2   10.58    1.03
   9   1  -2   10.77    1.04
  -8  -1   2    8.03    0.86
   8  -1  -2    9.44    0.85
  -8   1   2    9.27    0.92
   8   1  -2    8.96    0.86
   8   1  -2    9.34    0.97
  -7  -1   2    1.48    0.55
   7  -1  -2    0.44    0.45
   7   1  -2    0.73    0.51
   7   1  -2    0.64    0.59
  -7   1   2    0.83    0.48
  -6  -1   2   21.53    1.22
   6  -1  -2   20.47    1.09
  -6   1   2   20.31    0.98
  -6   1   2   23.14    1.30
   6   1  -2   19.16    1.18
   6   1  -2   20.59    1.19
  -5  -1   2    6.47    0.64
   5  -1  -2    5.73    0.54
  -5   1   2    5.15    0.46
  -5   1   2    4.40    0.59
   5   1  -2    5.71    0.65
  -4  -1   2    3.08    0.47
   4  -1  -2    2.86    0.44
   4   1  -2    3.62    0.53
  -4   1   2    2.64    0.32
  -4   1   2    3.44    0.50
   3  -1  -2  207.95    5.29
  -3  -1   2  210.55    5.45
   3   1  -2  207.70    5.34
  -3   1   2  204.40    5.68
  -3   1   2  207.18    5.17
  -3   1   2  202.84    5.47
   2  -1  -2    5.61    0.46
  -2  -1   2    4.37    0.46
  -2   1   2    4.70    0.45
   2   1  -2    5.08    0.49
  -2   1   2    4.75    0.54
  -1  -1   2   57.83    1.61
   1  -1  -2   50.85    1.53
  -1  -1   2   55.32    1.60
  -1   1   2   53.06    1.70
   1   1  -2   53.56    1.59
   0  -1  -2    2.57    0.22
   0  -1  -2    2.22    0.24
   0   1   2    2.37    0.16
   0   1   2    2.63    0.27
   0   1  -2    2.90    0.27
   1  -1   2   14.54    0.64
  -1  -1  -2   16.17    0.68
  -1  -1  -2   16.41    0.63
   1   1   2   17.52    0.68
  -1   1  -2   14.52    0.64
  -2  -1  -2    6.14    0.38
   2  -1   2    5.94    0.47
  -2  -1  -2    5.79    0.47
  -2  -1  -2    6.45    0.54
  -2   1  -2    5.31    0.47
   2   1   2    6.31    0.50
   3  -1   2   13.89    0.77
  -3  -1  -2   15.12    0.79
  -3  -1  -2   13.42    0.65
  -3   1  -2   14.88    0.76
  -4  -1  -2   16.67    0.84
   4  -1   2   17.61    0.94
  -4  -1  -2   18.40    0.94
  -4   1  -2   17.16    0.89
  -5  -1  -2   69.22    2.32
   5  -1   2   71.14    2.48
   5  -1   2   67.61    2.09
  -5  -1  -2   70.92    2.41
  -5   1  -2   67.03    2.31
   6  -1   2    0.29    0.46
  -6  -1  -2    1.00    0.44
  -6  -1  -2    0.44    0.40
   6  -1   2    1.06    0.37
  -6   1  -2    0.86    0.41
  -7  -1  -2   31.36    1.59
   7  -1   2   33.54    1.68
   7  -1   2   32.82    1.40
  -7   1  -2   30.82    1.51
  -8  -1  -2   16.36    1.16
   8  -1   2   14.86    1.15
   8   1   2   16.55    1.19
  -8   1  -2   16.17    1.05
   9  -1   2   31.98    1.80
   9   1   2   28.65    1.74
  10  -1   2   -0.25    0.83
  10   1   2    0.17    0.84
  11  -1   2    1.38    1.00
  11  -2  -2    1.03    1.01
  11   2  -2   -0.28    0.95
 -10  -2   2    0.73    0.81
  10  -2  -2   -0.16    0.84
  10   2  -2    0.06    0.82
   9  -2  -2    0.18    0.68
  -9  -2   2   -0.03    0.67
   9   2  -2   -0.94    0.64
  -8  -2   2   12.87    1.05
   8  -2  -2   14.02    1.23
   8  -2  -2   11.92    0.90
   8   2  -2   10.25    1.04
   8   2  -2   12.65    1.05
  -7  -2   2    8.56    0.87
   7  -2  -2    8.02    0.74
   7   2  -2    8.79    0.90
  -6  -2   2   14.80    1.03
   6  -2  -2   12.56    0.85
  -6   2   2   13.73    1.01
   6   2  -2   14.82    1.03
   5  -2  -2    7.54    0.62
  -5  -2   2    7.33    0.67
  -5   2   2    7.64    0.52
  -5   2   2    7.52    0.71
   5   2  -2    7.24    0.73
  -4  -2   2   62.04    2.12
   4  -2  -2   60.34    1.97
  -4   2   2   61.47    2.32
   4   2  -2   65.63    2.15
  -4   2   2   62.44    2.21
  -4   2   2   58.56    1.76
  -3  -2   2  103.34    3.00
   3  -2  -2   96.19    2.81
  -3   2   2   97.79    3.21
   3   2  -2  109.69    3.03
  -3   2   2  105.64    3.08
  -3   2   2  101.19    2.65
  -2  -2   2    8.82    0.59
   2  -2  -2    8.96    0.55
  -2   2   2    7.98    0.38
  -2   2   2    8.47    0.59
  -2   2   2    8.28    0.71
   2   2  -2    9.10    0.70
  -1  -2   2  178.03    4.46
   1  -2  -2  169.98    4.36
   1  -2  -2  169.46    4.41
   1   2  -2  173.21    4.52
  -1   2   2  169.36    4.72
  -1   2   2  169.74    4.37
   0  -2  -2   31.59    0.95
   0  -2   2   31.69    1.11
   0  -2  -2   31.35    1.09
   0   2   2   31.54    1.17
   0   2  -2   30.60    1.14
   0   2   2   30.87    1.06
  -1  -2  -2   83.93    2.25
   1  -2   2   90.41    2.46
  -1  -2  -2   87.05    2.39
  -1  -2  -2   82.16    2.41
   1   2   2   86.74    2.45
  -1   2  -2   80.28    2.38
   2  -2   2  189.09    5.02
  -2  -2  -2  187.36    5.01
  -2  -2  -2  199.94    4.95
  -2  -2  -2  189.65    4.76
  -2   2  -2  188.79    4.92
   2   2   2  185.62    5.08
   3  -2   2   11.12    0.69
   3  -2   2   10.26    0.43
  -3  -2  -2    9.98    0.53
  -3  -2  -2    9.53    0.71
   3   2   2    9.66    0.60
  -3   2  -2   10.14    0.60
   4  -2   2  155.61    4.60
   4  -2   2  163.50    4.10
  -4  -2  -2  165.94    4.35
  -4  -2  -2  161.24    4.59
  -4   2  -2  163.62    4.45
   4   2   2  158.59    4.60
   5  -2   2   16.48    0.74
  -5  -2  -2   16.59    0.88
   5  -2   2   14.83    0.99
  -5  -2  -2   16.57    1.04
  -5   2  -2   15.90    0.92
   6  -2   2    9.78    0.87
  -6  -2  -2   11.23    0.93
  -6  -2  -2   11.58    0.80
   6  -2   2    9.42    0.61
  -6   2  -2    8.39    0.75
   7  -2   2    1.27    0.54
  -7  -2  -2    1.26    0.62
  -7  -2  -2    1.22    0.49
  -7   2  -2    1.62    0.52
   8  -2   2    0.61    0.59
  -8  -2  -2    0.31    0.60
   9  -2   2    0.24    0.70
  -9  -2  -2    1.67    0.79
   9   2   2    1.34    0.73
   9   2   2    1.66    0.72
  10  -2   2   -0.12    0.84
  10   2   2    0.88    0.84
  11  -2   2    1.92    1.03
  11  -3  -2    3.90    1.09
  11   3  -2    6.17    1.25
 -10  -3   2   -0.33    0.86
  10  -3  -2   -0.11    0.85
  10   3  -2   -0.09    0.79
   9  -3  -2    7.23    0.99
  -9  -3   2    8.28    0.96
   9   3  -2    9.27    1.03
  -8  -3   2   14.05    1.12
   8  -3  -2   14.58    1.22
   8   3  -2   16.60    1.27
  -7  -3   2    8.97    0.90
   7  -3  -2   10.44    1.03
   7  -3  -2   11.06    0.83
   7   3  -2   10.52    1.03
   6  -3  -2    0.78    0.51
   6  -3  -2    0.85    0.39
  -6  -3   2    0.67    0.45
   6   3  -2    1.49    0.60
   5  -3  -2   61.22    2.42
   5  -3  -2   60.02    2.05
  -5  -3   2   62.67    2.25
   5   3  -2   61.63    2.33
  -4  -3   2   19.53    1.02
   4  -3  -2   18.94    1.11
   4  -3  -2   20.28    0.93
   4   3  -2   18.92    1.12
  -4   3   2   19.70    1.22
  -4   3   2   20.69    0.79
   3  -3  -2   76.79    2.56
  -3  -3   2   79.26    2.44
   3  -3  -2   78.39    2.31
  -3   3   2   77.54    2.72
  -3   3   2   74.44    2.12
   3   3  -2   80.01    2.16
   3   3  -2   79.03    2.55
   2  -3  -2    5.54    0.45
   2  -3  -2    5.70    0.49
  -2  -3   2    5.79    0.51
   2   3  -2    5.82    0.66
  -2   3   2    5.49    0.42
  -2   3   2    6.32    0.64
  -1  -3   2    0.24    0.28
   1  -3  -2    0.06    0.29
   1  -3  -2    0.58    0.26
   1   3  -2    0.54    0.48
  -1   3   2    0.22    0.44
  -1   3   2    0.91    0.40
   0  -3  -2   64.98    1.82
   0  -3   2   66.63    2.01
   0  -3  -2   62.95    1.96
   0   3  -2   66.28    2.10
   0   3   2   59.79    2.07
   0   3   2   63.08    1.99
   1  -3   2   89.65    2.35
  -1  -3  -2   85.23    2.33
   1  -3   2   96.45    2.69
  -1  -3  -2   88.27    2.60
   1   3   2   86.85    2.62
   1   3   2   87.61    2.65
  -1   3  -2   87.09    2.60
  -2  -3  -2    1.29    0.41
  -2  -3  -2    0.78    0.32
  -2  -3  -2    1.38    0.22
   2  -3   2    1.51    0.34
   2  -3   2    1.05    0.16
  -2   3  -2    1.23    0.37
   2   3   2    1.56    0.32
   3  -3   2   16.51    0.57
  -3  -3  -2   17.28    1.00
   3  -3   2   16.80    0.95
  -3  -3  -2   17.08    0.71
   3   3   2   16.81    0.83
  -3   3  -2   17.63    0.87
   4  -3   2   26.50    0.88
  -4  -3  -2   27.59    1.35
   4  -3   2   24.61    1.27
  -4  -3  -2   29.66    1.11
  -4   3  -2   25.57    1.14
   4   3   2   27.08    1.19
  -5  -3  -2    3.08    0.46
   5  -3   2    2.86    0.57
   5  -3   2    3.09    0.35
  -5  -3  -2    4.15    0.73
  -5   3  -2    3.26    0.57
   5   3   2    3.34    0.47
  -6  -3  -2    0.17    0.50
  -6  -3  -2    0.36    0.38
   6  -3   2    0.29    0.49
   6   3   2   -0.35    0.40
  -6   3  -2    0.30    0.41
   7  -3   2   14.43    1.12
  -7  -3  -2   14.93    0.99
  -7  -3  -2   14.08    1.15
   7   3   2   13.16    0.98
  -7   3  -2   15.23    1.01
  -8  -3  -2    3.96    0.88
   8  -3   2    3.60    0.74
   8   3   2    3.23    0.65
   9  -3   2    4.75    0.88
   9   3   2    3.71    1.10
   9   3   2    5.19    0.84
  10  -3   2    1.06    0.86
  10   3   2    0.25    1.04
  10  -4  -2    4.59    1.00
  10   4  -2    4.25    1.03
   9  -4  -2    1.25    0.74
  -9  -4   2    0.02    0.73
   9   4  -2    0.73    0.89
   8  -4  -2    1.23    0.64
  -8  -4   2    0.34    0.63
   8   4  -2   -0.05    0.72
   7  -4  -2    0.56    0.47
  -7  -4   2    1.51    0.55
   7  -4  -2    1.45    0.58
   7   4  -2    0.97    0.65
   6  -4  -2   57.19    2.03
   6  -4  -2   56.63    2.46
  -6  -4   2   58.27    2.28
   6   4  -2   53.60    2.40
   5  -4  -2    1.12    0.44
   5  -4  -2    1.49    0.40
  -5  -4   2    1.75    0.47
  -5   4   2    1.87    0.35
   5   4  -2    1.18    0.30
  -5   4   2    2.87    0.69
   5   4  -2    1.87    0.69
  -4  -4   2    0.81    0.34
   4  -4  -2    0.72    0.34
   4  -4  -2   -0.41    0.26
   4   4  -2    0.27    0.22
   4   4  -2   -0.02    0.48
  -4   4   2    0.28    0.47
  -4   4   2    0.13    0.25
  -3  -4   2   93.12    2.84
   3  -4  -2   90.24    2.67
   3  -4  -2   92.11    2.94
   3   4  -2   92.41    3.04
  -3   4   2   93.94    2.56
  -3   4   2   84.29    3.10
  -2  -4   2   69.57    2.24
   2  -4  -2   69.68    2.14
   2  -4  -2   71.19    2.27
  -2   4   2   70.89    2.49
   2   4  -2   69.29    2.45
  -2   4   2   66.14    2.08
  -1  -4   2   14.35    0.77
   1  -4  -2   12.54    0.68
   1  -4  -2   13.34    0.72
   1   4  -2   13.58    0.56
  -1   4   2   13.96    0.79
  -1   4   2   12.48    0.84
   1   4  -2   14.76    0.96
   0  -4  -2   39.03    1.32
   0  -4   2   40.05    1.48
   0  -4  -2   38.42    1.43
   0   4   2   39.29    1.55
   0   4  -2   36.88    1.56
   0   4   2   42.96    1.55
   1  -4   2   41.11    1.60
   1  -4   2   40.41    1.33
  -1  -4  -2   43.45    1.58
  -1  -4  -2   42.84    1.33
   1   4   2   44.12    1.57
   1   4   2   44.88    1.67
  -1   4  -2   41.54    1.61
   2  -4   2   82.68    2.67
  -2  -4  -2   81.38    2.63
  -2  -4  -2   82.52    2.30
   2  -4   2   87.98    2.25
  -2   4  -2   81.46    2.54
   2   4   2   81.81    2.53
   2   4   2   78.61    2.68
  -3  -4  -2   39.47    1.30
   3  -4   2   37.26    1.62
   3   4   2   40.03    1.73
   3   4   2   37.51    1.44
  -3   4  -2   36.90    1.46
   4  -4   2    0.61    0.22
   4  -4   2    0.66    0.40
  -4  -4  -2    0.41    0.26
  -4   4  -2    1.15    0.38
   4   4   2   -0.39    0.57
   4   4   2    1.19    0.38
   5  -4   2    3.80    0.67
   5  -4   2    2.88    0.33
  -5  -4  -2    3.05    0.47
   5   4   2    2.66    0.81
   5   4   2    3.36    0.54
  -5   4  -2    3.58    0.57
   6  -4   2   68.69    2.76
  -6  -4  -2   64.48    2.30
   6   4   2   66.75    2.81
  -6   4  -2   69.36    2.45
   6   4   2   68.54    2.50
   7  -4   2    3.83    0.71
   7   4   2    3.12    0.97
   7   4   2    3.21    0.61
   8  -4   2   41.33    2.16
   8   4   2   40.20    2.24
   9  -4   2    2.97    0.86
   9   4   2    4.11    1.15
  10  -4   2    7.68    1.13
  10   4   2    7.70    1.38
  10  -5  -2    7.09    1.21
   9  -5  -2    1.63    0.81
   9   5  -2    2.33    1.00
   8  -5  -2    5.72    0.89
  -8  -5   2    4.10    0.78
   8   5  -2    6.14    1.15
   7  -5  -2   40.81    2.11
  -7  -5   2   40.98    1.91
   7   5  -2   38.06    2.12
   6  -5  -2    4.20    0.72
   6  -5  -2    3.09    0.53
  -6  -5   2    4.57    0.69
   6   5  -2    4.84    0.97
   5  -5  -2   19.20    0.96
   5  -5  -2   17.89    1.19
  -5  -5   2   17.86    1.10
  -5   5   2   18.35    1.38
   5   5  -2   19.43    1.38
   4  -5  -2    7.74    0.73
   4  -5  -2    7.71    0.59
  -4  -5   2    7.15    0.67
  -4   5   2    7.54    0.54
  -4   5   2    6.43    0.87
   4   5  -2    6.69    0.41
   4   5  -2    6.64    0.94
   3  -5  -2   25.11    1.12
  -3  -5   2   23.96    1.19
   3  -5  -2   25.08    1.27
  -3   5   2   27.54    1.49
  -3   5   2   27.09    1.11
   3   5  -2   24.20    1.44
  -2  -5   2   18.51    0.96
   2  -5  -2   16.05    0.85
   2  -5  -2   15.70    0.90
  -2   5   2   16.77    0.90
   2   5  -2   17.68    1.21
  -2   5   2   16.64    1.08
   2   5  -2   17.18    0.63
  -1  -5   2   45.94    1.66
   1  -5  -2   43.30    1.59
   1  -5  -2   44.44    1.59
   1   5  -2   41.28    1.39
  -1   5   2   42.14    1.79
   1   5  -2   42.36    1.85
  -1   5   2   41.58    1.67
   0  -5  -2    0.18    0.25
   0  -5  -2    0.74    0.31
   0  -5   2    0.78    0.33
   0   5  -2    0.94    0.31
   0   5   2   -0.17    0.37
   0   5   2    0.46    0.46
   0   5  -2    1.48    0.56
   1  -5   2   69.09    2.12
  -1  -5  -2   69.45    2.36
  -1  -5  -2   69.93    2.10
   1  -5   2   71.25    2.44
   1   5   2   72.39    2.38
  -1   5  -2   70.29    2.42
   1   5   2   69.73    2.49
  -2  -5  -2   32.46    1.17
   2  -5   2   34.04    1.16
   2  -5   2   34.00    1.50
  -2  -5  -2   31.13    1.45
   2   5   2   33.42    1.36
   2   5   2   33.03    1.58
  -2   5  -2   33.66    1.46
   3  -5   2  139.79    4.29
   3  -5   2  142.39    3.65
  -3  -5  -2  146.99    3.84
   3   5   2  140.65    4.38
   3   5   2  137.62    4.06
  -3   5  -2  133.80    4.03
   4  -5   2    3.04    0.59
  -4  -5  -2    3.17    0.41
   4  -5   2    2.85    0.34
   4   5   2    2.97    0.48
   4   5   2    3.18    0.78
  -4   5  -2    3.17    0.56
   5  -5   2    1.07    0.46
  -5  -5  -2    0.90    0.36
  -5   5  -2    1.62    0.46
   5   5   2    0.37    0.68
   6  -5   2   26.21    1.58
  -6   5  -2   26.67    1.38
   6   5   2   29.54    1.78
   6   5   2   27.56    1.38
   7  -5   2    7.85    0.88
   7   5   2    7.38    1.06
   8  -5   2   14.85    1.24
   8   5   2   12.33    1.30
   9  -5   2    0.37    0.78
   9   5   2   -0.39    0.89
  10  -5   2    0.78    0.96
  10   5   2    0.64    1.03
  10  -6  -2    2.51    0.99
  10   6  -2    2.04    1.29
   9  -6  -2    4.99    1.00
   9   6  -2    8.31    1.45
   8  -6  -2    9.19    0.99
   8   6  -2    9.50    1.26
   7  -6  -2    3.84    0.80
  -7  -6   2    4.41    0.69
   7   6  -2    4.56    1.05
   6  -6  -2    1.18    0.58
  -6  -6   2    2.11    0.55
   6   6  -2    0.66    0.76
  -5  -6   2    3.06    0.57
   5  -6  -2    3.24    0.64
  -5   6   2    2.99    0.74
   5   6  -2    4.86    0.97
   4  -6  -2   11.73    0.77
   4  -6  -2   11.50    0.91
  -4  -6   2    9.57    0.83
  -4   6   2   11.30    0.74
   4   6  -2   13.83    1.23
  -4   6   2   11.14    1.12
   3  -6  -2   25.58    1.33
   3  -6  -2   23.71    1.13
  -3  -6   2   26.37    1.29
   3   6  -2   24.80    1.57
  -3   6   2   23.85    1.16
  -3   6   2   26.55    1.54
   2  -6  -2   32.73    1.41
   2  -6  -2   34.13    1.49
  -2  -6   2   36.29    1.52
   2   6  -2   34.32    1.14
  -2   6   2   34.78    1.49
   2   6  -2   34.17    1.77
  -2   6   2   30.84    1.64
   1  -6  -2    8.30    0.64
   1  -6  -2    7.88    0.65
  -1  -6   2    9.05    0.70
   1   6  -2    7.61    0.91
  -1   6   2    6.48    0.76
   1   6  -2    8.60    0.56
  -1   6   2    8.92    0.83
   0  -6  -2    1.14    0.39
   0  -6  -2    1.33    0.36
   0  -6   2    1.43    0.40
   0   6  -2    0.90    0.54
   0   6   2    0.98    0.57
   0   6   2    1.56    0.49
   0   6  -2    1.24    0.36
  -1  -6  -2   30.72    1.19
   1  -6   2   28.58    1.42
   1  -6   2   29.31    1.23
  -1  -6  -2   30.17    1.40
   1   6   2   30.22    1.39
  -1   6  -2   27.60    1.45
   1   6   2   28.16    1.56
  -2  -6  -2   23.10    1.00
  -2  -6  -2   24.08    1.30
   2  -6   2   23.87    1.31
   2  -6   2   24.63    1.01
   2   6   2   26.25    1.51
   2   6   2   23.10    1.18
  -2   6  -2   24.56    1.31
   3  -6   2   26.48    1.02
  -3  -6  -2   26.45    1.10
   3  -6   2   26.36    1.43
   3   6   2   25.63    1.56
  -3   6  -2   24.57    1.28
   3   6   2   26.51    1.23
   4  -6   2   56.98    2.37
   4   6   2   53.05    1.98
  -4   6  -2   56.26    2.11
   4   6   2   55.87    2.47
   5  -6   2   23.69    1.43
   5   6   2   23.32    1.60
  -5   6  -2   25.38    1.27
   5   6   2   21.36    1.14
   6  -6   2    9.73    0.94
   6   6   2   10.27    1.14
   7  -6   2    8.08    0.94
   7   6   2    9.37    1.17
   8  -6   2    4.06    0.84
   8   6   2    4.03    0.97
   9  -6   2    0.17    0.84
   9   6   2   -0.61    0.93
  10  -6   2    2.61    0.99
  10   6   2    1.50    1.14
   9  -7  -2    9.60    1.20
   9   7  -2   11.96    1.49
   8  -7  -2   -0.59    0.76
   8   7  -2    1.59    0.98
   7  -7  -2    6.26    0.91
   7   7  -2    8.11    1.18
  -6  -7   2   14.41    1.07
   6  -7  -2   15.10    1.18
   6   7  -2   12.39    1.30
  -5  -7   2   16.51    1.10
   5  -7  -2   16.33    1.22
   5  -7  -2   17.75    0.98
   5   7  -2   19.44    1.52
  -5   7   2   18.18    1.42
  -4  -7   2    1.77    0.52
   4  -7  -2    2.49    0.51
   4  -7  -2    1.82    0.44
  -4   7   2    2.50    0.72
   4   7  -2    2.05    0.81
   3  -7  -2   17.64    1.13
  -3  -7   2   19.61    1.14
   3  -7  -2   18.04    1.00
  -3   7   2   16.30    1.28
   3   7  -2   19.18    1.47
  -3   7   2   17.37    1.05
  -2  -7   2    1.44    0.41
   2  -7  -2    0.30    0.36
   2  -7  -2    0.28    0.37
  -2   7   2    1.24    0.53
  -2   7   2    0.33    0.52
   2   7  -2    0.06    0.65
   1  -7  -2    6.57    0.66
  -1  -7   2    5.81    0.64
   1  -7  -2    6.36    0.64
   1   7  -2    7.13    0.97
  -1   7   2    7.21    0.81
  -1   7   2    7.49    0.86
   1   7  -2    6.64    0.57
   0  -7  -2    1.41    0.38
   0  -7   2    0.66    0.36
   0  -7  -2    1.20    0.42
   0   7  -2    0.91    0.67
   0   7   2    0.80    0.61
   0   7  -2    0.03    0.35
   0   7   2    0.46    0.48
   1  -7   2   27.69    1.50
  -1  -7  -2   30.43    1.27
  -1  -7  -2   30.38    1.48
   1   7   2   29.63    1.47
   1   7   2   32.21    1.73
  -1   7  -2   28.47    1.58
   2  -7   2    1.13    0.40
  -2  -7  -2    0.96    0.36
  -2  -7  -2    0.32    0.47
   2  -7   2    0.49    0.44
   2   7   2    0.71    0.47
   2   7   2   -0.01    0.71
  -2   7  -2    1.42    0.63
   3  -7   2   22.95    1.37
   3  -7   2   23.57    1.01
  -3   7  -2   23.31    1.31
   3   7   2   22.70    1.58
   3   7   2   24.52    1.25
   4  -7   2   11.39    0.98
  -4   7  -2   11.00    0.91
   4   7   2   12.48    1.24
   5  -7   2   17.57    1.26
  -5   7  -2   20.05    1.17
   5   7   2   17.79    1.46
   6  -7   2    0.34    0.57
   6   7   2   -0.72    0.74
   7  -7   2    3.31    0.78
   7   7   2    2.49    0.88
   8  -7   2    2.01    0.78
   8   7   2    1.72    0.96
   9  -7   2    7.43    1.12
   9   7   2    7.92    1.44
   9  -8  -2    2.23    0.99
   9   8  -2   -1.13    1.25
   8  -8  -2    8.60    1.09
   8   8  -2    8.13    1.46
   7  -8  -2    3.42    0.78
   7   8  -2    4.19    1.16
   6  -8  -2   23.90    1.54
   6   8  -2   20.83    1.71
  -5  -8   2    8.72    0.86
   5  -8  -2    8.09    0.86
  -5   8   2    7.81    1.01
   5   8  -2    7.04    1.08
   4  -8  -2    7.60    0.84
   4  -8  -2    7.81    0.71
  -4  -8   2    7.70    0.82
   4   8  -2    8.34    1.14
  -4   8   2    8.03    1.01
   3  -8  -2   41.57    1.91
  -3  -8   2   39.29    1.83
   3  -8  -2   41.41    1.72
  -3   8   2   42.39    2.17
   3   8  -2   40.79    2.22
  -3   8   2   40.78    1.80
  -2  -8   2    3.54    0.59
   2  -8  -2    4.03    0.61
   2  -8  -2    3.96    0.66
  -2   8   2    3.56    0.78
  -2   8   2    2.60    0.72
   2   8  -2    2.57    0.88
   1  -8  -2    9.00    0.84
   1  -8  -2   11.53    0.86
  -1  -8   2   10.01    0.83
  -1   8   2   10.80    1.03
   1   8  -2    8.36    1.09
  -1   8   2   11.77    1.02
   0  -8  -2   51.20    2.12
   0  -8   2   49.40    2.11
   0  -8  -2   51.34    2.00
   0   8   2   51.24    2.33
   0   8   2   51.10    2.16
   0   8  -2   49.67    1.95
   0   8  -2   50.80    2.37
  -1  -8  -2   25.85    1.26
  -1  -8  -2   25.92    1.47
   1  -8   2   28.05    1.52
   1   8   2   28.00    1.74
   1   8   2   28.04    1.42
  -1   8  -2   29.34    1.66
  -2  -8  -2   25.69    1.52
   2  -8   2   27.14    1.57
   2  -8   2   25.00    1.23
  -2   8  -2   29.97    1.63
   2   8   2   27.32    1.42
   2   8   2   25.87    1.73
   3  -8   2   35.73    1.87
  -3   8  -2   36.66    1.76
   3   8   2   33.89    2.03
   4  -8   2    5.59    0.77
  -4   8  -2    4.67    0.73
   4   8   2    5.67    1.11
   5  -8   2   23.70    1.52
   5   8   2   23.41    1.75
   6  -8   2    0.01    0.64
   6   8   2   -0.33    0.80
   7  -8   2    0.97    0.72
   7   8   2    0.93    0.97
   8  -8   2    0.34    0.83
   8   8   2    0.58    1.03
   9  -8   2    2.75    1.04
   9   8   2    3.66    1.35
   8  -9  -2    0.16    0.91
   8   9  -2    0.16    1.14
   7  -9  -2    3.50    0.90
   7   9  -2    3.18    1.08
   6  -9  -2   -0.42    0.69
   6   9  -2    0.44    0.90
   5  -9  -2    1.08    0.63
   5   9  -2    1.33    0.97
   4  -9  -2    8.03    0.87
   4   9  -2    9.39    1.19
  -4   9   2    7.53    1.06
   3  -9  -2    0.45    0.53
   3  -9  -2   -0.42    0.51
  -3  -9   2   -0.03    0.55
  -3   9   2   -0.39    0.65
   3   9  -2    0.20    0.72
   2  -9  -2    5.13    0.79
   2  -9  -2    5.16    0.66
  -2  -9   2    5.71    0.75
  -2   9   2    5.86    0.88
  -2   9   2    5.02    0.89
   2   9  -2    5.00    1.01
   1  -9  -2    6.55    0.71
  -1  -9   2    4.72    0.76
   1  -9  -2    5.68    0.74
   1   9  -2    4.47    1.01
  -1   9   2    6.35    1.00
  -1   9   2    5.34    0.80
   0  -9   2   13.69    1.06
   0  -9  -2   13.28    0.99
   0  -9  -2   13.96    0.95
   0   9  -2   11.13    1.18
   0   9   2   13.45    1.04
   0   9   2   13.11    1.22
  -1  -9  -2    9.63    0.93
   1  -9   2    9.46    0.92
   1   9   2   10.10    0.91
  -1   9  -2   11.33    1.10
   1   9   2   10.62    1.16
   2  -9   2    0.66    0.53
   2   9   2    0.16    0.69
  -2   9  -2    1.31    0.64
   3  -9   2    4.18    0.80
   3   9   2    3.57    0.97
  -3   9  -2    2.56    0.73
   4  -9   2    2.18    0.67
  -4   9  -2    1.96    0.66
   4   9   2    1.87    0.87
   5  -9   2    5.68    0.83
   5   9   2    4.47    1.16
   6  -9   2    0.31    0.68
   6   9   2    0.25    0.88
   7  -9   2   11.74    1.20
   7   9   2    8.29    1.48
   8  -9   2    0.28    0.89
   8   9   2   -0.15    1.07
   7 -10  -2    5.79    1.01
   7  10  -2    2.72    1.16
   6 -10  -2    5.09    0.95
   6  10  -2    3.93    1.12
   5 -10  -2    5.28    0.92
   5  10  -2    4.53    1.09
   4 -10  -2   11.14    1.02
  -4  10   2   12.52    1.28
   4  10  -2   10.69    1.31
   3 -10  -2   20.00    1.21
   3 -10  -2   18.54    1.33
   3  10  -2   19.43    1.62
  -3  10   2   17.69    1.46
   2 -10  -2    4.26    0.72
   2 -10  -2    3.76    0.76
  -2 -10   2    4.25    0.72
  -2  10   2    5.09    0.88
   2  10  -2    6.26    1.08
  -2  10   2    4.05    0.85
  -1 -10   2   11.74    1.02
   1 -10  -2   10.48    0.94
   1 -10  -2   10.31    0.94
  -1  10   2    9.09    1.10
  -1  10   2    8.78    1.02
   1  10  -2   10.74    1.20
   0 -10  -2   14.97    1.14
   0 -10   2   14.51    1.12
   0  10  -2   13.66    1.30
   0  10   2   16.36    1.39
   0  10   2   16.51    1.19
  -1 -10  -2    0.60    0.60
   1 -10   2    0.59    0.61
   1  10   2   -0.36    0.74
  -1  10  -2    1.23    0.75
   2 -10   2   31.42    1.82
  -2  10  -2   34.45    1.94
   2  10   2   32.96    2.07
   3 -10   2    2.46    0.70
  -3  10  -2    2.28    0.74
   3  10   2    2.76    0.98
   4 -10   2    3.57    0.79
   4  10   2    4.31    1.13
   5 -10   2    6.69    1.06
   6 -10   2    2.76    0.91
   6  10   2    3.67    1.21
   7 -10   2    0.12    0.89
   7  10   2   -0.75    1.11
   6 -11  -2    0.70    0.90
   6  11  -2    2.82    1.27
   5 -11  -2    7.62    1.08
   5  11  -2    7.89    1.25
   4 -11  -2    0.44    0.79
   4  11  -2   -0.48    0.92
  -4  11   2    0.78    0.90
   3 -11  -2    2.01    0.77
   3  11  -2    3.60    1.01
  -3  11   2    3.12    0.92
   2 -11  -2    0.63    0.70
   2 -11  -2    0.33    0.66
  -2  11   2    0.49    0.80
   2  11  -2    0.97    0.89
   1 -11  -2   16.69    1.19
  -1 -11   2   13.98    1.18
   1  11  -2   13.37    1.37
  -1  11   2   13.75    1.31
   0 -11  -2    1.62    0.70
   0 -11   2    1.14    0.71
   0  11  -2    0.16    0.80
   0  11   2    1.34    0.84
   1 -11   2   29.18    1.77
  -1  11  -2   32.09    2.00
   1  11   2   34.81    2.12
   2 -11   2   -0.11    0.69
   2  11   2   -0.02    0.87
  -2  11  -2    1.50    0.83
   3 -11   2    0.24    0.75
   3  11   2    0.82    0.93
  -3  11  -2    0.68    0.78
   4 -11   2    0.26    0.77
   4  11   2    1.01    1.01
   5 -11   2   10.06    1.23
   5  11   2   10.61    1.42
   6 -11   2    0.42    0.94
   6  11   2    0.25    1.13
   5 -12  -2   -0.79    0.94
   5  12  -2    0.23    1.14
   4 -12  -2    9.65    1.20
   4  12  -2    9.80    1.59
  -3  12   2    0.10    0.94
   3  12  -2    0.02    1.02
   2  12  -2    1.25    1.03
   1 -12  -2    3.41    0.94
   1  12  -2    1.54    0.99
  -1  12   2    2.25    0.99
   0 -12   2    8.04    1.05
   0  12  -2    9.06    1.19
   0  12   2    8.77    1.21
   1 -12   2   -0.07    0.78
   1  12   2   -0.11    0.97
  -1  12  -2    0.54    0.94
   2 -12   2    3.89    0.83
   2  12   2    3.89    1.15
  -2  12  -2    1.83    0.97
   3 -12   2    1.28    0.84
   3  12   2    2.08    1.11
   4 -12   2    2.36    1.01
   4  12   2    3.31    1.22
   5 -12   2    5.21    1.17
   5  12   2    7.50    1.54
   3  13  -2    3.03    1.27
   2  13  -2    1.52    1.14
   1  13  -2    0.02    1.07
   0  13  -2    1.09    1.02
   0  13   2    2.34    1.12
  -1  13  -2    3.08    1.09
   1  13   2    3.34    1.17
   2 -13   2   -1.32    0.97
   2  13   2   -1.11    1.13
  -2  13  -2   -0.19    1.03
 -10   0   3   -0.80    0.80
  10   0  -3    0.41    0.76
  -9   0   3    2.88    0.71
   9   0  -3    2.62    0.69
   8   0  -3    0.14    0.53
  -8   0   3    1.00    0.58
   7   0  -3    4.23    0.63
   7   0  -3    4.30    0.75
  -7   0   3    5.28    0.69
   6   0  -3    0.25    0.43
  -6   0   3    0.14    0.40
   6   0  -3   -0.44    0.38
  -5   0   3    9.97    0.81
   5   0  -3   10.18    0.70
   5   0  -3    9.27    0.73
   4   0  -3    0.18    0.28
   4   0  -3   -0.36    0.25
  -4   0   3   -0.10    0.30
  -3   0   3  493.02   12.10
   3   0  -3  471.17   11.47
   3   0  -3  452.95   11.46
  -3   0   3  465.97   11.68
  -2   0   3    0.08    0.32
   2   0  -3    0.47    0.25
  -2   0   3    0.27    0.28
   2   0  -3    0.30    0.31
   1   0  -3   20.05    0.75
  -1   0   3   19.01    0.78
  -1   0   3   18.16    0.74
   1   0  -3   18.42    0.62
   0   0   3   -0.16    0.11
   0   0  -3   -0.13    0.15
   0   0   3   -0.01    0.16
   1   0   3   87.84    2.25
   1   0   3   79.50    2.40
  -1   0  -3   81.38    2.33
  -1   0  -3   87.35    2.21
  -2   0  -3    0.41    0.20
  -2   0  -3    0.09    0.30
   2   0   3    0.12    0.19
   3   0   3    3.60    0.37
  -3   0  -3    2.74    0.45
  -4   0  -3    0.28    0.28
   4   0   3    0.49    0.26
  -5   0  -3  132.19    3.99
   5   0   3  137.19    4.02
  -6   0  -3    0.16    0.42
   6   0   3   -0.21    0.39
   7   0   3    1.07    0.52
  -7   0  -3    2.43    0.56
  -8   0  -3    1.67    0.59
   8   0   3    0.63    0.59
   9   0   3   52.55    2.42
  10   0   3   -0.26    0.83
 -11  -1   3   -0.11    0.98
  11  -1  -3   -0.64    0.98
  10  -1  -3    6.37    1.18
 -10  -1   3    9.67    1.07
  10   1  -3    9.20    1.03
   9  -1  -3    0.46    0.60
  -9  -1   3    0.58    0.68
   9   1  -3    2.11    0.67
  -9   1   3    1.09    0.67
  -8  -1   3    4.89    0.77
   8  -1  -3    6.19    0.74
   8   1  -3    6.65    0.82
  -8   1   3    6.52    0.82
   7  -1  -3    7.80    0.75
  -7  -1   3    6.97    0.77
   7   1  -3    5.47    0.72
  -7   1   3    6.53    0.80
   7   1  -3    7.10    0.82
   6  -1  -3    8.38    0.69
  -6  -1   3    5.14    0.72
   6   1  -3    6.84    0.72
  -6   1   3    5.70    0.69
   6   1  -3    6.51    0.71
   5  -1  -3    3.39    0.49
  -5  -1   3    3.28    0.55
   5   1  -3    3.35    0.61
  -5   1   3    4.67    0.56
  -5   1   3    3.18    0.39
   5   1  -3    3.74    0.55
  -4  -1   3   65.26    2.21
   4  -1  -3   65.85    2.09
   4   1  -3   65.91    2.15
  -4   1   3   60.96    2.19
  -4   1   3   59.17    1.76
  -4   1   3   63.01    2.28
   4   1  -3   60.97    1.99
  -3  -1   3   12.72    0.66
   3  -1  -3   12.98    0.69
   3  -1  -3   10.34    0.47
  -3  -1   3   11.85    0.71
   3   1  -3   11.57    0.68
  -3   1   3   11.47    0.77
  -3   1   3   11.82    0.74
  -2  -1   3   71.96    2.12
   2  -1  -3   64.34    2.01
  -2  -1   3   67.83    1.99
  -2   1   3   69.52    2.24
  -2   1   3   71.74    2.12
   2   1  -3   68.35    2.03
   1  -1  -3   23.87    0.93
  -1  -1   3   27.70    0.87
  -1  -1   3   28.33    1.00
   1  -1  -3   25.43    0.78
   1   1  -3   27.74    0.95
  -1   1   3   25.32    0.92
  -1   1   3   24.31    1.07
   1   1  -3   27.68    0.96
   0  -1   3  517.29   12.80
   0  -1   3  521.48   13.36
   0  -1  -3  530.42   12.86
   0  -1  -3  512.07   12.66
   0   1   3  526.70   13.10
   0   1  -3  525.98   12.81
   0   1   3  539.21   13.37
   0   1  -3  565.08   12.77
  -1  -1  -3  410.99   10.01
   1  -1   3  397.03    9.96
  -1  -1  -3  397.32    9.84
  -1   1  -3  412.15   10.00
  -1   1  -3  424.01   10.41
  -2  -1  -3   11.45    0.59
   2  -1   3   10.34    0.61
  -2  -1  -3   11.16    0.68
   2   1   3   11.42    0.67
   2   1   3   11.15    0.50
   3  -1   3    0.09    0.21
  -3  -1  -3    0.19    0.28
  -3   1  -3    0.24    0.29
   3   1   3    0.67    0.28
   3   1   3   -0.01    0.20
  -4  -1  -3   23.95    1.18
   4  -1   3   25.80    1.17
  -4   1  -3   25.68    1.16
   5  -1   3   15.19    0.93
  -5  -1  -3   13.70    0.90
  -5   1  -3   14.03    0.91
   5   1   3   13.58    0.87
  -6  -1  -3   70.19    2.56
   6  -1   3   66.05    2.57
   6  -1   3   70.90    2.19
  -6   1  -3   69.06    2.49
   6   1   3   69.85    2.49
  -7  -1  -3   14.94    1.08
   7  -1   3   13.81    1.07
   7   1   3   15.48    1.05
  -7   1  -3   15.17    1.04
   8  -1   3    4.43    0.78
  -8  -1  -3    3.25    0.73
  -8   1  -3    2.44    0.62
   8   1   3    2.83    0.69
  -9  -1  -3    4.43    0.88
   9  -1   3    3.26    0.76
   9   1   3    4.61    0.79
  10  -1   3    8.86    1.10
  11  -1   3    1.89    1.04
  11   1   3    2.18    1.06
 -11  -2   3    2.94    1.07
  11   2  -3    3.75    1.01
  10  -2  -3    3.99    0.97
 -10  -2   3    3.92    0.91
  10   2  -3    2.45    0.91
   9  -2  -3   30.68    1.64
  -9  -2   3   31.84    1.83
   9  -2  -3   33.13    2.05
   9   2  -3   31.92    1.78
  -8  -2   3   11.52    1.04
   8  -2  -3    9.03    0.85
   8   2  -3   10.34    1.00
   8   2  -3   11.02    1.03
  -7  -2   3    2.02    0.61
   7  -2  -3    1.82    0.49
   7   2  -3    2.47    0.65
   7   2  -3    2.39    0.69
  -7   2   3    1.58    0.56
   6  -2  -3    0.26    0.38
  -6  -2   3    0.00    0.41
   6   2  -3   -0.44    0.45
  -6   2   3    0.75    0.45
  -5  -2   3   92.67    3.03
   5  -2  -3   88.48    2.80
  -5   2   3   87.54    3.17
  -5   2   3   94.06    3.11
  -5   2   3   90.06    2.47
   5   2  -3   86.18    2.87
   4  -2  -3   66.13    2.17
  -4  -2   3   73.73    2.38
   4   2  -3   66.84    2.26
  -4   2   3   66.27    2.37
  -4   2   3   65.95    2.49
  -4   2   3   67.61    1.84
   3  -2  -3   14.78    0.78
  -3  -2   3   15.47    0.84
  -3   2   3   15.87    0.96
  -3   2   3   16.41    0.88
   3   2  -3   14.64    0.87
  -2  -2   3  132.23    3.60
   2  -2  -3  129.74    3.49
  -2   2   3  125.33    3.82
  -2   2   3  128.75    3.57
   2   2  -3  131.08    3.62
   1  -2  -3  265.35    6.63
  -1  -2   3  273.20    6.76
  -1   2   3  267.69    6.63
  -1   2   3  271.18    7.10
   1   2  -3  251.98    6.74
  -1   2   3  268.02    6.64
   0  -2  -3  203.23    4.88
   0  -2   3  199.61    5.01
   0  -2  -3  193.43    4.91
   0  -2  -3  190.05    4.89
   0   2   3  187.71    5.19
   0   2  -3  184.93    4.98
  -1  -2  -3   -0.07    0.32
   1  -2   3    0.00    0.28
  -1  -2  -3   -0.31    0.26
   1   2   3    0.09    0.31
  -1   2  -3   -0.03    0.35
   2  -2   3    2.85    0.41
  -2  -2  -3    3.56    0.23
  -2  -2  -3    3.77    0.48
  -2  -2  -3    3.27    0.40
   2   2   3    3.90    0.46
  -2   2  -3    3.67    0.46
  -3  -2  -3   96.41    2.94
   3  -2   3  101.97    2.99
  -3  -2  -3   95.81    2.61
   3   2   3   94.92    2.93
  -3   2  -3   93.40    2.82
   4  -2   3    0.62    0.31
  -4  -2  -3    0.21    0.23
  -4  -2  -3    0.07    0.35
   4  -2   3   -0.03    0.17
  -4   2  -3   -0.10    0.33
   4   2   3    0.37    0.28
  -5  -2  -3    3.98    0.46
   5  -2   3    4.54    0.38
  -5  -2  -3    3.80    0.59
   5  -2   3    3.69    0.61
  -5   2  -3    4.20    0.54
   5   2   3    5.05    0.55
   6  -2   3    1.07    0.31
   6  -2   3   -0.48    0.41
  -6  -2  -3    0.41    0.50
  -6  -2  -3    0.61    0.37
  -6   2  -3    0.90    0.42
   6   2   3    0.46    0.44
   7  -2   3   42.77    1.98
  -7  -2  -3   39.64    1.92
   7   2   3   37.98    1.88
  -7   2  -3   39.62    1.78
   8  -2   3    1.74    0.61
  -8  -2  -3    1.67    0.72
   8   2   3    1.91    0.62
   8   2   3    1.29    0.58
  -8   2  -3    0.53    0.61
   9  -2   3    2.22    0.73
  -9  -2  -3    1.87    0.82
   9   2   3    1.24    0.71
  10  -2   3    0.12    0.85
  10   2   3    1.27    0.87
  11  -2   3    7.69    1.15
  11  -3  -3    2.70    1.05
  11   3  -3    3.23    1.07
  10  -3  -3    7.57    1.10
 -10  -3   3    7.74    1.09
  10   3  -3    7.73    1.07
  -9  -3   3   12.45    1.15
   9   3  -3    9.80    1.07
   8  -3  -3    2.53    0.58
   8  -3  -3    2.95    0.73
  -8  -3   3    2.02    0.65
   8   3  -3    3.03    0.80
   7  -3  -3   19.38    1.42
   7  -3  -3   20.57    1.17
  -7  -3   3   21.73    1.35
   7   3  -3   23.02    1.43
  -6  -3   3   46.93    2.03
   6  -3  -3   49.40    2.25
   6  -3  -3   47.89    1.86
   6   3  -3   49.16    2.10
  -5  -3   3    4.26    0.60
   5  -3  -3    4.56    0.54
  -5   3   3    3.40    0.72
   5   3  -3    5.59    0.84
  -4  -3   3    4.65    0.55
   4  -3  -3    6.93    0.55
  -4   3   3    5.01    0.73
  -4   3   3    5.42    0.33
   4   3  -3    4.78    0.69
  -3  -3   3   45.46    1.68
   3  -3  -3   42.04    1.54
  -3   3   3   44.04    1.84
   3   3  -3   43.90    1.73
  -3   3   3   45.27    1.27
  -2  -3   3   33.99    1.32
   2  -3  -3   32.47    1.28
   2  -3  -3   31.54    1.21
  -2   3   3   31.24    1.45
   2   3  -3   31.98    1.39
   1  -3  -3   43.44    1.48
   1  -3  -3   44.21    1.43
  -1  -3   3   43.94    1.52
   1   3  -3   44.19    1.65
  -1   3   3   39.13    1.66
  -1   3   3   42.80    1.41
   0  -3  -3   69.16    1.91
   0  -3  -3   69.76    2.12
   0   3   3   68.12    2.08
   0   3   3   69.05    2.26
   0   3  -3   66.27    2.19
  -1  -3  -3    2.57    0.49
  -1  -3  -3    2.72    0.19
  -1  -3  -3    2.89    0.39
   1  -3   3    1.59    0.37
   1   3   3    2.25    0.45
  -1   3  -3    1.33    0.42
   2  -3   3   22.72    1.04
  -2  -3  -3   20.02    1.04
  -2  -3  -3   20.19    0.98
  -2  -3  -3   20.47    0.68
   2   3   3   21.32    0.97
  -2   3  -3   21.17    0.98
  -3  -3  -3    3.96    0.32
   3  -3   3    3.58    0.46
  -3  -3  -3    3.82    0.58
  -3  -3  -3    3.89    0.51
   3   3   3    4.40    0.50
  -3   3  -3    5.01    0.50
  -4  -3  -3    0.39    0.24
   4  -3   3   -0.03    0.32
  -4  -3  -3    0.02    0.41
   4   3   3    0.23    0.32
  -4   3  -3    0.66    0.33
   5  -3   3    2.62    0.31
  -5  -3  -3    2.46    0.64
   5  -3   3    2.51    0.50
  -5  -3  -3    2.06    0.38
   5   3   3    2.71    0.46
  -5   3  -3    2.54    0.54
  -6  -3  -3   13.49    1.08
  -6  -3  -3   12.22    0.80
   6  -3   3   12.14    0.99
   6   3   3   12.30    0.91
  -6   3  -3   13.49    0.92
   7  -3   3   19.70    1.32
  -7  -3  -3   19.35    1.37
  -7   3  -3   20.61    1.22
   7   3   3   21.67    1.26
   8  -3   3    8.08    0.91
  -8  -3  -3   13.21    1.18
   8   3   3   11.63    0.98
   9  -3   3   23.64    1.56
  -9  -3  -3   21.88    1.54
   9   3   3   21.08    1.43
  10  -3   3    2.34    0.92
  10   3   3    2.27    1.14
  10  -4  -3    0.05    0.89
  10   4  -3    0.74    0.88
   9  -4  -3    0.84    0.75
  -9  -4   3    0.64    0.73
  -8  -4   3    2.04    0.68
   8  -4  -3    1.85    0.71
   8   4  -3    2.73    0.89
   7  -4  -3   20.73    1.13
   7  -4  -3   20.53    1.44
  -7  -4   3   19.52    1.26
   7   4  -3   20.51    1.45
  -6  -4   3    4.20    0.66
   6  -4  -3    5.96    0.64
   6  -4  -3    6.92    0.78
   6   4  -3    5.99    0.89
   5  -4  -3    0.93    0.43
   5  -4  -3   -0.12    0.35
  -5  -4   3    0.32    0.39
   5   4  -3    0.57    0.63
   5   4  -3    0.97    0.27
  -5   4   3    0.63    0.53
   4  -4  -3   13.34    0.97
  -4  -4   3   17.95    1.01
   4  -4  -3   16.64    0.88
   4   4  -3   18.09    1.22
   4   4  -3   16.27    0.62
  -4   4   3   16.98    1.22
  -4   4   3   15.11    0.65
   3  -4  -3   74.90    2.35
  -3  -4   3   76.24    2.51
   3  -4  -3   71.36    2.51
  -3   4   3   74.67    2.11
   3   4  -3   75.34    2.67
  -3   4   3   79.30    2.80
   2  -4  -3    0.48    0.31
   2  -4  -3    0.80    0.27
  -2  -4   3    0.81    0.29
   2   4  -3    1.02    0.49
  -2   4   3    0.32    0.39
  -2   4   3    0.08    0.28
  -1  -4   3   18.10    0.94
   1  -4  -3   18.62    0.89
   1  -4  -3   17.63    0.81
   1   4  -3   17.57    1.06
  -1   4   3   19.13    0.92
  -1   4   3   17.87    1.09
   0  -4  -3  120.71    3.47
   0  -4   3  125.62    3.54
   0  -4  -3  123.36    3.27
   0   4  -3  120.27    3.60
   0   4   3  117.51    3.67
   0   4   3  122.40    3.49
   1  -4   3  108.81    3.23
  -1  -4  -3  107.22    3.13
   1   4   3  102.83    3.19
   1   4   3  107.21    3.20
  -1   4  -3  102.59    3.16
  -2  -4  -3    7.15    0.39
  -2  -4  -3    7.48    0.62
   2  -4   3    7.20    0.62
   2   4   3    7.30    0.57
  -2   4  -3    7.74    0.65
   2   4   3    7.56    0.78
   3  -4   3    3.46    0.49
  -3  -4  -3    3.44    0.54
  -3  -4  -3    2.19    0.28
   3   4   3    3.07    0.43
  -3   4  -3    3.44    0.47
  -4  -4  -3   10.38    0.57
  -4  -4  -3   11.22    0.94
   4  -4   3   11.48    0.87
  -4   4  -3   10.26    0.75
   4   4   3    9.50    0.76
  -5  -4  -3    2.02    0.39
  -5  -4  -3    3.07    0.70
   5  -4   3    2.69    0.57
   5   4   3    2.97    0.54
  -5   4  -3    4.02    0.55
  -6  -4  -3   10.57    1.02
   6  -4   3   10.22    0.93
  -6   4  -3   10.04    0.88
   6   4   3    9.17    0.85
   7  -4   3    7.02    0.84
   7   4   3    7.51    0.84
  -7   4  -3    7.19    0.79
   8  -4   3    1.23    0.69
   8   4   3    1.38    0.66
   9  -4   3   15.26    1.26
   9   4   3   12.47    1.47
  10  -4   3    1.03    0.94
  10   4   3    1.72    1.04
  10  -5  -3   -0.46    0.94
  10   5  -3    0.16    0.89
   9  -5  -3    0.30    0.79
   9   5  -3    1.05    0.99
   8  -5  -3    6.11    0.96
  -8  -5   3    5.20    0.81
   8   5  -3    6.26    1.15
   7  -5  -3    2.75    0.57
   7  -5  -3    1.96    0.69
  -7  -5   3    1.03    0.56
   7   5  -3    2.27    0.86
  -6  -5   3   35.55    1.72
   6  -5  -3   35.00    1.87
   6  -5  -3   33.86    1.49
   6   5  -3   35.74    1.95
  -5  -5   3   14.49    1.00
   5  -5  -3   14.46    0.89
   5  -5  -3   15.75    1.11
   5   5  -3   14.75    1.25
  -5   5   3   16.41    1.32
   4  -5  -3   42.60    1.86
   4  -5  -3   42.43    1.62
  -4  -5   3   40.33    1.76
  -4   5   3   42.78    1.41
  -4   5   3   43.10    2.11
   4   5  -3   41.13    1.99
   3  -5  -3   12.60    0.80
   3  -5  -3   11.78    0.82
  -3  -5   3   13.30    0.91
  -3   5   3   13.09    1.05
  -3   5   3   13.81    0.74
   3   5  -3   12.75    1.10
   2  -5  -3    4.32    0.50
  -2  -5   3    4.57    0.53
   2  -5  -3    4.11    0.49
   2   5  -3    5.08    0.81
  -2   5   3    5.37    0.53
  -2   5   3    5.74    0.72
   1  -5  -3   14.36    0.85
  -1  -5   3   18.41    0.97
   1  -5  -3   15.16    0.80
   1   5  -3   16.75    1.12
  -1   5   3   15.04    1.06
  -1   5   3   16.53    0.96
   0  -5  -3   51.69    1.89
   0  -5   3   51.53    1.92
   0  -5  -3   52.63    1.72
   0   5   3   55.37    2.07
   0   5  -3   52.75    2.07
   0   5   3   51.13    1.95
  -1  -5  -3   17.27    0.99
  -1  -5  -3   18.16    0.75
   1  -5   3   16.85    1.02
  -1   5  -3   17.15    1.07
   1   5   3   17.66    1.09
   1   5   3   17.50    1.02
   2  -5   3   49.19    1.98
  -2  -5  -3   52.15    1.95
  -2  -5  -3   47.75    1.52
  -2   5  -3   49.65    1.89
   2   5   3   51.14    1.86
   2   5   3   48.77    2.03
  -3  -5  -3   35.77    1.19
   3  -5   3   34.27    1.07
   3  -5   3   32.55    1.57
  -3  -5  -3   34.88    1.61
   3   5   3   32.53    1.41
  -3   5  -3   36.06    1.52
   3   5   3   32.25    1.67
  -4  -5  -3   55.62    1.72
   4  -5   3   53.12    2.23
   4   5   3   50.97    1.97
  -4   5  -3   54.02    2.06
   4   5   3   51.50    2.32
   5  -5   3   12.06    0.98
   5   5   3   10.35    1.16
  -5   5  -3   12.23    0.88
   5   5   3   12.48    0.88
   6  -5   3   70.70    2.89
   6   5   3   68.74    2.95
  -6   5  -3   69.10    2.59
   6   5   3   69.84    2.60
   7  -5   3    3.75    0.74
   7   5   3    2.54    0.70
   7   5   3    4.02    0.97
   8  -5   3   -0.75    0.67
   8   5   3    0.79    0.83
   9  -5   3    0.77    0.81
   9   5   3    0.25    0.91
  10  -5   3    4.56    1.01
  10   5   3    5.59    1.28
  10  -6  -3    1.41    0.97
   9  -6  -3   14.42    1.34
   9   6  -3   13.94    1.54
   8  -6  -3    1.80    0.75
   8   6  -3    2.83    1.01
  -7  -6   3   30.68    1.66
   7  -6  -3   30.48    1.84
   7   6  -3   33.53    2.02
  -6  -6   3   19.03    1.24
   6  -6  -3   20.85    1.11
   6  -6  -3   20.67    1.37
   6   6  -3   18.41    1.48
   5  -6  -3    1.25    0.48
   5  -6  -3    0.89    0.50
  -5  -6   3    1.51    0.50
  -5   6   3    0.74    0.65
   5   6  -3    0.01    0.70
  -4  -6   3   38.75    1.71
   4  -6  -3   36.98    1.56
   4  -6  -3   40.33    1.82
  -4   6   3   37.00    2.03
   4   6  -3   35.70    1.99
  -3  -6   3   13.03    0.93
   3  -6  -3   10.87    0.83
   3  -6  -3   10.87    0.77
  -3   6   3   10.20    0.75
   3   6  -3   10.67    1.09
  -3   6   3   10.50    1.01
   2  -6  -3    0.67    0.36
  -2  -6   3    0.95    0.36
   2  -6  -3   -0.07    0.32
   2   6  -3    0.40    0.56
  -2   6   3    0.36    0.41
  -2   6   3   -0.12    0.46
   1  -6  -3  119.87    3.48
  -1  -6   3  112.58    3.61
   1  -6  -3  116.30    3.54
  -1   6   3  117.92    3.86
   1   6  -3  117.01    3.86
  -1   6   3  117.86    3.64
   0  -6  -3   11.17    0.80
   0  -6  -3   10.07    0.68
   0  -6   3   12.16    0.86
   0   6   3   12.08    0.99
   0   6  -3   11.77    1.01
   0   6   3   11.15    0.94
   1  -6   3    4.85    0.64
  -1  -6  -3    4.60    0.43
  -1  -6  -3    4.51    0.58
  -1   6  -3    6.44    0.82
   1   6   3    6.02    0.72
   1   6   3    4.64    0.83
  -2  -6  -3    4.67    0.41
   2  -6   3    4.23    0.63
  -2  -6  -3    4.65    0.63
   2   6   3    4.69    0.64
   2   6   3    5.61    0.88
  -2   6  -3    4.71    0.75
  -3  -6  -3  112.50    3.76
   3  -6   3  111.94    3.78
  -3  -6  -3  118.25    3.23
   3  -6   3  109.80    3.06
  -3   6  -3  118.17    3.64
   3   6   3  112.14    3.88
   3   6   3  117.41    3.60
   4  -6   3   30.08    1.61
   4   6   3   29.34    1.39
  -4   6  -3   30.50    1.48
   4   6   3   33.71    1.86
   5  -6   3    8.63    0.87
   5   6   3   10.28    1.14
   5   6   3   10.61    0.83
  -5   6  -3    9.34    0.83
   6  -6   3   16.26    1.24
   6   6   3   17.90    1.46
  -6   6  -3   17.32    1.11
   7  -6   3   11.27    1.11
   7   6   3   10.15    1.23
   8  -6   3   -0.12    0.74
   8   6   3    1.26    0.91
   9  -6   3    4.81    0.95
   9   6   3    3.47    1.21
   9  -7  -3    1.29    0.91
   9   7  -3    1.02    1.14
   8  -7  -3    1.96    0.80
   8   7  -3    1.89    1.00
   7  -7  -3   -0.24    0.66
   7   7  -3   -0.80    0.84
   6  -7  -3   15.85    1.20
  -6  -7   3   17.49    1.20
   6   7  -3   18.86    1.54
   5  -7  -3   13.14    0.91
   5  -7  -3   13.47    1.08
  -5  -7   3   11.71    0.98
  -5   7   3   12.26    1.24
   5   7  -3   14.80    1.33
  -4  -7   3    1.98    0.57
   4  -7  -3    2.08    0.53
   4  -7  -3    1.70    0.44
  -4   7   3    1.07    0.70
   4   7  -3    1.18    0.79
   3  -7  -3    1.97    0.46
   3  -7  -3    1.21    0.43
  -3  -7   3    2.43    0.53
  -3   7   3    2.48    0.57
   3   7  -3    0.76    0.66
  -3   7   3    2.55    0.73
   2  -7  -3   16.78    1.02
   2  -7  -3   21.19    1.13
  -2  -7   3   18.08    1.10
  -2   7   3   19.00    1.32
  -2   7   3   16.98    1.12
   2   7  -3   17.43    1.39
   1  -7  -3    3.42    0.52
  -1  -7   3    3.12    0.57
   1  -7  -3    2.94    0.55
  -1   7   3    4.78    0.76
   1   7  -3    4.50    0.88
  -1   7   3    4.66    0.82
   0  -7  -3    7.59    0.66
   0  -7  -3    7.22    0.73
   0  -7   3    8.42    0.76
   0   7   3    6.80    0.83
   0   7  -3    7.60    0.95
   0   7   3    7.97    0.95
   1  -7   3   28.55    1.49
  -1  -7  -3   27.59    1.15
  -1  -7  -3   27.07    1.42
   1   7   3   25.37    1.40
   1   7   3   26.67    1.60
  -1   7  -3   27.94    1.58
  -2  -7  -3   42.13    1.95
   2  -7   3   44.51    2.03
  -2   7  -3   45.68    2.02
   2   7   3   44.13    1.90
   2   7   3   43.05    2.10
   3  -7   3    0.75    0.45
  -3  -7  -3   -0.27    0.47
  -3   7  -3   -0.15    0.45
   3   7   3   -0.37    0.61
   4  -7   3    3.67    0.69
   4   7   3    3.12    0.92
   4   7   3    3.76    0.62
  -4   7  -3    4.32    0.66
   5  -7   3   -0.57    0.51
   5   7   3   -0.24    0.58
  -5   7  -3   -0.03    0.51
   6  -7   3    0.19    0.59
   6   7   3    0.34    0.69
   7  -7   3   -0.05    0.67
   7   7   3    0.19    0.77
   8  -7   3   14.30    1.26
   8   7   3   12.51    1.41
   9  -7   3   -0.68    0.90
   9   7   3    0.65    1.04
   9  -8  -3    5.88    1.12
   9   8  -3   10.24    1.71
   8  -8  -3    1.47    0.87
   8   8  -3    2.39    1.08
   7  -8  -3    8.39    1.05
   7   8  -3    7.90    1.36
   6  -8  -3    1.97    0.69
   6   8  -3   -0.94    0.82
  -5  -8   3    9.02    0.87
   5  -8  -3    6.28    0.83
   5   8  -3    6.66    1.03
  -5   8   3    5.99    0.99
  -4  -8   3    5.07    0.75
   4  -8  -3    4.37    0.64
   4  -8  -3    4.66    0.72
  -4   8   3    4.28    0.91
   4   8  -3    5.12    1.05
   3  -8  -3    6.64    0.72
  -3  -8   3    5.90    0.78
   3  -8  -3    7.32    0.79
   3   8  -3    7.97    1.07
  -3   8   3    9.05    1.02
  -2  -8   3   55.73    2.30
   2  -8  -3   56.45    2.18
   2  -8  -3   52.99    2.18
  -2   8   3   60.36    2.58
   2   8  -3   53.14    2.59
  -2   8   3   58.19    2.31
   1  -8  -3    1.51    0.46
  -1  -8   3    2.13    0.55
   1  -8  -3    0.95    0.45
  -1   8   3    1.52    0.62
   1   8  -3    2.82    0.87
  -1   8   3    2.19    0.68
   0  -8  -3    7.12    0.76
   0  -8   3    6.66    0.76
   0  -8  -3    6.68    0.65
   0   8   3    7.54    0.93
   0   8   3    7.22    0.84
   0   8  -3    8.32    1.03
   1  -8   3    7.67    0.84
  -1  -8  -3    7.25    0.79
  -1   8  -3    8.77    1.02
   1   8   3    8.78    0.90
   1   8   3    9.01    1.08
   2  -8   3    5.15    0.80
  -2  -8  -3    6.85    0.83
  -2   8  -3    6.86    0.91
   2   8   3    7.11    1.03
   2   8   3    8.16    0.82
   3  -8   3   23.68    1.48
   3   8   3   19.01    1.53
  -3   8  -3   22.67    1.37
   3   8   3   20.94    1.28
   4  -8   3    1.07    0.57
   4   8   3    1.67    0.86
  -4   8  -3    1.12    0.57
   5  -8   3    0.07    0.60
  -5   8  -3    0.42    0.58
   5   8   3    0.56    0.75
   6  -8   3    0.82    0.64
   6   8   3    0.33    0.76
   7  -8   3    0.91    0.73
   7   8   3    0.67    0.89
   8  -8   3    0.85    0.87
   8   8   3    1.52    1.05
   8  -9  -3   15.70    1.44
   8   9  -3   16.73    1.69
   7  -9  -3    5.23    0.92
   7   9  -3    3.98    1.12
   6  -9  -3    0.81    0.70
   6   9  -3    0.35    0.86
   5  -9  -3    0.86    0.63
  -5   9   3    1.64    0.81
   5   9  -3    0.60    0.84
  -4  -9   3   42.18    2.03
   4  -9  -3   41.21    1.81
   4  -9  -3   41.32    2.03
  -4   9   3   39.68    2.29
   4   9  -3   42.70    2.41
   3  -9  -3   14.35    0.99
   3  -9  -3   12.55    0.99
  -3  -9   3   12.22    1.07
  -3   9   3   14.25    1.29
   3   9  -3   12.49    1.31
   2  -9  -3    0.38    0.50
  -2  -9   3    1.20    0.55
   2  -9  -3    0.06    0.51
  -2   9   3    0.56    0.62
  -2   9   3    1.04    0.65
   2   9  -3    0.94    0.73
  -1  -9   3    0.08    0.52
   1  -9  -3    0.50    0.51
   1  -9  -3    0.60    0.49
  -1   9   3   -0.23    0.60
  -1   9   3   -0.42    0.57
   1   9  -3   -0.31    0.66
   0  -9  -3    7.87    0.82
   0  -9   3    9.89    0.94
   0   9  -3    9.43    1.09
   0   9   3    9.23    0.95
   0   9   3    9.27    1.06
   1  -9   3   13.01    1.06
  -1  -9  -3   12.91    1.04
   1   9   3   11.00    1.01
   1   9   3   12.83    1.25
  -1   9  -3   12.33    1.17
  -2  -9  -3   36.25    1.86
   2  -9   3   29.55    1.75
   2   9   3   30.74    1.95
  -2   9  -3   31.96    1.80
   3  -9   3    6.38    0.86
   3   9   3    6.81    1.06
  -3   9  -3    5.63    0.82
   4  -9   3    8.42    0.97
  -4   9  -3    9.49    0.98
   4   9   3    7.71    1.19
   5  -9   3    2.47    0.77
   5   9   3    3.10    1.00
   6  -9   3    5.89    0.89
   6   9   3    5.36    1.20
   7  -9   3    3.64    0.87
   7   9   3    1.75    1.04
   8  -9   3    2.16    0.91
   8   9   3    1.77    1.20
   7 -10  -3    9.07    1.17
   7  10  -3   12.39    1.51
   6 -10  -3    1.94    0.81
   6  10  -3    1.46    1.04
   5 -10  -3    1.24    0.73
  -5  10   3    2.01    0.95
   5  10  -3    0.19    0.93
   4 -10  -3    4.62    0.77
  -4  10   3    2.45    0.85
   4  10  -3    5.01    1.08
   3 -10  -3   20.48    1.23
   3 -10  -3   19.19    1.34
  -3 -10   3   20.18    1.39
  -3  10   3   20.14    1.54
   3  10  -3   16.96    1.54
   2 -10  -3   12.60    0.99
  -2 -10   3   12.28    1.09
   2 -10  -3   12.32    1.08
   2  10  -3    9.26    1.16
  -2  10   3   13.93    1.23
   1 -10  -3    3.73    0.68
  -1 -10   3    1.84    0.63
  -1  10   3    0.41    0.70
   1  10  -3    2.26    0.85
  -1  10   3    3.17    0.85
   0 -10   3    1.14    0.63
   0 -10  -3    0.30    0.57
   0  10   3    1.20    0.67
   0  10   3    1.68    0.80
   0  10  -3   -0.11    0.69
  -1 -10  -3    3.22    0.78
   1 -10   3    3.46    0.71
   1  10   3    3.78    1.03
  -1  10  -3    2.89    0.88
   2 -10   3   15.26    1.19
  -2 -10  -3   12.56    1.12
   2  10   3   12.27    1.36
  -2  10  -3   13.57    1.24
   3 -10   3   18.15    1.44
   3  10   3   16.98    1.54
  -3  10  -3   15.76    1.28
   4 -10   3    0.02    0.69
   4  10   3    1.48    0.93
  -4  10  -3    2.21    0.77
   5 -10   3   31.97    2.02
   5  10   3   31.19    2.21
   6 -10   3    1.77    0.85
   6  10   3    1.81    1.15
   7 -10   3    0.08    0.90
   7  10   3   -0.84    1.08
   6 -11  -3    3.65    0.97
   6  11  -3    4.68    1.28
   5 -11  -3    1.51    0.83
   5  11  -3   -0.31    1.00
   4 -11  -3    2.21    0.78
  -4  11   3    2.27    1.03
   4  11  -3    2.34    1.01
   3 -11  -3    0.84    0.71
   3  11  -3    0.90    0.90
  -3  11   3    1.35    0.88
  -2 -11   3    2.27    0.73
   2 -11  -3    1.82    0.72
   2  11  -3    1.79    0.92
  -2  11   3    1.37    0.83
  -1 -11   3    1.70    0.72
   1 -11  -3    1.33    0.69
   1  11  -3    2.21    0.97
  -1  11   3    2.81    0.93
  -1  11   3    2.18    0.85
   0 -11  -3   15.04    1.20
   0 -11   3   15.17    1.26
   0  11   3   14.98    1.43
   0  11  -3   16.14    1.40
   1 -11   3    6.82    0.94
  -1 -11  -3    7.95    0.99
  -1  11  -3    6.09    1.13
   1  11   3    7.62    1.30
   2 -11   3    6.25    0.92
  -2  11  -3    5.49    1.11
   2  11   3    7.76    1.18
   3 -11   3    0.72    0.73
  -3  11  -3    0.97    0.78
   3  11   3   -1.25    0.87
   4 -11   3    0.74    0.79
   4  11   3    2.97    1.08
   5 -11   3    1.13    0.86
   5  11   3    0.32    1.06
   6 -11   3    3.95    1.06
   6  11   3    2.54    1.25
   5 -12  -3    4.81    1.08
   5  12  -3    7.15    1.36
  -4  12   3    3.38    1.10
   4  12  -3    5.01    1.30
  -3  12   3    0.02    1.01
   3  12  -3    1.38    0.98
   2  12  -3    4.37    1.15
   1 -12  -3   15.45    1.26
   1  12  -3   15.23    1.48
   0 -12  -3    2.27    0.84
   0 -12   3    0.91    0.83
   0  12   3    0.71    0.99
   0  12  -3    0.63    0.90
   1 -12   3    0.98    0.80
   1  12   3   -0.48    0.96
  -1  12  -3    0.07    0.89
   2 -12   3    4.88    0.93
  -2  12  -3    4.23    1.15
   2  12   3    6.35    1.30
   3 -12   3    5.27    0.98
   3  12   3    5.04    1.26
  -3  12  -3    3.61    1.05
   4 -12   3    2.74    1.02
   4  12   3    1.03    1.12
   2  13  -3    2.33    1.10
   1 -13  -3    1.95    0.99
   1  13  -3    4.21    1.11
   0  13  -3    0.25    1.05
   1 -13   3    0.56    0.99
  -1  13  -3    1.86    1.09
   1  13   3   -0.30    1.12
   2 -13   3    3.89    1.02
  -2  13  -3    7.14    1.27
   2  13   3    5.29    1.35
  10   0  -4    0.44    0.78
 -10   0   4   -0.69    0.79
   9   0  -4   -0.36    0.63
  -9   0   4   -0.29    0.67
  -8   0   4   50.02    2.36
   8   0  -4   49.55    2.17
   7   0  -4   -0.50    0.45
  -7   0   4   -0.40    0.46
   6   0  -4    0.49    0.40
  -6   0   4    0.43    0.41
   6   0  -4    0.18    0.39
   5   0  -4    0.67    0.36
   5   0  -4   -0.07    0.33
  -5   0   4   -0.18    0.34
   4   0  -4  367.33    9.19
  -4   0   4  374.98    9.63
   4   0  -4  369.08    9.41
  -4   0   4  382.57    9.86
   3   0  -4    0.96    0.28
  -3   0   4    0.71    0.30
  -3   0   4    1.07    0.32
   3   0  -4    1.08    0.34
  -2   0   4    2.20    0.45
  -2   0   4    1.54    0.36
   2   0  -4    0.81    0.36
   2   0  -4    0.87    0.27
  -1   0   4    0.52    0.33
   1   0  -4    0.01    0.28
   1   0  -4    0.16    0.23
  -1   0   4    0.10    0.25
   0   0   4  101.08    2.61
   0   0  -4   94.59    2.61
   0   0  -4   96.36    2.58
   0   0   4   97.68    2.77
  -1   0  -4    1.94    0.31
  -1   0  -4    2.06    0.40
   1   0   4    1.90    0.39
   1   0   4    1.92    0.27
  -2   0  -4    3.52    0.31
  -2   0  -4    2.97    0.44
   2   0   4    3.16    0.45
   2   0   4    3.03    0.32
  -3   0  -4    0.20    0.28
   3   0   4    0.24    0.22
  -4   0  -4  264.62    7.10
   4   0   4  270.54    6.97
   5   0   4    0.87    0.34
  -5   0  -4   -0.16    0.34
  -6   0  -4    2.12    0.59
   6   0   4    2.12    0.51
  -7   0  -4    0.75    0.50
   7   0   4    0.24    0.49
  -8   0  -4   77.56    2.97
   8   0   4   79.08    3.00
   9   0   4    0.64    0.70
  -9   0  -4    0.57    0.74
  11   0   4   -0.30    1.03
  11  -1  -4    5.49    1.25
 -11  -1   4    8.96    1.22
  11   1  -4    8.03    1.19
 -10  -1   4    0.41    0.81
  10  -1  -4    0.09    0.76
  10   1  -4   -0.09    0.76
   9  -1  -4   10.54    0.98
  -9  -1   4   14.15    1.15
  -9   1   4   12.34    1.12
   9   1  -4   12.76    1.10
   8  -1  -4    3.32    0.64
  -8  -1   4    2.07    0.67
  -8   1   4    3.40    0.75
   8   1  -4    2.52    0.65
  -7  -1   4    3.46    0.68
   7  -1  -4    2.64    0.57
   7   1  -4    1.98    0.62
  -7   1   4    1.78    0.59
   7   1  -4    3.59    0.71
   6  -1  -4    0.01    0.40
   6  -1  -4    0.17    0.35
  -6  -1   4   -0.10    0.41
   6   1  -4    0.79    0.48
   6   1  -4    0.92    0.47
  -6   1   4   -0.05    0.42
   5  -1  -4   82.97    2.31
   5  -1  -4   79.63    2.67
  -5  -1   4   85.77    2.88
  -5   1   4   80.58    2.84
  -5   1   4   80.86    2.90
   5   1  -4   83.44    2.59
   5   1  -4   79.37    2.73
   4  -1  -4   36.52    1.46
  -4  -1   4   37.94    1.56
   4  -1  -4   35.32    1.12
  -4   1   4   38.62    1.65
   4   1  -4   39.75    1.42
   4   1  -4   37.24    1.53
  -4   1   4   36.60    1.56
   3  -1  -4    0.54    0.28
  -3  -1   4    0.58    0.31
  -3  -1   4    0.94    0.27
   3   1  -4    0.68    0.33
   3   1  -4    0.50    0.34
  -3   1   4    0.58    0.32
  -3   1   4    0.63    0.36
  -2  -1   4    0.02    0.29
   2  -1  -4    0.47    0.32
  -2  -1   4    0.70    0.30
   2   1  -4    0.33    0.31
  -2   1   4    0.51    0.45
   2   1  -4   -0.13    0.33
  -2   1   4    0.22    0.27
  -1  -1   4    0.29    0.30
   1  -1  -4    0.04    0.27
  -1  -1   4    0.64    0.27
   1  -1  -4    0.64    0.21
  -1   1   4    0.54    0.24
  -1   1   4    0.67    0.41
   1   1  -4    0.24    0.27
   1   1  -4    0.06    0.31
   0  -1   4  224.30    5.62
   0  -1   4  218.57    5.46
   0  -1  -4  207.22    5.37
   0  -1  -4  211.46    5.39
   0   1   4  210.01    5.69
   0   1   4  204.50    5.33
   0   1  -4  212.11    5.43
   0   1  -4  228.66    5.32
  -1  -1  -4  979.72   22.77
   1  -1   4  898.38   23.92
   1  -1   4  958.33   23.02
  -1  -1  -4 1000.00   23.11
   1   1   4  982.42   24.00
   1   1   4  988.70   24.01
  -1   1  -4  924.27   23.04
  -1   1  -4  963.82   23.04
   2  -1   4   15.19    0.74
  -2  -1  -4   15.03    0.81
  -2  -1  -4   14.49    0.70
  -2   1  -4   15.36    0.52
   2   1   4   14.26    0.82
  -2   1  -4   17.60    0.85
   2   1   4   14.87    0.58
   3  -1   4   23.74    1.03
  -3  -1  -4   21.85    0.95
  -3  -1  -4   23.38    1.10
   3   1   4   22.93    0.88
   3   1   4   23.79    1.12
  -3   1  -4   23.70    1.09
   4  -1   4   21.50    1.07
  -4  -1  -4   21.35    1.13
   4   1   4   22.50    0.97
   4   1   4   22.26    1.16
  -4   1  -4   21.94    1.10
   5  -1   4   24.51    1.23
  -5  -1  -4   25.75    1.31
  -5   1  -4   25.47    1.27
   5   1   4   23.79    1.13
   6  -1   4    4.32    0.62
  -6  -1  -4    4.55    0.65
   6   1   4    4.37    0.55
  -6   1  -4    5.03    0.63
  -7  -1  -4   33.43    1.67
   7  -1   4   31.59    1.61
  -7   1  -4   32.33    1.60
   7   1   4   31.89    1.54
   8  -1   4   -0.48    0.59
  -8  -1  -4   -0.60    0.59
   8   1   4    1.77    0.59
  -8   1  -4   -1.18    0.57
   9  -1   4    5.21    0.90
  -9  -1  -4    5.35    0.98
   9   1   4    5.31    0.85
  10  -1   4    3.15    0.92
  10   1   4    2.02    0.88
 -11  -2   4    0.21    1.00
  11  -2  -4    0.29    1.04
  11   2  -4    0.09    1.01
  10  -2  -4    5.35    1.13
 -10  -2   4    7.88    1.12
  10   2  -4    8.48    1.04
   9  -2  -4   -0.34    0.72
  -9  -2   4    0.29    0.70
   9   2  -4   -1.04    0.65
  -8  -2   4   17.62    1.26
   8  -2  -4   17.61    1.16
  -8   2   4   15.85    1.23
   8   2  -4   14.40    1.18
  -7  -2   4   21.40    1.41
   7  -2  -4   22.61    1.28
   7   2  -4   22.82    1.38
  -7   2   4   23.73    1.45
   7   2  -4   23.51    1.42
   6  -2  -4   45.07    1.84
  -6  -2   4   45.64    2.02
   6   2  -4   46.68    1.90
  -6   2   4   44.46    2.05
   6   2  -4   46.60    2.01
  -5  -2   4   13.18    0.93
   5  -2  -4   14.74    0.97
  -5   2   4   13.20    0.97
  -5   2   4   15.30    1.11
   5   2  -4   14.74    0.99
   4  -2  -4    0.17    0.31
  -4  -2   4    1.18    0.37
   4   2  -4    1.23    0.49
  -4   2   4    0.00    0.31
  -4   2   4    0.23    0.41
  -3  -2   4    6.14    0.57
   3  -2  -4    7.44    0.59
  -3   2   4    7.38    0.71
  -3   2   4    8.31    0.63
   3   2  -4    6.50    0.63
  -2  -2   4  344.56    8.71
   2  -2  -4  342.12    8.56
  -2  -2   4  342.35    8.87
  -2   2   4  341.18    8.64
   2   2  -4  344.34    8.69
  -2   2   4  354.19    9.20
   1  -2  -4    1.68    0.30
   1  -2  -4    2.63    0.41
  -1  -2   4    1.43    0.23
  -1  -2   4    1.83    0.39
  -1   2   4    1.38    0.53
   1   2  -4    1.85    0.48
  -1   2   4    1.94    0.33
   0  -2   4  248.74    6.12
   0  -2  -4  239.75    5.98
   0  -2   4  238.56    6.14
   0  -2  -4  236.15    5.99
   0   2  -4  228.20    6.04
   0   2  -4  240.77    5.85
   0   2   4  233.91    6.33
   0   2   4  230.38    5.88
  -1  -2  -4    0.82    0.32
  -1  -2  -4    1.19    0.36
   1  -2   4    1.17    0.36
  -1   2  -4    1.37    0.40
  -1   2  -4    1.31    0.19
   1   2   4    1.32    0.38
  -2  -2  -4  121.01    3.45
   2  -2   4  126.29    3.55
  -2  -2  -4  122.53    3.55
   2   2   4  130.05    3.67
  -2   2  -4  125.30    3.52
   3  -2   4   13.04    0.78
  -3  -2  -4   11.03    0.77
  -3  -2  -4   11.79    0.71
  -3   2  -4   13.28    0.77
   3   2   4   12.62    0.56
   3   2   4   11.16    0.77
  -4  -2  -4   16.49    1.01
   4  -2   4   18.73    0.63
   4  -2   4   20.09    1.07
  -4   2  -4   18.27    1.03
   4   2   4   19.53    0.85
   4   2   4   19.40    1.03
   5  -2   4    5.86    0.40
  -5  -2  -4    5.55    0.70
   5  -2   4    7.04    0.67
   5   2   4    5.64    0.65
   5   2   4    5.77    0.54
  -5   2  -4    7.83    0.68
  -6  -2  -4   42.90    1.90
   6  -2   4   42.19    1.88
   6   2   4   40.17    1.85
  -6   2  -4   39.26    1.76
   6   2   4   35.57    1.58
   7  -2   4   10.61    0.92
  -7  -2  -4    9.93    0.98
  -7   2  -4   10.90    0.90
   7   2   4    9.99    0.91
   7   2   4    9.98    0.82
   8  -2   4    6.01    0.78
  -8  -2  -4    5.63    0.82
   8   2   4    5.22    0.75
  -8   2  -4    4.72    0.74
   9  -2   4    1.08    0.73
  -9  -2  -4    2.13    0.83
   9   2   4    3.25    0.85
  10  -2   4    4.92    1.01
  10   2   4    4.20    0.98
  10  -3  -4    2.32    0.92
 -10  -3   4   -0.02    0.83
  10   3  -4    0.24    0.87
  -9  -3   4    3.01    0.83
   9  -3  -4    2.88    0.84
   9   3  -4    3.01    0.77
  -8  -3   4    1.55    0.71
   8  -3  -4    0.24    0.66
   8  -3  -4    2.24    0.64
   8   3  -4    2.33    0.80
  -7  -3   4   29.82    1.64
   7  -3  -4   28.74    1.46
   7   3  -4   31.84    1.68
  -6  -3   4   17.71    1.14
   6  -3  -4   16.23    1.03
  -6   3   4   17.81    1.20
  -6   3   4   17.97    1.34
   6   3  -4   17.28    1.22
  -5  -3   4   75.31    2.65
   5  -3  -4   69.67    2.40
  -5   3   4   77.02    2.92
  -5   3   4   68.39    2.66
   5   3  -4   71.26    2.61
  -4  -3   4    2.49    0.48
   4  -3  -4    2.47    0.46
   4   3  -4    2.91    0.62
  -4   3   4    3.03    0.66
  -4   3   4    3.21    0.54
  -3  -3   4   44.40    1.71
   3  -3  -4   44.28    1.60
  -3   3   4   41.79    1.66
   3   3  -4   42.37    1.72
  -3   3   4   41.06    1.83
   2  -3  -4   16.14    0.83
  -2  -3   4   15.27    0.87
   2   3  -4   12.80    0.88
  -2   3   4   16.60    0.81
  -2   3   4   14.90    0.63
  -2   3   4   15.90    1.03
   1  -3  -4   21.66    0.88
   1  -3  -4   20.47    0.95
  -1  -3   4   19.92    0.97
  -1  -3   4   21.00    0.68
  -1   3   4   19.95    1.12
   1   3  -4   20.03    1.06
  -1   3   4   21.08    0.86
   0  -3  -4   48.96    1.60
   0  -3  -4   45.97    1.39
   0  -3  -4   46.28    1.63
   0  -3   4   50.88    1.71
   0   3  -4   50.16    1.74
   0   3   4   48.22    1.79
   1  -3   4    6.61    0.59
  -1  -3  -4    8.29    0.63
  -1  -3  -4    7.10    0.56
   1   3   4    7.65    0.61
  -1   3  -4    5.70    0.58
  -2  -3  -4   58.30    2.03
  -2  -3  -4   56.34    1.96
   2  -3   4   58.04    2.04
  -2   3  -4   58.53    1.98
   2   3   4   60.46    2.04
   3  -3   4   12.17    0.82
  -3  -3  -4   13.28    0.81
  -3  -3  -4   13.38    0.90
  -3  -3  -4   12.63    0.52
  -3   3  -4   14.29    0.84
   3   3   4   12.90    0.83
  -4  -3  -4    4.90    0.67
  -4  -3  -4    5.00    0.40
   4  -3   4    4.45    0.56
  -4   3  -4    6.40    0.61
   4   3   4    5.80    0.62
  -5  -3  -4   17.22    1.17
   5  -3   4   17.86    1.12
  -5  -3  -4   16.72    0.82
   5   3   4   16.79    1.04
  -5   3  -4   19.44    1.12
   6  -3   4    0.47    0.46
  -6  -3  -4    0.51    0.54
   6   3   4   -0.12    0.44
  -6   3  -4   -0.32    0.43
  -7  -3  -4   16.12    1.26
   7  -3   4   18.34    1.21
   7   3   4   17.65    1.16
  -7   3  -4   16.48    1.12
   8  -3   4    5.61    0.87
  -8  -3  -4    5.33    0.97
   8   3   4    6.20    0.80
  -8   3  -4    5.85    0.82
  -9  -3  -4   -0.48    0.76
   9  -3   4    0.49    0.74
   9   3   4    0.68    0.75
  10  -3   4    3.38    0.94
  10  -4  -4    1.44    0.93
 -10  -4   4    1.48    0.91
  10   4  -4   -0.17    0.86
  -9  -4   4    1.73    0.79
   9  -4  -4    1.88    0.81
   9   4  -4    2.70    0.88
  -8  -4   4   33.55    1.85
   8  -4  -4   31.57    1.57
   8  -4  -4   29.13    1.86
   8   4  -4   32.23    1.90
   7  -4  -4    6.26    0.90
   7  -4  -4    6.08    0.72
  -7  -4   4    6.09    0.75
   7   4  -4    6.10    0.96
  -6  -4   4    1.84    0.54
   6  -4  -4    1.73    0.54
   6  -4  -4    2.14    0.58
  -6   4   4    2.15    0.72
   6   4  -4    1.28    0.68
   5  -4  -4   14.56    1.09
   5  -4  -4   14.10    0.91
  -5  -4   4   15.03    1.04
   5   4  -4   16.39    1.20
  -5   4   4   16.56    1.29
  -4  -4   4    4.54    0.59
   4  -4  -4    6.55    0.69
   4  -4  -4    5.46    0.56
  -4   4   4    5.63    0.77
   4   4  -4    5.49    0.88
   3  -4  -4    3.63    0.52
  -3  -4   4    4.62    0.55
   3  -4  -4    4.35    0.47
  -3   4   4    3.86    0.36
  -3   4   4    4.96    0.69
   3   4  -4    4.61    0.71
   2  -4  -4   94.28    2.82
   2  -4  -4   91.44    2.80
  -2  -4   4   94.01    2.93
  -2   4   4   92.40    3.16
  -2   4   4   87.73    2.59
   2   4  -4   91.31    3.02
   1  -4  -4   77.15    2.46
  -1  -4   4   78.12    2.54
   1  -4  -4   80.90    2.37
   1   4  -4   76.79    2.65
  -1   4   4   78.44    2.39
  -1   4   4   83.07    2.79
   0  -4   4  210.42    5.66
   0  -4  -4  209.08    5.57
   0  -4  -4  208.25    5.29
   0   4  -4  200.52    5.66
   0   4   4  210.68    5.89
   0   4   4  212.21    5.56
  -1  -4  -4   25.17    1.16
   1  -4   4   26.95    1.26
   1   4   4   25.22    1.23
  -1   4  -4   25.33    1.23
   1   4   4   24.58    1.20
   2  -4   4   40.73    1.72
  -2  -4  -4   43.16    1.69
  -2  -4  -4   44.36    1.76
  -2  -4  -4   43.21    1.21
  -2   4  -4   42.78    1.68
   2   4   4   43.97    1.68
  -3  -4  -4    2.68    0.26
  -3  -4  -4    3.41    0.66
   3  -4   4    1.66    0.43
  -3  -4  -4    3.47    0.51
  -3   4  -4    2.44    0.49
   3   4   4    4.05    0.52
   4  -4   4  113.57    3.74
  -4  -4  -4  120.49    3.78
  -4  -4  -4  113.43    3.08
  -4   4  -4  112.20    3.53
   4   4   4  113.84    3.62
   5  -4   4    0.07    0.42
  -5  -4  -4    0.57    0.52
   5   4   4   -0.41    0.41
  -5   4  -4    0.75    0.44
  -6  -4  -4    4.33    0.86
   6  -4   4    3.72    0.68
  -6   4  -4    3.12    0.65
   6   4   4    3.65    0.66
  -7  -4  -4   11.07    1.08
   7  -4   4   10.93    1.01
  -7   4  -4   10.93    0.94
   7   4   4   10.97    0.98
   8  -4   4   37.95    2.07
  -8  -4  -4   40.23    2.11
   8   4   4   37.03    1.94
   9  -4   4    0.99    0.79
  10  -4   4   12.75    1.25
  10   4   4   11.77    1.54
  10  -5  -4    0.88    0.97
  10   5  -4   -0.01    0.89
  -9  -5   4    7.93    1.08
   9  -5  -4    8.54    1.12
   8  -5  -4    0.93    0.69
  -8  -5   4    0.50    0.64
   8   5  -4    1.65    0.86
  -7  -5   4    8.03    0.87
   7  -5  -4    8.57    0.78
   7  -5  -4    7.48    0.89
   7   5  -4    8.73    1.08
   6  -5  -4    2.23    0.61
   6  -5  -4    2.73    0.53
  -6  -5   4    2.25    0.55
  -6   5   4    3.37    0.84
   6   5  -4    2.32    0.79
  -5  -5   4   60.42    2.39
   5  -5  -4   60.28    2.51
   5  -5  -4   60.18    2.21
  -5   5   4   59.71    2.74
   5   5  -4   62.66    2.64
  -4  -5   4    0.89    0.42
   4  -5  -4    0.74    0.37
   4  -5  -4    1.56    0.46
  -4   5   4    0.37    0.56
   4   5  -4   -0.36    0.59
   3  -5  -4    3.48    0.48
   3  -5  -4    3.08    0.47
  -3  -5   4    2.23    0.55
   3   5  -4    3.60    0.80
  -3   5   4    4.41    0.76
  -3   5   4    3.40    0.43
   2  -5  -4   -0.33    0.29
   2  -5  -4    0.44    0.30
  -2  -5   4    0.89    0.35
  -2   5   4    0.91    0.50
   2   5  -4   -0.08    0.49
  -2   5   4    0.74    0.38
  -1  -5   4   20.81    1.12
   1  -5  -4   21.62    1.10
   1  -5  -4   22.86    0.99
   1   5  -4   19.11    1.26
  -1   5   4   24.37    1.34
  -1   5   4   22.95    1.13
   0  -5  -4   13.04    0.83
   0  -5  -4   12.89    0.64
   0  -5   4   13.47    0.88
   0   5  -4   12.12    0.95
   0   5   4   13.78    0.99
   0   5   4   12.14    0.88
   1  -5   4   56.95    2.14
  -1  -5  -4   55.73    2.04
  -1   5  -4   54.68    2.10
   1   5   4   55.01    2.10
   1   5   4   54.82    2.11
   2  -5   4    1.59    0.46
  -2  -5  -4    2.40    0.30
  -2  -5  -4    1.59    0.46
   2   5   4    1.76    0.61
   2   5   4    2.05    0.46
  -3  -5  -4    0.20    0.40
  -3  -5  -4    0.30    0.22
   3  -5   4    0.49    0.36
   3   5   4    0.33    0.38
   3   5   4   -0.11    0.58
  -3   5  -4    0.31    0.40
   4  -5   4   -0.26    0.40
   4   5   4    0.54    0.39
  -4   5  -4    0.31    0.44
   4   5   4   -0.68    0.65
   5  -5   4   22.98    1.41
   5   5   4   24.69    1.30
  -5   5  -4   23.05    1.28
   6  -5   4   20.60    1.39
  -6   5  -4   21.20    1.31
   6   5   4   22.52    1.33
   7  -5   4   24.69    1.55
   7   5   4   23.38    1.41
   7   5   4   23.67    1.75
  -7   5  -4   21.93    1.38
   8  -5   4    8.36    1.01
   8   5   4    9.91    1.29
   9  -5   4    0.54    0.82
   9   5   4    1.37    1.02
  10  -5   4    0.44    0.99
  10   5   4    0.47    1.12
  10  -6  -4    0.47    0.98
  10   6  -4    0.98    1.00
   9  -6  -4    2.86    0.92
   9   6  -4    2.69    1.15
  -8  -6   4    8.23    0.97
   8  -6  -4    6.49    1.00
   8   6  -4    8.63    1.22
   7  -6  -4    5.80    0.87
  -7  -6   4    5.68    0.84
   7   6  -4    6.40    1.14
   6  -6  -4   19.87    1.36
  -6  -6   4   17.82    1.22
   6  -6  -4   16.79    1.05
   6   6  -4   15.88    1.39
  -6   6   4   18.22    1.49
   5  -6  -4    1.01    0.51
   5  -6  -4    0.78    0.44
  -5  -6   4    0.41    0.48
   5   6  -4    0.72    0.71
  -5   6   4    0.63    0.66
   4  -6  -4    8.59    0.80
   4  -6  -4    9.75    0.76
  -4  -6   4    8.53    0.83
   4   6  -4    8.10    1.00
  -4   6   4   10.19    1.06
   3  -6  -4    0.93    0.43
   3  -6  -4    1.34    0.40
  -3  -6   4    0.59    0.44
   3   6  -4   -0.34    0.59
  -3   6   4    1.19    0.55
  -3   6   4    1.26    0.39
   2  -6  -4   69.77    2.45
  -2  -6   4   71.69    2.60
   2  -6  -4   72.78    2.47
  -2   6   4   71.24    2.41
  -2   6   4   74.21    2.88
   2   6  -4   70.82    2.80
   1  -6  -4   75.54    2.44
  -1  -6   4   77.42    2.70
   1  -6  -4   73.61    2.58
   1   6  -4   78.48    2.92
  -1   6   4   77.87    2.66
  -1   6   4   71.81    2.86
   0  -6  -4   11.26    0.81
   0  -6   4   12.56    0.90
   0  -6  -4   11.68    0.70
   0   6   4   12.68    1.00
   0   6   4   12.23    0.99
   0   6  -4   11.59    1.02
   1  -6   4   14.18    0.99
  -1  -6  -4   14.69    0.98
  -1  -6  -4   13.10    0.66
   1   6   4   13.86    1.05
   1   6   4   15.43    1.12
  -1   6  -4   12.99    1.05
  -2  -6  -4   79.74    2.30
  -2  -6  -4   82.36    2.88
   2  -6   4   81.13    2.94
   2   6   4   80.11    2.97
   2   6   4   83.20    2.86
  -2   6  -4   80.27    2.82
   3  -6   4   17.15    1.21
  -3  -6  -4   18.65    1.20
   3   6   4   18.23    1.35
  -3   6  -4   17.86    1.13
   3   6   4   17.92    1.08
   4  -6   4   15.08    1.11
   4   6   4   16.83    1.37
  -4   6  -4   16.18    1.05
   4   6   4   17.23    1.05
   5  -6   4    4.48    0.71
   5   6   4    4.23    0.66
   5   6   4    3.35    0.92
  -5   6  -4    4.28    0.65
   6  -6   4    9.69    0.96
   6   6   4    7.98    1.11
  -6   6  -4    7.17    0.79
   6   6   4    7.13    0.79
   7  -6   4    0.14    0.64
   7   6   4    0.36    0.79
   8  -6   4    6.94    0.96
   8   6   4    7.22    1.13
   9  -6   4    0.07    0.88
   9   6   4   -0.86    0.95
   9  -7  -4    0.41    0.90
   9   7  -4    0.71    1.14
   8  -7  -4    2.07    0.78
   8   7  -4   -0.18    1.00
  -7  -7   4    7.13    0.91
   7  -7  -4    6.29    0.87
   7   7  -4    4.64    1.07
  -6  -7   4    2.18    0.63
   6  -7  -4    1.94    0.58
   6  -7  -4    2.88    0.67
   6   7  -4    1.43    0.81
  -6   7   4    1.46    0.77
  -5  -7   4   17.45    1.15
   5  -7  -4   16.24    1.07
   5  -7  -4   15.97    1.15
  -5   7   4   16.58    1.46
   5   7  -4   16.80    1.42
   4  -7  -4   12.34    0.90
  -4  -7   4   12.66    1.02
   4  -7  -4   13.72    1.02
   4   7  -4   13.45    1.27
  -4   7   4   13.58    1.25
   3  -7  -4   19.75    1.13
  -3  -7   4   17.23    1.17
   3  -7  -4   18.70    1.13
   3   7  -4   21.12    1.53
  -3   7   4   19.26    1.40
   2  -7  -4    8.78    0.70
  -2  -7   4    7.60    0.75
   2  -7  -4    8.08    0.74
   2   7  -4    9.06    1.07
  -2   7   4    7.14    0.93
  -2   7   4    7.59    0.76
   1  -7  -4   26.25    1.23
  -1  -7   4   26.55    1.44
   1  -7  -4   27.17    1.38
  -1   7   4   29.11    1.62
  -1   7   4   29.06    1.50
   1   7  -4   29.11    1.72
   0  -7  -4    1.53    0.39
   0  -7  -4    1.68    0.49
   0  -7   4    0.98    0.44
   0   7   4    0.72    0.64
   0   7  -4   -0.24    0.59
   0   7   4    2.51    0.67
   1  -7   4   19.73    1.25
  -1  -7  -4   17.73    0.86
  -1  -7  -4   19.25    1.17
  -1   7  -4   18.55    1.30
   1   7   4   18.40    1.33
   1   7   4   18.64    1.21
  -2  -7  -4    0.09    0.43
   2  -7   4    0.39    0.43
  -2   7  -4   -0.45    0.49
   2   7   4    0.57    0.63
   2   7   4    0.38    0.52
   3  -7   4   18.56    1.28
  -3  -7  -4   18.31    1.25
   3   7   4   19.34    1.42
   3   7   4   17.15    1.11
  -3   7  -4   17.63    1.18
   4  -7   4   20.44    1.36
  -4   7  -4   20.87    1.26
   4   7   4   22.29    1.24
   4   7   4   20.94    1.53
   5  -7   4    0.94    0.56
  -5   7  -4    1.49    0.57
   5   7   4    0.95    0.54
   5   7   4    1.36    0.75
   6  -7   4    1.60    0.66
  -6   7  -4    0.99    0.62
   6   7   4    1.95    0.83
   7  -7   4   18.59    1.42
   7   7   4   16.16    1.52
   8  -7   4    0.06    0.81
   8   7   4   -0.68    0.85
   9  -7   4    1.08    0.95
   9   7   4    0.27    1.04
   9  -8  -4    1.51    1.00
   9   8  -4    4.44    1.35
   8  -8  -4    9.44    1.13
   8   8  -4    9.67    1.36
   7  -8  -4   -0.10    0.73
   7   8  -4   -0.43    0.88
   6  -8  -4   10.21    1.04
  -6  -8   4   11.32    1.09
   6   8  -4    9.72    1.19
  -6   8   4   10.62    1.25
   5  -8  -4    8.09    0.81
   5  -8  -4   10.37    0.93
  -5  -8   4    9.31    0.92
  -5   8   4    7.76    1.12
   5   8  -4    8.40    1.11
   4  -8  -4   36.98    1.85
  -4  -8   4   37.01    1.87
   4  -8  -4   39.66    1.73
  -4   8   4   39.45    2.22
   4   8  -4   38.39    2.19
  -3  -8   4    0.79    0.52
   3  -8  -4    2.81    0.59
   3  -8  -4    2.76    0.55
   3   8  -4    1.29    0.74
  -3   8   4    1.78    0.70
   2  -8  -4   12.63    0.92
  -2  -8   4   14.66    1.06
   2  -8  -4   14.96    0.99
   2   8  -4   15.94    1.34
  -2   8   4   14.14    1.21
  -2   8   4   12.22    1.02
  -1  -8   4    0.74    0.48
   1  -8  -4    0.88    0.46
   1  -8  -4    1.18    0.46
  -1   8   4    1.07    0.64
  -1   8   4    2.00    0.67
   1   8  -4    1.70    0.71
   0  -8  -4    1.83    0.45
   0  -8  -4    1.90    0.55
   0  -8   4    2.09    0.57
   0   8   4    1.51    0.71
   0   8   4    2.61    0.67
   0   8  -4    2.88    0.83
   1  -8   4    5.69    0.74
  -1  -8  -4    5.24    0.71
  -1   8  -4    5.77    0.95
   1   8   4    5.77    1.01
   1   8   4    5.35    0.82
   2  -8   4    9.49    0.99
  -2  -8  -4   11.89    1.00
  -2   8  -4   10.95    1.09
   2   8   4   11.62    1.00
   2   8   4    9.99    1.15
  -3  -8  -4   23.63    1.47
   3  -8   4   22.78    1.48
   3   8   4   20.19    1.29
  -3   8  -4   19.73    1.29
   3   8   4   17.04    1.49
   4  -8   4    4.75    0.84
   4   8   4    2.79    0.86
  -4   8  -4    4.82    0.75
   5  -8   4   -0.88    0.61
  -5   8  -4    0.62    0.61
   5   8   4    0.53    0.73
   6  -8   4    0.83    0.66
   6   8   4    0.57    0.77
   7  -8   4    3.52    0.79
   7   8   4    2.51    1.02
   8  -8   4    4.64    0.99
   8   8   4    7.61    1.38
   8  -9  -4    0.17    0.94
   8   9  -4    0.40    1.13
   7  -9  -4    0.76    0.82
   7   9  -4    1.07    1.02
   6  -9  -4    1.22    0.73
   6   9  -4   -0.66    0.90
  -6   9   4   -0.34    0.83
  -5  -9   4    1.83    0.73
   5  -9  -4    2.02    0.65
   5   9  -4    1.66    0.88
  -5   9   4    1.43    0.81
   4  -9  -4    3.04    0.64
  -4  -9   4    3.13    0.71
   4  -9  -4    2.35    0.61
  -4   9   4    2.56    0.84
   4   9  -4    2.81    0.98
   3  -9  -4    0.72    0.53
   3  -9  -4    0.69    0.53
  -3  -9   4    0.06    0.58
   3   9  -4   -0.26    0.70
  -3   9   4    0.19    0.69
  -2  -9   4    3.27    0.64
   2  -9  -4    3.21    0.61
   2  -9  -4    3.43    0.65
  -2   9   4    5.09    0.85
   2   9  -4    3.91    0.93
   1  -9  -4   28.61    1.48
  -1  -9   4   28.36    1.60
   1  -9  -4   29.03    1.53
   1   9  -4   33.66    1.96
  -1   9   4   29.82    1.71
  -1   9   4   28.15    1.67
   0  -9  -4    0.48    0.54
   0  -9   4    1.17    0.55
   0   9   4    0.64    0.72
   0   9  -4    0.18    0.66
   0   9   4    0.95    0.64
   1  -9   4   29.19    1.64
  -1  -9  -4   29.87    1.62
   1   9   4   28.95    1.81
   1   9   4   29.22    1.67
  -1   9  -4   32.83    1.88
  -2  -9  -4    1.11    0.60
   2  -9   4    1.12    0.57
   2   9   4    1.66    0.77
  -2   9  -4    1.91    0.75
   2   9   4    1.40    0.66
   3  -9   4    0.82    0.59
   3   9   4    1.01    0.76
  -3   9  -4    1.21    0.62
   4  -9   4    2.89    0.73
  -4   9  -4    5.18    0.84
   4   9   4    1.12    0.84
   5  -9   4   18.76    1.48
   5   9   4   18.06    1.66
  -5   9  -4   17.18    1.22
   6  -9   4    4.48    0.91
   6   9   4    3.55    1.10
   7  -9   4    1.24    0.85
   7   9   4    1.20    1.04
   8  -9   4    1.63    0.94
   8   9   4    0.35    1.09
   7 -10  -4    1.54    0.92
   7  10  -4    1.37    1.17
   6 -10  -4    3.74    0.88
   6  10  -4    2.09    1.12
   5 -10  -4    4.61    0.89
  -5  10   4    5.22    1.06
   5  10  -4    5.24    1.12
   4 -10  -4    8.30    0.92
  -4 -10   4   10.16    1.07
   4  10  -4    9.41    1.21
  -4  10   4   12.10    1.31
  -3 -10   4   -0.47    0.67
   3 -10  -4    0.03    0.62
   3 -10  -4   -0.32    0.62
  -3  10   4    0.20    0.76
   3  10  -4    0.25    0.80
  -2 -10   4    9.78    0.99
   2 -10  -4    9.94    0.92
   2  10  -4    7.44    1.10
  -2  10   4    8.09    1.06
   1 -10  -4    5.16    0.80
  -1 -10   4    2.84    0.69
  -1  10   4    4.82    0.87
   1  10  -4    4.54    0.93
   0 -10  -4   12.77    1.07
   0 -10   4   11.92    1.11
   0  10   4   14.69    1.32
   0  10   4   13.27    1.16
   0  10  -4   14.17    1.28
  -1 -10  -4   10.43    1.01
   1 -10   4   10.32    1.03
   1  10   4   10.19    1.05
  -1  10  -4   13.35    1.25
   1  10   4    9.51    1.17
   2 -10   4    3.08    0.70
  -2 -10  -4    3.43    0.73
   2  10   4    1.66    0.82
  -2  10  -4    2.07    0.83
   3 -10   4    0.77    0.67
  -3  10  -4    0.26    0.69
   3  10   4   -0.31    0.81
   4 -10   4   16.83    1.40
   4  10   4   15.52    1.55
  -4  10  -4   18.26    1.33
   5 -10   4    1.03    0.78
   5  10   4    1.00    0.95
   6  10   4    1.27    1.08
   7 -10   4    5.26    1.08
   7  10   4    4.90    1.36
   6 -11  -4    2.55    0.92
   6  11  -4    3.52    1.25
   5 -11  -4    4.85    0.85
   5  11  -4    4.98    1.19
  -5  11   4    4.48    1.15
   4 -11  -4    1.80    0.79
   4  11  -4    2.07    1.03
  -4  11   4    0.67    0.90
   3 -11  -4    7.86    0.94
  -3 -11   4    5.73    0.97
   3  11  -4    6.05    1.16
  -3  11   4    4.90    1.04
   2 -11  -4    2.02    0.74
  -2 -11   4    1.67    0.74
  -2  11   4    3.19    0.89
   2  11  -4    1.66    0.88
   1 -11  -4    8.93    0.92
  -1 -11   4    7.39    0.94
   1  11  -4    9.15    1.17
  -1  11   4    9.06    1.12
   0 -11  -4    2.37    0.72
   0 -11   4    1.66    0.69
   0  11   4    0.95    0.90
   0  11  -4    1.27    0.83
  -1 -11  -4   10.45    1.03
   1 -11   4    8.30    1.00
   1  11   4    8.30    1.16
  -1  11  -4    6.79    1.17
   2 -11   4   -0.73    0.71
  -2 -11  -4    0.72    0.73
  -2  11  -4    1.11    0.84
   2  11   4    0.67    0.95
   3 -11   4    2.08    0.84
   3  11   4    2.20    1.02
  -3  11  -4    2.76    0.83
   4 -11   4   -0.24    0.82
   4  11   4    1.10    1.02
  -4  11  -4    0.41    0.84
   5 -11   4   10.98    1.29
   5  11   4   10.23    1.44
   6 -11   4   -0.64    0.95
   6  11   4   -0.74    1.10
   4  12  -4    3.60    1.17
  -4  12   4    4.49    1.17
  -3  12   4    0.61    1.01
   3  12  -4    1.25    1.03
   2 -12  -4    9.61    1.07
  -2  12   4   10.93    1.30
   2  12  -4   12.46    1.36
  -1 -12   4    2.27    0.85
   1 -12  -4    0.71    0.80
   1  12  -4    1.95    0.95
   0 -12   4    0.47    0.83
   0 -12  -4    0.72    0.82
   0  12  -4    1.96    0.99
   0  12   4    4.46    1.05
  -1 -12  -4    3.18    0.87
   1 -12   4    2.94    0.89
  -1  12  -4    2.12    1.03
   1  12   4    4.66    1.19
   2 -12   4    8.27    1.11
  -2  12  -4    7.66    1.18
   2  12   4    7.16    1.37
   3 -12   4    0.03    0.85
  -3  12  -4    0.33    0.87
   3  12   4   -0.48    1.05
   4 -12   4    3.02    0.96
   4  12   4   -0.28    1.12
   2  13  -4    0.16    1.07
   1 -13  -4    1.21    0.97
   1  13  -4    3.47    1.11
   0 -13   4    0.89    1.00
   0 -13  -4   -0.51    0.96
   0  13  -4    0.69    1.05
   1 -13   4    2.24    0.98
  -1  13  -4    1.53    1.08
   1  13   4    1.48    1.19
   2 -13   4    0.14    0.97
  -2  13  -4    0.41    1.02
   2  13   4   -0.06    1.18
 -11   0   5    1.01    0.99
 -10   0   5    1.01    0.82
  10   0  -5    1.45    0.77
  -9   0   5    2.75    0.75
   9   0  -5    3.67    0.73
  -8   0   5    0.30    0.55
   8   0  -5    0.07    0.54
   7   0  -5    4.79    0.72
  -7   0   5    3.00    0.71
  -6   0   5    0.71    0.47
   6   0  -5    0.27    0.42
   6   0  -5    0.98    0.46
   5   0  -5  266.22    6.71
  -5   0   5  261.18    7.26
  -5   0   5  271.30    7.36
   5   0  -5  255.07    7.03
  -4   0   5    0.61    0.35
   4   0  -5    0.27    0.29
   4   0  -5    0.42    0.31
  -4   0   5   -0.50    0.28
  -3   0   5   65.97    2.21
   3   0  -5   66.38    2.17
   3   0  -5   65.99    1.86
  -3   0   5   66.99    2.21
   2   0  -5   -0.04    0.20
  -2   0   5    0.23    0.26
   2   0  -5   -0.27    0.25
  -2   0   5    0.09    0.31
  -1   0   5    9.20    0.67
  -1   0   5    9.12    0.59
   1   0  -5   10.63    0.63
   1   0  -5    8.84    0.51
   0   0   5    0.05    0.23
   0   0  -5   -0.28    0.24
   0   0  -5   -0.33    0.25
   0   0   5    0.29    0.31
   1   0   5  145.35    4.20
  -1   0  -5  152.73    3.86
   1   0   5  153.55    3.87
  -1   0  -5  148.06    4.03
   2   0   5    0.41    0.22
  -2   0  -5    1.15    0.35
  -2   0  -5    0.99    0.23
   2   0   5    0.44    0.30
   3   0   5  192.19    5.53
   3   0   5  199.83    5.12
  -3   0  -5  192.54    5.31
  -3   0  -5  193.37    4.93
  -4   0  -5    0.00    0.33
   4   0   5    0.18    0.27
   5   0   5   60.28    2.17
  -5   0  -5   64.47    2.36
   6   0   5    0.18    0.41
  -6   0  -5    0.14    0.45
   7   0   5   62.96    2.42
  -7   0  -5   59.83    2.49
  -8   0  -5    0.12    0.59
   8   0   5   -0.51    0.59
  -9   0  -5   14.31    1.20
   9   0   5   13.11    1.11
  10   0   5    0.31    0.87
 -11  -1   5    3.71    1.05
  11   1  -5    2.21    1.03
  10  -1  -5    2.81    0.86
 -10  -1   5    1.45    0.86
 -10   1   5    2.87    0.89
  10   1  -5    3.54    0.82
   9  -1  -5    1.05    0.64
  -9  -1   5    1.63    0.71
   9   1  -5    0.40    0.68
  -9   1   5    0.37    0.68
   8  -1  -5   10.58    0.90
  -8  -1   5    8.45    0.94
   8   1  -5   10.13    0.94
  -8   1   5   10.13    0.99
   7  -1  -5   46.61    1.98
  -7  -1   5   45.66    2.17
  -7   1   5   44.43    2.14
   7   1  -5   45.73    2.06
  -6  -1   5   17.49    1.20
   6  -1  -5   16.76    1.04
   6   1  -5   18.70    1.18
  -6   1   5   17.28    1.17
   6   1  -5   17.74    1.03
  -5  -1   5    1.17    0.42
   5  -1  -5    2.63    0.50
   5  -1  -5    2.03    0.32
  -5   1   5    2.28    0.54
   5   1  -5    2.31    0.55
   5   1  -5    2.70    0.54
  -5   1   5    2.59    0.58
  -4  -1   5   56.79    2.11
   4  -1  -5   49.92    1.94
  -4  -1   5   59.81    1.97
  -4   1   5   56.47    2.12
   4   1  -5   55.73    1.84
  -4   1   5   55.69    2.14
   4   1  -5   56.40    2.06
  -3  -1   5    2.62    0.46
   3  -1  -5    1.26    0.38
  -3  -1   5    2.42    0.36
  -3   1   5    2.18    0.41
  -3   1   5    1.98    0.45
   3   1  -5    2.19    0.45
   3   1  -5    2.65    0.43
   2  -1  -5    4.49    0.26
   2  -1  -5    5.71    0.53
  -2  -1   5    4.85    0.46
  -2  -1   5    5.39    0.52
  -2   1   5    4.96    0.61
   2   1  -5    4.39    0.48
   2   1  -5    5.11    0.46
  -2   1   5    5.20    0.48
   1  -1  -5   18.09    0.86
  -1  -1   5   17.61    0.87
  -1  -1   5   19.01    0.81
   1  -1  -5   17.20    0.67
   1   1  -5   17.29    0.80
  -1   1   5   19.11    0.98
  -1   1   5   17.29    0.78
   1   1  -5   18.31    0.83
   0  -1  -5   25.59    1.05
   0  -1   5   31.37    1.10
   0   1  -5   28.70    1.08
   0   1   5   27.64    1.18
   0   1  -5   28.99    1.00
   0   1   5   25.95    0.92
  -1  -1  -5  591.84   14.18
  -1  -1  -5  579.08   14.40
   1  -1   5  584.35   14.34
   1  -1   5  601.79   14.96
   1   1   5  586.63   14.37
  -1   1  -5  585.07   14.41
  -1   1  -5  584.74   14.10
   1   1   5  614.89   15.04
  -2  -1  -5   72.87    2.38
   2  -1   5   78.97    2.32
  -2  -1  -5   75.14    2.21
  -2   1  -5   75.62    2.01
  -2   1  -5   70.98    2.34
   2   1   5   79.28    2.51
   2   1   5   79.05    2.07
  -3  -1  -5    4.08    0.39
  -3  -1  -5    4.51    0.52
   3  -1   5    3.60    0.41
   3   1   5    5.32    0.51
  -3   1  -5    3.31    0.53
   3   1   5    3.83    0.33
  -4  -1  -5   69.49    2.49
   4  -1   5   74.20    2.43
   4   1   5   72.51    2.61
  -4   1  -5   73.44    2.50
   4   1   5   73.88    2.24
   5  -1   5   15.16    0.94
  -5  -1  -5   16.05    1.05
   5   1   5   14.78    0.83
   5   1   5   13.34    0.98
  -5   1  -5   16.35    1.04
  -6  -1  -5    8.41    0.79
   6  -1   5    7.70    0.71
   6   1   5   10.24    0.91
   6   1   5    7.84    0.68
  -6   1  -5    8.99    0.83
  -7  -1  -5    4.49    0.68
   7  -1   5    4.65    0.66
  -7   1  -5    5.33    0.69
   7   1   5    4.69    0.66
   7   1   5    4.50    0.71
   8  -1   5    0.78    0.62
  -8  -1  -5    0.73    0.64
   8   1   5    0.33    0.63
  -8   1  -5    1.09    0.64
   8   1   5    0.88    0.60
   9  -1   5    1.38    0.77
  -9  -1  -5    2.35    0.84
   9   1   5    1.99    0.75
  -9   1  -5    1.51    0.76
  10  -1   5    2.31    0.92
  10   1   5    1.07    0.91
 -11  -2   5    1.09    1.04
  11  -2  -5    1.29    1.03
  11   2  -5    1.71    1.01
 -10  -2   5    5.42    0.95
  10   2  -5    3.81    0.88
   9  -2  -5    6.69    1.03
  -9  -2   5    5.53    0.87
  -9   2   5    5.68    0.87
   9   2  -5    7.41    0.91
  -8  -2   5    1.04    0.59
   8  -2  -5   -0.73    0.61
   8   2  -5    0.22    0.58
  -8   2   5    0.10    0.59
  -7  -2   5  113.74    4.01
   7  -2  -5  116.49    3.77
   7   2  -5  114.84    3.72
   7   2  -5  115.21    3.94
  -7   2   5  114.09    4.07
   6  -2  -5   11.27    0.98
  -6  -2   5   11.03    0.96
  -6   2   5   11.23    0.97
   6   2  -5   11.75    0.99
  -6   2   5   12.57    1.11
   6   2  -5   12.14    0.95
   5  -2  -5    1.25    0.48
  -5  -2   5    0.73    0.40
   5   2  -5    0.05    0.46
   5   2  -5    0.36    0.43
  -5   2   5    1.29    0.52
  -5   2   5    0.75    0.42
  -4  -2   5   16.73    1.03
   4  -2  -5   19.00    1.01
   4   2  -5   19.12    1.08
   4   2  -5   18.42    1.00
  -4   2   5   16.20    1.01
  -4   2   5   16.81    1.10
  -3  -2   5  160.10    4.22
   3  -2  -5  154.61    4.30
  -3  -2   5  151.33    4.44
   3   2  -5  154.65    4.33
   3   2  -5  154.22    4.37
  -3   2   5  160.08    4.73
  -3   2   5  160.03    4.42
  -2  -2   5    7.99    0.45
   2  -2  -5    8.95    0.63
  -2  -2   5    9.31    0.66
   2   2  -5    7.53    0.62
   2   2  -5    7.68    0.61
  -2   2   5    8.90    0.77
  -2   2   5    9.30    0.60
  -1  -2   5   -0.13    0.26
  -1  -2   5    0.20    0.19
   1  -2  -5   -0.13    0.24
   1  -2  -5   -0.11    0.20
  -1   2   5   -0.01    0.40
   1   2  -5    0.24    0.36
   1   2  -5   -0.29    0.26
  -1   2   5    0.07    0.21
   0  -2   5   22.85    0.99
   0  -2  -5   20.42    0.96
   0  -2   5   23.53    0.89
   0  -2  -5   20.50    0.88
   0   2   5   19.95    0.74
   0   2  -5   23.15    1.00
   0   2   5   19.90    1.05
   0   2  -5   24.17    0.86
   1  -2   5  122.08    3.38
  -1  -2  -5  123.48    3.37
  -1  -2  -5  116.18    3.30
   1   2   5  117.31    3.50
  -1   2  -5  112.30    3.33
  -1   2  -5  120.09    3.02
  -2  -2  -5   24.07    1.02
   2  -2   5   24.21    1.10
  -2  -2  -5   23.22    1.11
   2   2   5   23.98    1.15
  -2   2  -5   25.83    1.12
   3  -2   5    6.22    0.55
  -3  -2  -5    6.05    0.50
  -3  -2  -5    5.91    0.59
  -3   2  -5    5.82    0.57
   3   2   5    7.68    0.66
   3   2   5    6.01    0.35
  -4  -2  -5    0.58    0.36
   4  -2   5   -0.11    0.31
  -4   2  -5    0.84    0.41
   4   2   5   -0.20    0.24
   4   2   5   -0.11    0.33
   5  -2   5   79.79    2.77
  -5  -2  -5   77.89    2.79
   5   2   5   75.63    2.80
  -5   2  -5   77.54    2.71
   5   2   5   77.39    2.44
  -6  -2  -5   15.28    1.12
   6  -2   5   14.51    1.04
  -6   2  -5   12.70    0.98
   6   2   5   14.16    0.86
   6   2   5   15.42    1.08
   7  -2   5    0.06    0.51
  -7  -2  -5    1.27    0.57
  -7   2  -5    1.04    0.54
   7   2   5    1.20    0.51
   7   2   5   -0.23    0.53
   8  -2   5    3.87    0.73
  -8  -2  -5    4.13    0.91
   8   2   5    4.40    0.76
  -8   2  -5    4.18    0.77
  -9  -2  -5   10.68    1.16
   9  -2   5   12.01    1.05
   9   2   5    9.91    1.10
 -10  -2  -5    0.87    0.93
  10  -2   5    1.80    0.92
  10   2   5   -0.07    0.92
 -10  -3   5    3.84    0.92
  10  -3  -5    3.83    0.94
  10   3  -5    5.71    0.99
   9  -3  -5    1.53    0.80
   9  -3  -5    2.90    0.71
  -9  -3   5    1.50    0.74
   9   3  -5    2.00    0.80
  -8  -3   5   15.86    1.25
   8  -3  -5   14.94    1.09
   8   3  -5   15.57    1.23
  -7  -3   5    2.07    0.59
   7  -3  -5    2.51    0.56
  -7   3   5    2.05    0.59
   7   3  -5    1.99    0.72
   7   3  -5    0.68    0.62
   6  -3  -5   62.93    2.36
  -6  -3   5   66.00    2.56
  -6   3   5   60.27    2.57
  -6   3   5   64.24    2.78
   6   3  -5   65.06    2.50
   5  -3  -5    8.42    0.72
  -5  -3   5    8.85    0.80
   5   3  -5    9.65    0.89
  -5   3   5    8.61    0.79
  -5   3   5    6.74    0.88
  -4  -3   5   23.04    1.21
   4  -3  -5   21.34    1.10
  -4   3   5   22.58    1.35
  -4   3   5   22.20    1.20
   4   3  -5   22.54    1.25
   3  -3  -5    8.91    0.66
  -3  -3   5    8.11    0.72
  -3   3   5    8.62    0.67
   3   3  -5    9.53    0.80
  -3   3   5    8.83    0.87
  -2  -3   5   58.62    2.07
   2  -3  -5   56.93    1.96
  -2   3   5   57.73    2.25
   2   3  -5   61.23    2.12
  -2   3   5   58.25    1.93
  -2   3   5   56.34    1.66
   1  -3  -5   13.30    0.79
  -1  -3   5   14.87    0.84
  -1  -3   5   14.11    0.57
   1   3  -5   15.14    0.89
  -1   3   5   15.60    1.01
  -1   3   5   15.04    0.69
  -1   3   5   13.45    0.70
   0  -3  -5   27.80    1.17
   0  -3   5   27.44    1.20
   0  -3   5   25.76    1.00
   0  -3  -5   27.54    1.10
   0  -3  -5   27.05    0.89
   0   3   5   27.73    1.28
   0   3  -5   26.61    1.21
  -1  -3  -5    1.98    0.44
   1  -3   5    1.88    0.39
  -1  -3  -5    2.03    0.40
   1   3   5    1.49    0.40
  -1   3  -5    2.64    0.48
  -1   3  -5    1.45    0.22
   2  -3   5    0.74    0.33
  -2  -3  -5    2.10    0.44
   2   3   5    0.74    0.34
  -2   3  -5    0.84    0.38
  -3  -3  -5    5.60    0.54
   3  -3   5    7.98    0.67
  -3  -3  -5    6.71    0.67
  -3   3  -5    7.60    0.67
   3   3   5    7.10    0.66
   4  -3   5   13.51    0.91
  -4  -3  -5   14.20    0.91
  -4  -3  -5   12.80    0.97
   4   3   5   12.55    0.61
  -4   3  -5   12.89    0.87
   4   3   5   13.80    0.92
  -5  -3  -5    2.57    0.65
   5  -3   5    3.23    0.58
   5   3   5    2.41    0.40
   5   3   5    1.61    0.52
  -5   3  -5    2.37    0.59
  -6  -3  -5   55.16    2.41
   6  -3   5   57.20    2.41
  -6   3  -5   58.21    2.31
   6   3   5   58.83    2.41
   7  -3   5   16.56    1.17
  -7  -3  -5   14.99    1.21
   7   3   5   17.43    1.18
  -7   3  -5   14.16    1.09
  -8  -3  -5    0.76    0.66
   8  -3   5    0.39    0.65
  -8   3  -5   -0.10    0.64
   8   3   5   -0.08    0.65
   9  -3   5    2.89    0.81
  -9  -3  -5    4.95    1.07
   9   3   5    4.15    0.88
 -10  -3  -5    8.23    1.29
  10  -3   5    8.01    1.15
  10   3   5   10.33    1.22
 -10  -4   5   -0.56    0.93
  10  -4  -5   -0.96    0.91
  10   4  -5    0.03    0.88
  -9  -4   5    9.55    1.12
   9  -4  -5   11.34    1.22
   9   4  -5    8.64    1.07
   8  -4  -5    4.41    0.74
  -8  -4   5    3.79    0.73
   8  -4  -5    3.32    0.81
   8   4  -5    4.98    0.99
   8   4  -5    3.31    0.84
  -7  -4   5    1.84    0.57
   7  -4  -5    1.07    0.60
   7  -4  -5    0.69    0.55
   7   4  -5    1.85    0.74
   6  -4  -5    5.33    0.71
  -6  -4   5    6.26    0.78
   6  -4  -5    5.89    0.85
  -6   4   5    6.04    0.90
   6   4  -5    8.45    0.94
  -5  -4   5   10.11    0.87
   5  -4  -5   10.90    0.81
   5  -4  -5    9.03    0.92
   5   4  -5    9.40    0.98
  -5   4   5    9.70    1.04
   4  -4  -5    0.51    0.39
   4  -4  -5    0.35    0.35
  -4  -4   5    0.55    0.39
  -4   4   5    0.22    0.50
   4   4  -5    0.32    0.54
   3  -4  -5    6.20    0.62
   3  -4  -5    5.53    0.57
  -3  -4   5    6.25    0.66
  -3   4   5    4.69    0.74
  -3   4   5    5.50    0.37
   3   4  -5    6.24    0.77
   2  -4  -5   54.28    1.89
   2  -4  -5   49.59    1.88
  -2  -4   5   53.24    2.02
  -2   4   5   52.40    2.22
   2   4  -5   55.02    2.09
  -2   4   5   54.03    1.70
   1  -4  -5  128.59    3.68
   1  -4  -5  131.20    3.51
  -1  -4   5  121.90    3.72
  -1  -4   5  126.50    3.37
   1   4  -5  122.61    3.79
  -1   4   5  126.70    3.52
  -1   4   5  126.82    4.02
   0  -4  -5    4.25    0.33
   0  -4  -5    4.04    0.50
   0  -4   5    5.65    0.55
   0   4   5    4.31    0.59
   0   4  -5    6.27    0.70
   0   4   5    4.58    0.66
   1  -4   5    4.95    0.58
  -1  -4  -5    6.54    0.59
  -1  -4  -5    7.48    0.66
  -1   4  -5    6.27    0.67
   1   4   5    6.48    0.65
   2  -4   5    2.97    0.51
  -2  -4  -5    3.52    0.48
  -2  -4  -5    3.68    0.64
   2   4   5    3.67    0.51
  -2   4  -5    3.01    0.56
   3  -4   5  177.40    5.24
  -3  -4  -5  182.05    5.13
  -3  -4  -5  177.13    5.22
   3   4   5  180.62    5.28
  -3   4  -5  188.04    5.17
  -4  -4  -5    5.71    0.81
   4  -4   5    6.09    0.66
  -4  -4  -5    5.37    0.67
   4   4   5    6.32    0.70
  -4   4  -5    5.82    0.64
  -5  -4  -5    1.37    0.63
   5  -4   5    0.55    0.44
   5   4   5    0.17    0.45
  -5   4  -5    1.31    0.49
  -6  -4  -5    1.62    0.76
   6  -4   5    3.20    0.61
  -6   4  -5    2.57    0.62
   6   4   5    2.56    0.57
   7  -4   5    0.78    0.59
  -7  -4  -5    0.84    0.66
  -7   4  -5    0.95    0.58
   7   4   5    0.12    0.60
   8  -4   5    0.19    0.68
  -8  -4  -5    0.99    0.74
   8   4   5    0.76    0.73
   9  -4   5    2.93    0.83
  -9  -4  -5    1.02    0.87
   9   4   5    1.59    0.90
  10  -4   5   -0.55    0.97
  10  -5  -5    3.56    1.02
 -10  -5   5    3.70    1.02
  10   5  -5    4.00    1.03
   9  -5  -5    0.61    0.82
  -9  -5   5    1.14    0.80
   9   5  -5   -0.13    0.79
   8  -5  -5    0.88    0.71
  -8  -5   5    2.00    0.69
   8   5  -5    2.17    0.90
   7  -5  -5   12.69    0.96
  -7  -5   5   12.91    1.03
   7  -5  -5   12.48    1.12
   7   5  -5   13.46    1.24
  -7   5   5   11.97    1.21
   6  -5  -5   13.72    1.13
  -6  -5   5   11.87    1.00
   6  -5  -5   13.94    0.94
   6   5  -5   12.01    1.14
  -6   5   5   11.26    1.20
   5  -5  -5    5.31    0.71
   5  -5  -5    4.09    0.59
  -5  -5   5    4.16    0.69
  -5   5   5    4.17    0.87
   5   5  -5    5.00    0.92
   4  -5  -5   37.96    1.60
   4  -5  -5   36.49    1.69
  -4  -5   5   36.37    1.73
   4   5  -5   35.39    1.82
  -4   5   5   32.83    1.86
   3  -5  -5   12.74    0.86
   3  -5  -5   13.95    0.89
  -3  -5   5   15.25    1.01
  -3   5   5   11.76    0.66
   3   5  -5   13.26    1.11
  -3   5   5   14.94    1.17
   2  -5  -5   39.53    1.62
   2  -5  -5   39.18    1.53
  -2  -5   5   38.73    1.71
  -2   5   5   38.06    1.45
   2   5  -5   38.19    1.81
  -2   5   5   38.90    1.90
   1  -5  -5    0.99    0.36
  -1  -5   5    0.77    0.37
   1  -5  -5    0.68    0.28
  -1   5   5    0.40    0.48
   1   5  -5    1.01    0.54
  -1   5   5    0.74    0.43
   0  -5  -5   19.82    0.80
   0  -5  -5   19.64    1.08
   0  -5   5   17.50    1.06
   0   5  -5   17.66    1.19
   0   5   5   19.72    1.08
   0   5   5   19.80    1.22
  -1  -5  -5   12.65    0.86
   1  -5   5   11.63    0.88
  -1   5  -5   13.90    1.00
   1   5   5   12.64    0.93
   1   5   5   12.73    0.96
  -2  -5  -5    7.25    0.67
   2  -5   5    6.36    0.72
   2   5   5    9.22    0.78
  -2   5  -5    8.13    0.76
   2   5   5    8.65    0.93
   3  -5   5    9.50    0.86
  -3  -5  -5   10.15    0.81
  -3   5  -5    8.61    0.80
   3   5   5    8.87    0.78
   4  -5   5   48.90    2.18
  -4  -5  -5   52.87    2.27
  -4  -5  -5   53.92    2.22
   4   5   5   52.48    2.10
  -4   5  -5   50.96    2.09
   5  -5   5    4.54    0.73
  -5  -5  -5    3.06    0.78
   5   5   5    4.23    0.67
  -5   5  -5    3.73    0.65
  -6  -5  -5   20.20    1.42
   6  -5   5   20.30    1.36
   6   5   5   19.19    1.26
  -6   5  -5   19.81    1.29
   7  -5   5    0.45    0.62
  -7   5  -5    1.75    0.66
   7   5   5    1.29    0.67
   8  -5   5   46.75    2.39
   9  -5   5    1.26    0.85
   9   5   5    1.94    1.13
  10  -5   5   -0.54    1.03
   9  -6  -5    6.21    1.08
  -9  -6   5    3.42    0.92
  -8  -6   5    0.59    0.72
   8  -6  -5    0.54    0.73
   8   6  -5    2.30    0.95
  -7  -6   5   20.94    1.44
   7  -6  -5   25.96    1.62
   7  -6  -5   24.91    1.33
  -7   6   5   21.44    1.68
   7   6  -5   22.27    1.63
  -6  -6   5    9.47    0.93
   6  -6  -5   10.84    1.00
   6  -6  -5   10.03    0.83
  -6   6   5    9.98    1.16
   6   6  -5   11.99    1.14
   5  -6  -5    0.59    0.48
  -5  -6   5    1.02    0.51
   5  -6  -5    0.73    0.54
   5   6  -5    0.43    0.65
  -5   6   5   -0.16    0.63
  -4  -6   5    5.55    0.73
   4  -6  -5    5.79    0.68
   4  -6  -5    5.15    0.64
   4   6  -5    5.20    1.00
  -4   6   5    4.42    0.91
   3  -6  -5   14.56    0.94
   3  -6  -5   13.70    0.94
  -3  -6   5   13.76    1.04
  -3   6   5   13.95    1.23
   3   6  -5   14.27    1.22
   2  -6  -5    8.14    0.71
   2  -6  -5    6.20    0.60
  -2  -6   5    8.60    0.78
  -2   6   5    7.36    0.94
  -2   6   5    7.85    0.73
   2   6  -5    6.95    0.93
  -1  -6   5   29.50    1.45
   1  -6  -5   26.58    1.16
   1  -6  -5   26.26    1.34
   1   6  -5   28.16    1.58
  -1   6   5   26.48    1.35
  -1   6   5   25.45    1.56
   0  -6   5    1.60    0.46
   0  -6  -5    1.97    0.34
   0  -6  -5    1.28    0.42
   0   6   5    1.72    0.61
   0   6  -5    1.07    0.64
   0   6   5    0.75    0.57
   1  -6   5   47.87    2.04
  -1  -6  -5   47.10    1.96
  -1   6  -5   47.62    2.07
   1   6   5   45.69    2.01
   1   6   5   49.88    2.11
  -2  -6  -5   42.28    1.91
   2  -6   5   45.19    2.02
  -2   6  -5   46.34    1.94
   2   6   5   41.52    1.88
   2   6   5   46.47    2.08
   3  -6   5   27.66    1.58
  -3  -6  -5   28.73    1.53
  -3   6  -5   27.98    1.49
   3   6   5   31.48    1.75
   3   6   5   28.61    1.47
   4  -6   5    0.12    0.47
  -4  -6  -5    0.44    0.50
   4   6   5    0.98    0.77
   4   6   5    1.70    0.50
  -4   6  -5    1.03    0.49
   5  -6   5    5.83    0.76
  -5   6  -5    6.47    0.74
   5   6   5    5.46    0.72
   5   6   5    5.68    1.09
   6  -6   5    1.71    0.59
   6   6   5    1.01    0.59
   6   6   5    2.30    0.92
  -6   6  -5    3.09    0.66
   7  -6   5    4.37    0.82
  -7   6  -5    4.69    0.91
   7   6   5    5.70    1.23
   8  -6   5    6.71    1.00
   8   6   5    8.07    1.26
   9  -6   5    8.03    1.13
   9   6   5    6.60    1.39
   9  -7  -5    0.15    0.92
   9   7  -5    0.04    1.17
   8  -7  -5    0.98    0.79
  -8  -7   5   -0.23    0.79
   8   7  -5   -0.19    0.98
   7  -7  -5    2.81    0.75
  -7  -7   5    3.22    0.77
  -7   7   5    1.80    0.83
   7   7  -5    2.29    0.92
  -6  -7   5    4.25    0.77
   6  -7  -5    5.41    0.84
   6  -7  -5    4.82    0.73
   6   7  -5    5.30    1.04
  -6   7   5    3.11    0.92
  -5  -7   5    5.62    0.74
   5  -7  -5    4.52    0.70
   5  -7  -5    5.25    0.76
   5   7  -5    2.98    0.91
  -5   7   5    4.07    0.91
   4  -7  -5    9.08    0.84
  -4  -7   5   10.64    0.95
   4  -7  -5    9.08    0.82
  -4   7   5   11.13    1.16
   4   7  -5   11.00    1.16
   3  -7  -5    3.96    0.59
   3  -7  -5    3.53    0.58
  -3  -7   5    4.63    0.76
   3   7  -5    3.11    0.83
  -3   7   5    2.64    0.74
   2  -7  -5   19.15    1.06
   2  -7  -5   19.21    1.15
  -2  -7   5   20.41    1.25
  -2   7   5   18.48    1.41
  -2   7   5   19.19    1.15
   2   7  -5   18.27    1.43
   1  -7  -5    1.80    0.41
  -1  -7   5    1.48    0.51
   1  -7  -5    0.97    0.45
   1   7  -5    0.26    0.69
  -1   7   5    2.10    0.72
  -1   7   5    1.90    0.66
   0  -7   5   58.52    2.41
   0  -7  -5   59.28    2.33
   0  -7  -5   63.08    2.07
   0   7   5   58.49    2.54
   0   7   5   62.86    2.47
   0   7  -5   61.74    2.58
  -1  -7  -5    4.79    0.66
   1  -7   5    4.30    0.67
   1   7   5    5.42    0.92
   1   7   5    5.02    0.82
  -1   7  -5    5.35    0.93
   2  -7   5   48.77    2.18
  -2  -7  -5   43.33    1.99
   2   7   5   42.57    2.10
   2   7   5   41.92    1.98
  -2   7  -5   46.13    2.05
   3  -7   5    0.26    0.52
  -3  -7  -5    0.24    0.49
  -3   7  -5    0.49    0.51
   3   7   5   -0.12    0.48
   3   7   5    0.45    0.62
   4  -7   5   14.63    1.18
   4   7   5   16.09    1.38
   4   7   5   12.58    1.03
  -4   7  -5   14.98    1.07
   5  -7   5   12.28    1.08
   5   7   5   12.78    0.98
   5   7   5   13.70    1.32
  -5   7  -5   12.90    1.03
   6  -7   5   22.74    1.49
   6   7   5   17.95    1.56
  -6   7  -5   20.92    1.35
   7  -7   5    0.91    0.71
   7   7   5   -0.73    0.81
   8  -7   5    0.96    0.80
   8   7   5    0.03    0.97
   9  -7   5   -0.27    0.94
   9   7   5    0.02    1.09
   8  -8  -5    0.49    0.89
   8   8  -5   -0.45    1.09
   7  -8  -5    6.40    0.98
  -7  -8   5    5.76    0.97
   7   8  -5    4.76    1.20
  -6  -8   5    0.68    0.70
   6  -8  -5    0.14    0.67
  -6   8   5    0.58    0.83
   6   8  -5    1.42    0.84
   5  -8  -5   12.49    0.96
   5  -8  -5    9.50    0.96
  -5  -8   5   11.50    1.04
  -5   8   5   13.28    1.32
   5   8  -5   14.52    1.36
  -4  -8   5    6.50    0.87
   4  -8  -5    8.55    0.84
   4  -8  -5    7.32    0.76
   4   8  -5    8.24    1.06
  -4   8   5    7.99    1.04
   3  -8  -5   31.55    1.57
   3  -8  -5   32.33    1.58
  -3  -8   5   34.53    1.79
   3   8  -5   30.86    1.90
  -3   8   5   32.15    1.93
   2  -8  -5    5.64    0.67
   2  -8  -5    5.85    0.65
  -2  -8   5    5.57    0.74
  -2   8   5    5.74    0.88
  -2   8   5    5.14    0.74
   2   8  -5    6.06    1.04
  -1  -8   5   11.23    0.99
   1  -8  -5   13.46    0.97
   1  -8  -5   13.53    0.88
   1   8  -5   11.30    1.19
  -1   8   5   13.22    1.10
  -1   8   5   13.53    1.15
   0  -8   5   59.56    2.55
   0  -8  -5   63.65    2.47
   0   8   5   58.03    2.54
   0   8   5   65.21    2.72
   0   8  -5   59.81    2.67
  -1  -8  -5    6.45    0.75
   1  -8   5    6.61    0.81
   1   8   5    5.43    0.86
   1   8   5    6.11    0.95
  -1   8  -5    7.27    1.02
   2  -8   5   11.80    1.02
  -2  -8  -5    9.69    0.90
   2   8   5   11.59    1.08
   2   8   5    9.73    1.15
  -2   8  -5    9.84    1.00
   3  -8   5    2.73    0.67
  -3  -8  -5    5.57    0.85
   3   8   5    4.35    0.95
  -3   8  -5    3.01    0.69
   3   8   5    4.89    0.79
   4  -8   5    0.69    0.57
  -4   8  -5    0.98    0.60
   4   8   5   -0.06    0.60
   4   8   5    1.49    0.80
   5  -8   5    2.54    0.72
   5   8   5    1.59    0.77
  -5   8  -5    1.34    0.65
   6  -8   5    4.35    0.83
   6   8   5    2.91    0.94
  -6   8  -5    2.24    0.75
   7  -8   5   12.63    1.20
   7   8   5    9.78    1.31
   8  -8   5    3.67    0.94
   8   8   5    4.32    1.19
   8  -9  -5   -0.42    0.98
   8   9  -5    3.27    1.30
   7  -9  -5   -0.15    0.84
   7   9  -5   -0.05    1.06
  -6  -9   5    6.45    1.00
   6  -9  -5    6.72    0.94
   6   9  -5    5.51    1.21
  -6   9   5    7.18    1.15
  -5  -9   5   -0.26    0.71
   5  -9  -5   -0.92    0.67
   5  -9  -5    0.53    0.67
   5   9  -5    1.03    0.88
  -5   9   5    0.12    0.82
   4  -9  -5    5.65    0.77
   4  -9  -5    4.56    0.75
  -4  -9   5    4.66    0.83
   4   9  -5    4.44    1.00
  -4   9   5    3.09    0.87
   3  -9  -5    4.29    0.70
   3  -9  -5    3.84    0.69
  -3  -9   5    5.68    0.88
   3   9  -5    4.56    0.99
  -3   9   5    3.30    0.86
   2  -9  -5   -0.42    0.51
  -2  -9   5    1.15    0.59
   2  -9  -5    0.39    0.54
  -2   9   5    0.71    0.67
   2   9  -5   -1.21    0.69
  -1  -9   5    3.72    0.73
   1  -9  -5    4.84    0.74
  -1   9   5    3.60    0.86
  -1   9   5    3.37    0.75
   1   9  -5    4.28    0.95
   0  -9  -5   80.83    3.08
   0  -9   5   80.29    3.19
   0   9   5   81.97    3.23
   0   9  -5   80.92    3.33
   0   9   5   78.40    3.22
   1  -9   5    4.22    0.76
  -1  -9  -5    4.58    0.73
  -1   9  -5    3.39    0.87
   1   9   5    4.13    0.81
   1   9   5    4.20    0.94
  -2  -9  -5    6.64    0.83
   2  -9   5    5.89    0.93
  -2   9  -5    6.72    0.92
   2   9   5    7.55    1.08
   2   9   5    6.00    0.90
  -3  -9  -5    0.28    0.60
   3  -9   5    0.43    0.62
  -3   9  -5    0.13    0.57
   3   9   5   -1.08    0.69
   4  -9   5    5.05    0.92
   4   9   5    4.27    1.04
  -4   9  -5    5.35    0.82
   5  -9   5   -0.29    0.67
  -5   9  -5    0.60    0.72
   5   9   5   -0.26    0.81
   6  -9   5    1.36    0.86
   6   9   5    0.26    0.93
   7  -9   5   -0.16    0.89
   7   9   5    1.38    1.02
   7 -10  -5    2.23    0.95
   7  10  -5   -0.82    1.12
   6 -10  -5    0.77    0.83
   6  10  -5   -0.20    0.99
  -6  10   5   -0.16    0.97
   5 -10  -5    3.04    0.80
   5  10  -5    5.07    1.17
  -5  10   5    2.57    1.04
  -4 -10   5    3.46    0.87
   4 -10  -5    3.08    0.72
   4 -10  -5    3.99    0.73
   4  10  -5    3.15    0.96
  -4  10   5    3.73    1.01
  -3 -10   5    6.53    0.92
   3 -10  -5    8.40    0.85
  -3  10   5    7.03    1.07
   3  10  -5    6.38    1.20
   2 -10  -5   -0.31    0.61
  -2 -10   5    0.62    0.65
  -2  10   5    0.82    0.75
   2  10  -5    1.06    0.76
   1 -10  -5   29.65    1.64
  -1 -10   5   26.09    1.64
  -1  10   5   27.62    1.76
   1  10  -5   26.59    1.79
  -1  10   5   30.30    1.75
   0 -10  -5   12.88    1.10
   0 -10   5   11.09    1.06
   0  10   5   11.24    1.21
   0  10  -5   12.30    1.27
   0  10   5   11.65    1.18
  -1 -10  -5    4.28    0.76
   1 -10   5    2.86    0.69
   1  10   5    4.17    0.85
   1  10   5    3.04    0.97
  -1  10  -5    2.63    0.88
   2 -10   5    1.90    0.69
  -2 -10  -5    1.33    0.70
  -2  10  -5    0.64    0.73
   2  10   5   -0.03    0.82
   3 -10   5    4.81    0.93
  -3 -10  -5    4.50    0.90
   3  10   5    4.65    1.14
  -3  10  -5    5.37    0.84
   4 -10   5    3.52    0.88
  -4  10  -5    3.28    0.87
   4  10   5    3.11    1.08
   5 -10   5   11.50    1.26
   5  10   5   12.50    1.48
   6 -10   5    3.24    0.96
   6  10   5    5.18    1.27
   7 -10   5    5.47    1.09
   7  10   5    6.69    1.44
   6 -11  -5    0.62    0.92
  -6  11   5    0.21    1.10
   6  11  -5   -1.00    1.13
   5 -11  -5    0.29    0.83
  -5  11   5   -1.41    0.97
   5  11  -5   -0.05    1.00
   4  11  -5    8.26    1.22
  -4  11   5    8.37    1.29
   3 -11  -5    8.05    0.97
  -3 -11   5    7.23    1.04
  -3  11   5    8.05    1.18
   3  11  -5    7.76    1.19
  -2 -11   5    2.18    0.77
   2 -11  -5    1.19    0.72
  -2  11   5    2.33    0.89
   2  11  -5    1.18    0.90
  -1 -11   5    1.35    0.73
   1 -11  -5    0.16    0.71
   1  11  -5    2.03    0.85
  -1  11   5    0.54    0.84
   0 -11   5    3.60    0.83
   0 -11  -5    5.03    0.83
   0  11   5    3.18    1.05
   0  11  -5    3.00    0.94
   0  11   5    3.06    0.86
  -1 -11  -5    0.36    0.70
   1 -11   5   -0.43    0.71
   1  11   5    0.18    0.91
  -1  11  -5   -0.57    0.79
  -2 -11  -5   16.35    1.36
   2 -11   5   16.20    1.34
  -2  11  -5   17.00    1.41
   2  11   5   14.77    1.49
   3 -11   5    0.22    0.78
  -3  11  -5    0.79    0.77
   3  11   5   -0.07    0.98
   4 -11   5   -1.44    0.83
  -4  11  -5    0.11    0.87
   4  11   5    1.52    1.03
   5 -11   5    0.07    0.90
   5  11   5    0.62    1.12
  -4  12   5    3.97    1.17
   4  12  -5    4.58    1.18
   3  12  -5   18.95    1.67
  -3  12   5   15.71    1.57
   2 -12  -5    0.08    0.84
  -2 -12   5    0.25    0.89
  -2  12   5   -0.08    1.03
   2  12  -5   -0.76    0.93
  -1 -12   5    0.47    0.88
   1 -12  -5    2.70    0.85
   1  12  -5    0.95    0.95
   0 -12   5    1.98    0.88
   0 -12  -5    2.31    0.81
   0  12  -5    1.45    0.97
   1 -12   5   13.66    1.30
  -1 -12  -5   14.59    1.31
   1  12   5   11.37    1.40
  -1  12  -5   13.61    1.47
   2 -12   5   -0.62    0.86
  -2  12  -5   -0.12    0.88
   2  12   5    0.64    1.02
   3 -12   5    2.71    0.94
  -3  12  -5    3.98    0.97
   3  12   5    2.03    1.23
   4 -12   5    2.29    0.98
   4  12   5   -0.48    1.16
   1 -13  -5   -1.57    0.95
   1  13  -5   -0.34    1.10
   0 -13   5    7.55    1.17
   0 -13  -5    7.72    1.20
   0  13  -5    7.34    1.46
  -1 -13  -5    0.59    0.99
   1 -13   5    1.49    0.96
  -1  13  -5    1.04    1.06
   1  13   5   -0.48    1.19
 -11   0   6    0.02    1.01
  11   0  -6   -0.14    0.97
  10   0  -6    1.89    0.79
 -10   0   6    2.68    0.88
   9   0  -6    0.62    0.64
  -9   0   6    0.38    0.68
   8   0  -6    2.24    0.66
  -8   0   6    4.20    0.77
  -7   0   6    0.07    0.49
   7   0  -6   -0.56    0.47
  -6   0   6   18.52    1.26
   6   0  -6   18.33    1.15
   5   0  -6   -0.18    0.37
  -5   0   6    0.50    0.40
   5   0  -6    0.64    0.33
  -5   0   6   -0.30    0.41
  -4   0   6   13.26    0.85
   4   0  -6   13.44    0.87
   4   0  -6   11.82    0.59
  -4   0   6   11.89    0.84
   3   0  -6    0.12    0.23
  -3   0   6   -0.44    0.26
   3   0  -6   -0.04    0.28
  -3   0   6    0.04    0.32
  -2   0   6   59.13    2.05
   2   0  -6   59.13    1.72
  -2   0   6   59.90    2.00
   2   0  -6   62.88    2.01
   1   0  -6   -0.26    0.26
   1   0  -6    0.11    0.22
  -1   0   6    0.09    0.30
  -1   0   6    0.06    0.24
   0   0   6    4.60    0.53
   0   0  -6    4.60    0.45
   0   0  -6    5.36    0.46
   0   0   6    6.01    0.46
  -1   0  -6    0.49    0.23
   1   0   6    0.12    0.20
   1   0   6   -0.10    0.30
  -1   0  -6    0.93    0.34
   2   0   6    0.41    0.22
  -2   0  -6   -0.08    0.31
   2   0   6   -0.05    0.28
  -2   0  -6    0.72    0.23
   3   0   6    0.09    0.32
  -3   0  -6   -0.03    0.30
   3   0   6   -0.22    0.23
  -3   0  -6   -0.13    0.21
   4   0   6    1.17    0.33
  -4   0  -6    0.89    0.41
   4   0   6    0.65    0.40
  -5   0  -6    0.05    0.40
   5   0   6    0.04    0.37
   5   0   6    0.46    0.43
  -6   0  -6   76.43    2.86
   6   0   6   74.69    2.64
   7   0   6   -0.43    0.51
  -7   0  -6   -0.25    0.54
  -8   0  -6    6.94    0.81
   8   0   6    7.81    0.84
   8   0   6    6.11    0.90
  -9   0  -6   -0.51    0.73
   9   0   6   -0.22    0.76
  10   0   6   25.98    1.81
 -11  -1   6    3.37    1.08
 -11   1   6    3.61    1.07
  11   1  -6    4.00    1.02
 -10  -1   6    3.97    0.92
  10  -1  -6    2.51    0.87
 -10   1   6    3.99    0.93
  10   1  -6    4.39    0.96
  -9  -1   6    0.55    0.70
   9  -1  -6    1.11    0.65
   9   1  -6    0.15    0.67
  -9   1   6   -0.31    0.71
   8  -1  -6    2.98    0.65
  -8  -1   6    2.88    0.72
   8   1  -6    2.19    0.64
  -8   1   6    2.31    0.71
  -7  -1   6   12.80    1.12
   7  -1  -6   14.66    1.06
  -7   1   6   14.88    1.13
   7   1  -6   14.08    1.09
  -6  -1   6   17.57    1.20
   6  -1  -6   18.37    1.13
   6   1  -6   17.52    0.98
   6   1  -6   19.84    1.23
  -6   1   6   17.52    1.23
  -6   1   6   17.44    1.20
  -5  -1   6   46.73    2.02
  -5  -1   6   50.55    1.90
   5  -1  -6   48.48    1.95
   5   1  -6   46.48    1.71
  -5   1   6   49.13    2.10
  -5   1   6   47.95    2.04
   5   1  -6   46.70    1.96
  -4  -1   6    1.85    0.43
  -4  -1   6    1.55    0.44
   4  -1  -6    1.42    0.46
  -4   1   6    1.43    0.46
   4   1  -6    2.37    0.51
   4   1  -6    2.00    0.42
  -4   1   6    2.61    0.52
   3  -1  -6    0.12    0.36
  -3  -1   6    0.18    0.29
  -3  -1   6    0.63    0.30
   3   1  -6   -0.01    0.30
  -3   1   6    0.28    0.27
   3   1  -6    0.08    0.28
  -3   1   6   -0.23    0.35
   2  -1  -6    0.35    0.32
  -2  -1   6    0.51    0.29
  -2  -1   6    0.54    0.29
   2  -1  -6    0.35    0.18
   2   1  -6    0.62    0.30
  -2   1   6    0.65    0.39
   2   1  -6    0.47    0.31
  -2   1   6    0.20    0.25
   1  -1  -6   73.44    2.29
  -1  -1   6   69.31    2.30
  -1  -1   6   78.58    2.30
   1  -1  -6   74.95    2.11
  -1   1   6   75.18    2.22
   1   1  -6   78.43    2.23
   1   1  -6   74.03    2.23
  -1   1   6   76.17    2.47
   0  -1   6   11.39    0.70
   0  -1  -6   11.10    0.62
   0  -1   6   10.86    0.64
   0   1   6   12.30    0.78
   0   1  -6   11.35    0.61
   0   1  -6   10.98    0.67
   0   1   6   11.15    0.54
   1  -1   6  252.29    6.74
  -1  -1  -6  256.51    6.52
   1  -1   6  256.63    6.43
  -1  -1  -6  247.67    6.35
   1   1   6  254.64    6.25
   1   1   6  256.83    6.82
  -1   1  -6  236.94    6.47
  -1   1  -6  249.93    6.19
   2  -1   6   81.72    2.66
   2  -1   6   80.70    2.44
  -2  -1  -6   81.73    2.40
  -2  -1  -6   81.61    2.58
   2   1   6   85.17    2.21
  -2   1  -6   76.25    2.52
   2   1   6   76.88    2.63
  -2   1  -6   80.69    2.18
   3  -1   6   23.84    1.04
  -3  -1  -6   21.22    1.12
  -3  -1  -6   21.83    0.95
  -3   1  -6   21.23    0.76
   3   1   6   21.81    1.14
  -3   1  -6   20.88    1.13
   3   1   6   22.50    0.85
   4  -1   6   39.24    1.56
  -4  -1  -6   36.69    1.66
   4   1   6   38.78    1.38
  -4   1  -6   37.95    1.64
   4   1   6   38.37    1.70
  -5  -1  -6   56.56    2.23
   5  -1   6   54.29    2.07
   5   1   6   51.62    1.87
   5   1   6   52.25    2.25
  -5   1  -6   53.56    2.17
   6  -1   6    1.42    0.48
  -6  -1  -6    0.85    0.51
  -6   1  -6    1.19    0.53
   6   1   6    1.27    0.49
   6   1   6    0.38    0.45
  -7  -1  -6    6.55    0.81
   7  -1   6    7.58    0.78
   7   1   6    7.91    0.89
  -7   1  -6    8.33    0.84
   7   1   6    7.86    0.73
  -8  -1  -6    0.44    0.62
   8  -1   6   -0.04    0.64
  -8   1  -6    0.39    0.66
   8   1   6    0.99    0.66
  -9  -1  -6   -0.16    0.73
   9  -1   6    0.18    0.77
   9   1   6    0.05    0.78
  -9   1  -6    0.67    0.75
 -10  -1  -6    5.98    1.12
  10   1   6    4.68    1.01
 -10  -2   6    1.49    0.84
  10  -2  -6   -0.56    0.80
  10   2  -6    0.18    0.84
   9  -2  -6    0.67    0.71
  -9  -2   6   -0.18    0.68
   9   2  -6    0.57    0.68
  -9   2   6   -0.20    0.72
  -8  -2   6   43.54    2.24
   8  -2  -6   42.06    1.99
   8   2  -6   42.09    2.13
  -8   2   6   41.46    2.18
   7  -2  -6    6.04    0.80
  -7  -2   6    6.80    0.83
  -7   2   6    4.73    0.78
   7   2  -6    7.69    0.89
   6  -2  -6   12.04    0.96
  -6  -2   6   10.59    0.94
   6   2  -6   12.08    0.91
   6   2  -6   11.33    1.00
  -6   2   6   10.40    0.96
  -6   2   6   10.08    1.03
   5  -2  -6   10.22    0.86
  -5  -2   6   11.70    0.94
  -5   2   6    8.61    0.81
   5   2  -6   10.05    0.89
   5   2  -6   13.11    0.90
  -5   2   6   10.43    0.96
   4  -2  -6   63.93    2.23
  -4  -2   6   61.81    2.33
  -4  -2   6   63.99    2.02
   4   2  -6   60.59    2.13
  -4   2   6   61.10    2.28
  -4   2   6   60.42    2.42
   4   2  -6   62.74    2.29
   3  -2  -6   50.06    1.85
  -3  -2   6   52.32    1.97
  -3  -2   6   52.77    1.67
  -3   2   6   50.43    1.89
   3   2  -6   50.74    1.91
   3   2  -6   54.61    1.86
  -3   2   6   52.23    2.10
   2  -2  -6    8.70    0.40
  -2  -2   6   10.29    0.57
  -2  -2   6   10.02    0.72
   2  -2  -6    9.50    0.69
  -2   2   6    9.10    0.65
  -2   2   6    8.10    0.78
   2   2  -6   10.52    0.69
   2   2  -6   10.29    0.70
  -1  -2   6    0.85    0.24
   1  -2  -6    0.94    0.28
  -1  -2   6    0.97    0.30
   1  -2  -6    0.63    0.22
   1   2  -6    1.12    0.30
   1   2  -6    0.81    0.37
  -1   2   6    0.51    0.23
  -1   2   6    0.25    0.39
   0  -2   6   87.99    2.66
   0  -2  -6   92.70    2.62
   0  -2  -6   89.40    2.69
   0  -2   6   89.74    2.73
   0   2   6   90.18    2.42
   0   2   6   92.50    2.91
   0   2  -6   89.81    2.49
   0   2  -6   87.53    2.68
  -1  -2  -6   17.19    0.89
   1  -2   6   18.58    0.90
   1  -2   6   19.25    0.92
  -1  -2  -6   16.73    0.87
  -1   2  -6   19.37    0.95
  -1   2  -6   18.75    0.68
   1   2   6   17.99    0.99
  -2  -2  -6    1.80    0.36
   2  -2   6    2.34    0.42
  -2  -2  -6    1.97    0.44
  -2   2  -6    2.11    0.47
   2   2   6    2.74    0.51
  -2   2  -6    1.96    0.21
  -3  -2  -6    6.41    0.53
   3  -2   6    6.53    0.57
  -3  -2  -6    6.48    0.66
   3   2   6    5.49    0.32
  -3   2  -6    5.26    0.58
   3   2   6    5.97    0.61
  -4  -2  -6   56.37    2.15
  -4  -2  -6   54.69    1.96
   4  -2   6   54.21    2.06
   4   2   6   51.00    2.15
  -4   2  -6   55.67    2.13
   4   2   6   52.93    1.68
   5  -2   6   21.22    1.21
  -5  -2  -6   19.54    1.24
  -5   2  -6   19.84    1.22
   5   2   6   23.12    1.29
   5   2   6   22.81    0.98
   6  -2   6    1.69    0.50
  -6  -2  -6    2.46    0.61
  -6   2  -6    0.99    0.52
   6   2   6    1.02    0.43
   6   2   6    2.21    0.54
  -7  -2  -6    0.31    0.55
   7  -2   6    0.33    0.54
  -7   2  -6    0.66    0.59
   7   2   6    0.42    0.54
  -8  -2  -6    6.95    0.90
   8  -2   6    7.27    0.87
  -8   2  -6    6.15    0.84
   8   2   6    7.88    0.91
  -9  -2  -6   -0.39    0.77
   9  -2   6    0.23    0.76
   9   2   6    1.80    0.79
  -9   2  -6    1.27    0.81
  10  -2   6    1.51    0.95
 -10  -2  -6    1.12    0.97
  10   2   6    1.77    0.97
  10  -3  -6   -0.64    0.91
 -10  -3   6    0.32    0.89
  10   3  -6   -0.01    0.85
   9  -3  -6    4.03    0.80
  -9  -3   6    2.31    0.82
   9   3  -6    6.12    0.91
   8  -3  -6    2.28    0.65
  -8  -3   6    3.40    0.71
  -8   3   6    1.08    0.64
   8   3  -6    1.31    0.69
  -7  -3   6    2.89    0.63
   7  -3  -6    3.81    0.70
  -7   3   6    3.63    0.86
   7   3  -6    5.38    0.87
   7   3  -6    4.73    0.83
  -7   3   6    3.19    0.74
  -6  -3   6    6.60    0.78
   6  -3  -6    5.78    0.71
   6   3  -6    4.58    0.82
  -6   3   6    5.96    0.74
   6   3  -6    5.26    0.78
  -6   3   6    7.81    0.97
  -5  -3   6  106.72    3.64
   5  -3  -6  110.72    3.45
  -5   3   6  110.40    3.90
   5   3  -6  103.57    3.45
   5   3  -6  104.49    3.57
  -5   3   6  109.67    3.67
  -4  -3   6    8.25    0.75
   4  -3  -6    7.13    0.66
  -4   3   6    6.90    0.80
   4   3  -6    5.89    0.72
   4   3  -6    7.55    0.75
  -4   3   6    6.62    0.68
   3  -3  -6   41.50    1.65
  -3  -3   6   40.61    1.25
  -3  -3   6   39.56    1.71
   3   3  -6   43.93    1.72
  -3   3   6   43.50    1.69
  -3   3   6   37.62    1.83
   2  -3  -6    0.05    0.28
  -2  -3   6    0.24    0.22
  -2  -3   6    0.00    0.33
   2   3  -6    0.00    0.32
  -2   3   6   -0.31    0.40
  -2   3   6   -0.20    0.23
  -2   3   6    0.02    0.26
   2   3  -6    0.31    0.38
  -1  -3   6    6.30    0.57
   1  -3  -6    5.64    0.48
   1  -3  -6    4.65    0.51
  -1  -3   6    5.91    0.39
   1   3  -6    6.76    0.53
   1   3  -6    6.33    0.66
  -1   3   6    6.07    0.44
  -1   3   6    6.36    0.75
   0  -3  -6    2.63    0.42
   0  -3  -6    2.11    0.44
   0  -3   6    2.19    0.39
   0  -3   6    2.08    0.31
   0   3  -6    2.17    0.49
   0   3   6    2.34    0.49
   0   3  -6    1.93    0.33
  -1  -3  -6   33.57    1.38
  -1  -3  -6   33.01    1.33
   1  -3   6   32.34    1.36
  -1   3  -6   29.34    1.34
  -1   3  -6   31.50    1.01
   1   3   6   30.77    1.42
  -2  -3  -6    7.52    0.66
  -2  -3  -6    7.67    0.61
   2  -3   6    7.71    0.66
  -2   3  -6    6.64    0.64
   2   3   6    7.81    0.70
   3  -3   6    1.31    0.41
  -3  -3  -6    0.70    0.42
  -3  -3  -6    1.59    0.39
  -3   3  -6    1.26    0.43
   3   3   6    1.08    0.44
   4  -3   6    5.31    0.63
  -4  -3  -6    6.50    0.64
  -4  -3  -6    5.53    0.71
   4   3   6    5.66    0.38
  -4   3  -6    5.22    0.66
   4   3   6    7.76    0.76
  -5  -3  -6   28.30    1.55
   5  -3   6   29.19    1.52
   5   3   6   26.56    1.49
  -5   3  -6   29.07    1.52
  -6  -3  -6    3.42    0.77
   6  -3   6    2.92    0.61
   6   3   6    4.24    0.72
  -6   3  -6    2.05    0.58
   7  -3   6   15.64    1.16
  -7  -3  -6   17.76    1.29
   7   3   6   15.04    1.19
  -7   3  -6   16.29    1.19
  -8  -3  -6    0.18    0.71
   8  -3   6    0.91    0.69
   8   3   6    0.65    0.68
  -8   3  -6    1.48    0.70
   9  -3   6    2.33    0.87
  -9  -3  -6    3.56    0.95
   9   3   6    5.19    0.96
  10  -3   6    0.63    0.97
 -10  -3  -6    0.92    1.03
  10   3   6   -1.44    1.01
  10  -4  -6   14.28    1.42
 -10  -4   6   13.57    1.35
  10   4  -6   11.12    1.29
   9  -4  -6    0.82    0.80
  -9  -4   6    0.77    0.78
   9   4  -6    0.79    0.75
  -8  -4   6    0.29    0.63
   8  -4  -6    0.10    0.69
   8  -4  -6    0.12    0.65
   8   4  -6    0.56    0.69
   7  -4  -6    3.21    0.77
  -7  -4   6    3.44    0.69
   7  -4  -6    3.78    0.69
   7   4  -6    3.80    0.82
  -7   4   6    2.22    0.76
   7   4  -6    3.54    0.84
   6  -4  -6    9.45    0.82
  -6  -4   6    7.14    0.81
   6   4  -6    6.42    0.84
  -6   4   6    7.37    1.04
  -5  -4   6    5.18    0.72
   5  -4  -6    5.97    0.67
  -5   4   6    6.63    0.89
  -5   4   6    5.84    0.72
   5   4  -6    6.16    0.95
  -4  -4   6   14.48    0.99
   4  -4  -6   12.32    0.87
  -4   4   6   12.00    0.89
  -4   4   6   12.75    1.11
   4   4  -6   14.17    1.08
  -3  -4   6   52.16    2.10
   3  -4  -6   54.56    2.02
   3   4  -6   52.68    2.14
  -3   4   6   54.81    2.35
   2  -4  -6  177.16    4.70
  -2  -4   6  164.98    4.89
   2  -4  -6  164.51    4.74
  -2   4   6  172.19    5.24
   2   4  -6  165.40    4.88
  -2   4   6  165.72    4.41
  -1  -4   6    1.57    0.25
  -1  -4   6    0.98    0.38
   1  -4  -6    1.05    0.40
   1  -4  -6    1.33    0.28
  -1   4   6    1.28    0.40
  -1   4   6    0.61    0.53
   1   4  -6    1.82    0.55
   0  -4  -6    3.80    0.50
   0  -4   6    3.18    0.50
   0  -4  -6    3.89    0.49
   0  -4  -6    3.14    0.29
   0   4   6    4.33    0.65
   0   4  -6    3.28    0.62
  -1  -4  -6    8.72    0.69
   1  -4   6    9.74    0.76
  -1  -4  -6    9.32    0.76
   1   4   6    7.47    0.73
  -1   4  -6    9.75    0.77
  -1   4  -6    8.22    0.47
  -2  -4  -6  138.28    4.09
   2  -4   6  132.46    4.12
  -2  -4  -6  135.36    4.02
  -2   4  -6  135.34    4.06
   2   4   6  136.91    4.20
  -3  -4  -6   -0.09    0.35
   3  -4   6    0.05    0.40
  -3  -4  -6   -0.10    0.46
  -3   4  -6    0.78    0.44
   3   4   6    0.27    0.40
  -4  -4  -6   34.10    1.71
   4  -4   6   34.47    1.66
  -4  -4  -6   36.51    1.65
   4   4   6   34.96    1.65
  -4   4  -6   31.56    1.58
  -5  -4  -6   27.27    1.56
   5  -4   6   27.09    1.50
  -5   4  -6   28.04    1.47
   5   4   6   24.72    1.45
   6  -4   6    3.97    0.67
  -6  -4  -6    4.20    0.87
   6   4   6    2.69    0.63
  -6   4  -6    4.14    0.80
  -7  -4  -6    7.28    0.95
   7  -4   6    7.11    0.84
  -7   4  -6    6.82    0.82
   7   4   6    6.11    0.83
   8  -4   6    4.58    0.80
  -8  -4  -6    5.42    1.03
   8   4   6    6.17    0.97
  -8   4  -6    4.28    0.85
  -9  -4  -6   11.45    1.26
   9  -4   6   11.11    1.17
   9   4   6   11.33    1.22
  10  -4   6    5.04    1.12
  10  -5  -6    0.07    0.98
 -10  -5   6    0.45    1.00
  10   5  -6    0.60    0.92
  -9  -5   6    4.43    0.92
   9  -5  -6    2.77    0.92
   9   5  -6    4.53    0.94
  -8  -5   6    1.09    0.65
   8  -5  -6    0.96    0.69
   8  -5  -6    0.96    0.68
   8   5  -6    0.74    0.71
   8   5  -6    1.05    0.86
   7  -5  -6   15.26    1.06
   7  -5  -6   13.20    1.24
  -7  -5   6   15.52    1.22
  -7   5   6   14.17    1.37
   7   5  -6   15.17    1.26
   6  -5  -6    1.47    0.58
  -6  -5   6    2.21    0.62
   6  -5  -6    2.57    0.56
  -6   5   6    1.15    0.71
   6   5  -6    1.10    0.70
   5  -5  -6    0.18    0.43
  -5  -5   6    0.14    0.47
   5  -5  -6    1.31    0.52
   5   5  -6    0.45    0.64
  -5   5   6    0.37    0.61
  -4  -5   6   -0.47    0.43
   4  -5  -6    0.31    0.39
   4  -5  -6    0.06    0.41
   4   5  -6    0.17    0.56
  -4   5   6   -0.13    0.54
   3  -5  -6    7.36    0.64
   3  -5  -6    5.29    0.60
  -3  -5   6    5.83    0.71
  -3   5   6    5.97    0.93
   3   5  -6    5.48    0.92
   2  -5  -6   18.52    1.09
   2  -5  -6   18.59    0.98
  -2  -5   6   19.68    1.16
  -2   5   6   19.42    1.37
  -2   5   6   19.28    0.98
   2   5  -6   19.01    1.24
  -1  -5   6   58.75    1.73
   1  -5  -6   57.72    2.15
  -1  -5   6   60.14    2.24
   1  -5  -6   58.98    1.91
  -1   5   6   57.99    2.04
   1   5  -6   60.87    2.32
  -1   5   6   56.82    2.41
   0  -5  -6    0.78    0.24
   0  -5  -6    1.09    0.39
   0  -5   6    1.26    0.46
   0   5  -6    1.66    0.59
   0   5   6    0.24    0.51
   0   5   6    1.47    0.49
  -1  -5  -6    3.56    0.53
   1  -5   6    3.65    0.54
  -1  -5  -6    2.82    0.25
  -1   5  -6    4.31    0.71
   1   5   6    4.15    0.65
   1   5   6    3.81    0.75
   2  -5   6   12.55    0.99
  -2  -5  -6   13.74    0.94
  -2  -5  -6   11.12    0.92
  -2   5  -6   13.17    0.97
   2   5   6   13.74    0.99
  -3  -5  -6   18.02    1.11
   3  -5   6   16.55    1.16
  -3  -5  -6   18.72    1.24
   3   5   6   15.49    1.06
  -3   5  -6   17.15    1.10
  -4  -5  -6   27.85    1.47
  -4  -5  -6   25.06    1.55
   4  -5   6   27.47    1.53
  -4   5  -6   26.53    1.43
   4   5   6   25.90    1.40
  -5  -5  -6    0.37    0.58
   5  -5   6    0.08    0.48
   5   5   6   -0.07    0.50
  -5   5  -6    0.78    0.50
  -6  -5  -6    2.55    0.79
   6  -5   6    0.93    0.56
   6   5   6    0.95    0.59
  -6   5  -6    0.07    0.59
   7  -5   6   41.36    2.18
  -7  -5  -6   42.63    2.25
   7   5   6   42.33    2.11
  -7   5  -6   47.20    2.17
   8  -5   6    0.89    0.75
   8   5   6   -0.32    0.80
   9  -5   6    9.38    1.13
   9   5   6   10.00    1.48
   9  -6  -6    2.67    0.97
  -9  -6   6    2.66    0.90
   9   6  -6    3.76    1.00
  -8  -6   6    9.94    1.05
   8  -6  -6    8.56    1.09
   8   6  -6   10.06    1.22
   7  -6  -6    4.28    0.84
   7  -6  -6    4.70    0.73
  -7  -6   6    5.12    0.90
  -7   6   6    5.85    1.07
   7   6  -6    5.10    0.97
   6  -6  -6    7.51    0.90
  -6  -6   6    9.17    0.95
   6  -6  -6    7.33    0.79
   6   6  -6   10.57    1.11
  -6   6   6    9.62    1.16
   5  -6  -6   -0.06    0.46
   5  -6  -6    0.70    0.51
  -5  -6   6    0.58    0.51
   5   6  -6    0.20    0.62
  -5   6   6   -0.18    0.62
   4  -6  -6    5.67    0.68
  -4  -6   6    3.66    0.67
   4  -6  -6    4.31    0.64
  -4   6   6    4.68    0.90
   4   6  -6    2.97    0.78
   3  -6  -6   10.73    0.79
  -3  -6   6   10.05    0.94
   3  -6  -6   10.02    0.85
  -3   6   6   10.38    1.11
   3   6  -6   10.30    1.06
  -2  -6   6   21.51    1.28
   2  -6  -6   19.41    1.14
   2  -6  -6   19.08    1.02
  -2   6   6   18.94    1.38
   2   6  -6   22.58    1.45
  -2   6   6   19.10    1.05
   1  -6  -6   15.66    0.82
  -1  -6   6   15.34    1.03
   1  -6  -6   15.61    1.01
   1   6  -6   15.06    1.20
  -1   6   6   15.20    1.05
  -1   6   6   16.78    1.27
   0  -6  -6   45.69    1.52
   0  -6   6   47.03    2.02
   0  -6  -6   44.16    1.89
   0   6   6   43.31    2.09
   0   6  -6   44.75    2.06
   0   6   6   45.40    1.91
   1  -6   6   35.38    1.74
  -1  -6  -6   38.13    1.71
   1   6   6   39.28    1.82
   1   6   6   39.92    1.89
  -1   6  -6   38.74    1.83
  -2  -6  -6   22.53    1.30
   2  -6   6   23.17    1.40
   2   6   6   21.54    1.33
   2   6   6   21.33    1.44
  -2   6  -6   24.39    1.37
   3  -6   6   21.18    1.37
  -3  -6  -6   19.73    1.26
   3   6   6   21.85    1.50
   3   6   6   20.59    1.27
  -3   6  -6   21.47    1.30
  -4  -6  -6   30.82    1.65
   4  -6   6   29.48    1.69
  -4   6  -6   30.14    1.60
   4   6   6   28.17    1.52
   4   6   6   30.71    1.89
   5  -6   6   29.74    1.73
  -5   6  -6   31.10    1.65
   5   6   6   33.55    2.02
   5   6   6   35.13    1.72
   6  -6   6    7.48    0.90
   6   6   6    6.43    0.83
  -6   6  -6    6.40    0.82
   6   6   6    7.55    1.19
   7  -6   6    0.03    0.67
   7   6   6   -0.87    0.71
  -7   6  -6    1.30    0.75
   7   6   6    0.65    0.91
   8  -6   6    7.09    0.99
   8   6   6    9.04    1.51
   9  -6   6    1.90    0.92
   9   6   6    1.77    1.18
   9  -7  -6    5.20    1.03
   8  -7  -6   -0.78    0.82
  -8  -7   6    0.75    0.81
   8   7  -6    1.43    1.00
  -7  -7   6    0.55    0.70
   7  -7  -6    0.05    0.70
   7   7  -6    1.10    0.91
  -7   7   6    0.04    0.83
  -6  -7   6    0.52    0.64
   6  -7  -6    1.29    0.62
   6  -7  -6   -0.74    0.61
  -6   7   6    0.63    0.74
   6   7  -6    0.90    0.78
  -5  -7   6    9.19    0.95
   5  -7  -6   10.14    0.87
   5  -7  -6    7.97    0.88
  -5   7   6    8.68    1.09
   5   7  -6    5.88    1.07
   4  -7  -6   16.50    1.10
  -4  -7   6   16.61    1.20
   4  -7  -6   15.13    1.06
   4   7  -6   17.25    1.38
  -4   7   6   14.73    1.32
  -3  -7   6   22.10    1.39
   3  -7  -6   21.77    1.27
   3  -7  -6   21.15    1.22
   3   7  -6   25.64    1.64
  -3   7   6   24.74    1.64
   2  -7  -6    4.50    0.57
  -2  -7   6    4.52    0.68
   2  -7  -6    4.78    0.63
  -2   7   6    7.00    0.77
  -2   7   6    5.09    0.93
   2   7  -6    5.71    1.00
   1  -7  -6   28.80    1.50
   1  -7  -6   29.27    1.25
  -1  -7   6   32.39    1.64
   1   7  -6   29.15    1.72
  -1   7   6   29.26    1.75
  -1   7   6   26.72    1.50
   0  -7  -6    3.71    0.69
   0  -7   6    4.97    0.71
   0   7  -6    4.10    0.89
   0   7   6    4.55    0.82
   0   7   6    5.12    0.89
   1  -7   6   24.80    1.42
  -1  -7  -6   22.47    1.31
   1   7   6   22.28    1.47
   1   7   6   23.75    1.46
  -1   7  -6   22.36    1.50
   2  -7   6    1.45    0.56
  -2  -7  -6    0.47    0.49
   2   7   6    1.41    0.66
   2   7   6    1.70    0.60
  -2   7  -6    2.23    0.67
   3  -7   6    2.64    0.65
  -3  -7  -6    1.77    0.60
   3   7   6    3.96    0.75
   3   7   6    2.21    0.78
  -3   7  -6    3.74    0.74
  -4  -7  -6   11.90    1.07
   4  -7   6   10.90    1.04
   4   7   6   11.80    1.00
   4   7   6   13.31    1.27
  -4   7  -6   12.92    1.00
   5  -7   6   22.99    1.53
   5   7   6   21.55    1.64
  -5   7  -6   22.99    1.39
   5   7   6   19.70    1.29
   6  -7   6    0.04    0.67
  -6   7  -6   -0.58    0.66
   6   7   6   -1.72    0.74
   7  -7   6    0.71    0.74
   7   7   6    0.14    0.87
   8  -7   6    4.68    0.95
   8   7   6    6.14    1.28
   9  -7   6    3.86    1.04
   9   7   6    3.82    1.29
   8  -8  -6    5.88    1.01
   8   8  -6    7.16    1.33
   7  -8  -6    7.59    1.09
  -7  -8   6   10.21    1.10
  -7   8   6    9.03    1.29
   7   8  -6    6.94    1.28
   6  -8  -6    9.90    0.99
   6  -8  -6    8.62    0.94
  -6  -8   6    8.32    1.02
   6   8  -6    7.18    1.11
  -6   8   6    6.61    1.22
   5  -8  -6   16.80    1.18
   5  -8  -6   14.68    1.08
  -5  -8   6   14.74    1.22
   5   8  -6   14.75    1.36
  -5   8   6   13.93    1.39
   4  -8  -6   21.27    1.34
  -4  -8   6   22.69    1.50
   4  -8  -6   21.21    1.26
  -4   8   6   23.70    1.68
   4   8  -6   22.41    1.61
   3  -8  -6   35.89    1.70
   3  -8  -6   36.39    1.75
  -3  -8   6   38.08    1.95
  -3   8   6   37.39    2.09
   3   8  -6   36.76    2.11
  -2  -8   6   17.83    1.23
   2  -8  -6   17.53    1.04
   2  -8  -6   16.15    1.13
   2   8  -6   20.21    1.46
  -2   8   6   14.89    1.34
   1  -8  -6    5.24    0.73
  -1  -8   6    6.49    0.77
   1   8  -6    5.30    0.95
  -1   8   6    7.71    1.00
  -1   8   6    5.79    0.87
   0  -8  -6    1.55    0.50
   0  -8   6    1.24    0.56
   0   8   6    2.37    0.72
   0   8  -6    1.48    0.75
   0   8   6    1.67    0.72
  -1  -8  -6    4.51    0.68
   1  -8   6    6.30    0.78
  -1   8  -6    6.64    1.05
   1   8   6    4.17    0.87
   1   8   6    6.61    0.95
  -2  -8  -6    3.11    0.62
   2  -8   6    3.17    0.67
   2   8   6    3.74    0.79
  -2   8  -6    2.92    0.73
   2   8   6    3.25    0.89
   3  -8   6    5.88    0.84
  -3  -8  -6    6.63    0.86
   3   8   6    7.04    1.00
   3   8   6    6.15    0.90
  -3   8  -6    5.89    0.82
  -4  -8  -6    4.53    0.81
   4  -8   6    4.66    0.89
   4   8   6    3.02    0.88
  -4   8  -6    5.49    0.84
   4   8   6    5.46    0.81
   5  -8   6   10.98    1.11
  -5   8  -6   12.73    1.07
   5   8   6   10.89    1.28
   6  -8   6    5.83    1.00
   6   8   6    4.44    1.11
  -6   8  -6    5.70    0.90
   7  -8   6    0.67    0.85
   7   8   6   -0.51    0.93
   8  -8   6    9.45    1.25
   8   8   6    9.14    1.41
   8  -9  -6    0.87    1.00
   8   9  -6    2.39    1.26
   7  -9  -6   12.67    1.26
   7   9  -6    7.73    1.37
  -7   9   6    9.63    1.36
   6  -9  -6   -0.14    0.77
  -6  -9   6    1.39    0.83
   6   9  -6   -0.01    0.94
  -6   9   6   -0.76    0.86
   5  -9  -6    4.10    0.77
  -5  -9   6    3.13    0.81
   5  -9  -6    2.53    0.70
   5   9  -6    1.96    0.91
  -5   9   6    3.12    0.94
   4  -9  -6    0.41    0.62
   4  -9  -6    0.05    0.61
  -4  -9   6   -0.60    0.65
   4   9  -6    1.96    0.80
  -4   9   6    0.16    0.78
  -3  -9   6    5.23    0.85
   3  -9  -6    4.56    0.70
   3  -9  -6    4.15    0.69
   3   9  -6    3.43    0.95
  -3   9   6    6.34    1.02
  -2  -9   6    1.65    0.64
   2  -9  -6    2.42    0.63
   2   9  -6    0.62    0.71
  -2   9   6    1.20    0.71
  -1  -9   6   17.70    1.26
   1  -9  -6   16.66    1.15
  -1   9   6   16.84    1.28
   1   9  -6   17.68    1.40
  -1   9   6   17.52    1.38
   0  -9   6    3.09    0.70
   0  -9  -6    3.48    0.69
   0   9  -6    3.56    0.84
   0   9   6    4.22    0.92
   1  -9   6   35.01    1.92
  -1  -9  -6   36.58    1.90
  -1   9  -6   35.79    2.05
   1   9   6   33.11    1.98
   1   9   6   40.16    2.05
  -2  -9  -6    5.80    0.79
   2  -9   6    5.07    0.85
   2   9   6    5.55    1.05
  -2   9  -6    4.99    0.92
   2   9   6    5.28    0.97
  -3  -9  -6   29.81    1.77
   3  -9   6   28.53    1.80
   3   9   6   29.42    1.76
  -3   9  -6   31.04    1.76
   3   9   6   29.74    1.96
   4  -9   6    0.76    0.72
   4   9   6    0.59    0.81
  -4   9  -6    0.46    0.68
   5  -9   6    1.34    0.73
   5   9   6   -0.38    0.83
  -5   9  -6    1.61    0.73
   6  -9   6    2.93    0.88
   6   9   6    2.65    1.03
   7  -9   6    1.60    0.96
   7   9   6    2.99    1.15
   7 -10  -6   -0.71    0.96
   7  10  -6    0.14    1.14
   6 -10  -6    0.89    0.87
  -6  10   6    0.26    1.00
   6  10  -6    0.59    1.02
   5 -10  -6    0.21    0.76
  -5 -10   6    0.74    0.84
  -5  10   6    1.16    0.95
   5  10  -6    1.95    0.95
  -4 -10   6    1.70    0.77
   4 -10  -6    1.35    0.73
  -4  10   6    0.60    0.86
   4  10  -6    1.34    0.86
   3 -10  -6    6.50    0.87
  -3 -10   6    8.08    1.01
   3  10  -6    7.00    1.22
  -3  10   6    7.52    1.08
  -2 -10   6    0.03    0.67
   2 -10  -6    1.05    0.63
  -2  10   6    0.12    0.76
   2  10  -6    1.10    0.78
   1 -10  -6    2.18    0.68
  -1 -10   6    2.22    0.68
  -1  10   6    4.66    0.91
   1  10  -6    3.26    0.88
   0 -10  -6    8.29    0.89
   0 -10   6    6.03    0.86
   0  10  -6    8.08    1.10
   0  10   6    9.04    1.09
   0  10   6    9.28    1.09
  -1 -10  -6    4.86    0.79
   1 -10   6    3.76    0.76
   1  10   6    3.19    0.90
  -1  10  -6    2.25    0.89
   1  10   6    3.42    0.86
  -2 -10  -6   10.25    1.05
   2 -10   6    9.37    1.00
   2  10   6   10.98    1.16
   2  10   6    9.59    1.22
  -2  10  -6   10.74    1.10
   3 -10   6   13.86    1.27
  -3 -10  -6   14.07    1.25
  -3  10  -6   15.14    1.25
   3  10   6   13.18    1.43
   4 -10   6    1.03    0.83
   4  10   6    0.78    0.94
  -4  10  -6    1.38    0.78
   5 -10   6   13.32    1.34
  -5  10  -6   14.79    1.24
   5  10   6   13.20    1.54
   6 -10   6    7.45    1.21
   6  10   6    9.19    1.41
  -6  11   6   -0.25    1.11
   6  11  -6   -0.58    1.13
   5  11  -6    1.81    1.08
  -5  11   6    2.27    1.09
  -4 -11   6   -1.51    0.88
  -4  11   6    0.82    0.98
   4  11  -6   -0.03    0.98
   3 -11  -6   15.96    1.22
  -3 -11   6   15.59    1.34
  -3  11   6   15.95    1.51
   3  11  -6   16.68    1.50
   2 -11  -6    5.88    0.91
  -2 -11   6    4.20    0.85
   2  11  -6    5.25    1.07
  -1 -11   6    0.03    0.75
   1 -11  -6   -0.11    0.72
   1  11  -6    0.99    0.84
  -1  11   6    1.09    0.88
   0 -11   6    1.08    0.77
   0 -11  -6    1.98    0.74
   0  11   6    0.72    0.86
   0  11  -6    1.22    0.86
  -1 -11  -6   -0.24    0.70
   1 -11   6    1.40    0.77
   1  11   6    1.58    0.93
  -1  11  -6   -0.36    0.79
  -2 -11  -6   -0.38    0.73
   2 -11   6    0.84    0.82
   2  11   6   -0.43    0.89
  -2  11  -6    0.44    0.81
   3 -11   6    9.78    1.09
   3  11   6   10.49    1.41
  -3  11  -6    8.85    1.14
   4 -11   6    0.64    0.86
  -4  11  -6    1.92    0.93
   4  11   6    1.13    1.13
   5 -11   6   19.38    1.63
   5  11   6   17.87    1.84
   4  12  -6    8.63    1.31
  -4  12   6    6.83    1.39
  -3 -12   6    1.03    0.98
   3 -12  -6    1.85    0.91
  -3  12   6    0.79    1.04
   3  12  -6    1.75    1.05
   2 -12  -6    3.96    0.96
  -2 -12   6    4.51    1.02
   2  12  -6    5.73    1.12
  -2  12   6    3.83    1.10
  -1 -12   6    1.38    0.94
   1 -12  -6    3.09    0.95
   1  12  -6    3.00    1.08
  -1  12   6    1.28    1.02
   0 -12   6    3.11    0.90
   0 -12  -6    3.22    0.88
   0  12  -6    3.75    1.07
  -1 -12  -6    1.17    0.86
   1 -12   6   -0.52    0.86
  -1  12  -6   -0.15    0.94
   1  12   6    0.28    1.07
  -2 -12  -6    8.07    1.11
   2 -12   6    9.34    1.15
   2  12   6    7.50    1.42
  -2  12  -6    8.13    1.31
   3 -12   6    0.31    0.92
  -3  12  -6    0.77    0.97
   3  12   6    1.28    1.14
   4 -12   6   12.76    1.37
  -4  12  -6   12.66    1.37
   4  12   6    9.81    1.73
   0 -13   6    1.12    1.05
   0 -13  -6    0.06    0.97
   0  13  -6   -1.61    1.03
 -10   0   7   -0.46    0.86
  10   0  -7    0.68    0.79
  -9   0   7    4.49    0.84
   9   0  -7    5.24    0.81
  -8   0   7    0.60    0.61
   8   0  -7    0.20    0.55
   7   0  -7   18.63    1.26
  -7   0   7   21.64    1.40
   6   0  -7    0.06    0.46
  -6   0   7    0.28    0.49
  -6   0   7    0.01    0.48
  -5   0   7    7.35    0.77
  -5   0   7    7.99    0.80
   5   0  -7    8.38    0.52
   5   0  -7    8.40    0.78
   4   0  -7    0.77    0.38
  -4   0   7    0.00    0.38
   4   0  -7    0.54    0.27
  -4   0   7    0.52    0.36
  -3   0   7  104.36    3.23
   3   0  -7  102.19    2.75
  -3   0   7  104.96    3.29
   3   0  -7  101.71    3.17
  -2   0   7   -0.05    0.26
  -2   0   7    0.26    0.34
   2   0  -7   -0.34    0.35
   2   0  -7   -0.20    0.20
  -1   0   7   10.48    0.64
  -1   0   7    9.63    0.68
   1   0  -7    9.57    0.55
   1   0  -7    8.78    0.61
   0   0   7   -0.24    0.28
   0   0   7   -0.26    0.21
   0   0  -7    0.16    0.24
   0   0  -7    0.00    0.24
  -1   0  -7  322.30    7.83
   1   0   7  308.79    7.82
  -1   0  -7  308.62    8.04
   1   0   7  318.49    8.41
   2   0   7   -0.40    0.30
  -2   0  -7   -0.09    0.21
   2   0   7   -0.09    0.22
  -2   0  -7   -0.27    0.32
  -3   0  -7    8.25    0.72
  -3   0  -7    8.45    0.50
   3   0   7    8.44    0.72
   3   0   7    8.61    0.56
  -4   0  -7    0.55    0.38
   4   0   7    0.10    0.38
   4   0   7    0.02    0.30
   5   0   7  108.79    3.94
  -5   0  -7  121.98    3.89
   5   0   7  118.03    3.56
  -6   0  -7    1.12    0.52
   6   0   7    0.77    0.46
   6   0   7    0.05    0.49
   7   0   7   12.68    0.92
   7   0   7   12.69    1.08
  -7   0  -7   10.26    0.97
  -8   0  -7   -0.97    0.64
   8   0   7    0.07    0.66
   9   0   7    7.63    0.98
  -9   0  -7    8.48    1.02
  10   0   7    0.89    0.96
 -10   0  -7    1.27    0.94
  10  -1  -7    0.04    0.90
 -10  -1   7    1.21    0.85
 -10   1   7    0.10    0.83
  10   1  -7    1.57    0.85
  -9  -1   7    0.59    0.71
   9  -1  -7    1.51    0.74
   9   1  -7    0.22    0.68
  -9   1   7   -0.16    0.72
   8  -1  -7   14.38    1.14
  -8  -1   7   15.90    1.29
   8   1  -7   16.91    1.27
  -8   1   7   16.78    1.28
  -7  -1   7   12.02    1.04
   7  -1  -7    9.25    0.89
   7   1  -7   10.50    0.95
  -7   1   7    8.35    0.95
   6  -1  -7    1.53    0.55
  -6  -1   7    0.90    0.46
  -6   1   7    1.52    0.56
  -6   1   7    0.93    0.63
   6   1  -7    2.17    0.58
  -5  -1   7    0.29    0.37
  -5  -1   7    0.72    0.46
   5  -1  -7    0.02    0.42
  -5   1   7   -0.24    0.40
  -5   1   7    0.04    0.47
   5   1  -7    0.36    0.41
   5   1  -7    0.97    0.44
  -4  -1   7    9.62    0.69
  -4  -1   7    9.31    0.78
   4  -1  -7   10.33    0.88
  -4   1   7   10.76    0.82
  -4   1   7    9.25    0.82
   4   1  -7    9.23    0.63
   4   1  -7    9.23    0.77
  -3  -1   7   50.17    1.81
  -3  -1   7   52.92    1.96
   3  -1  -7   48.29    1.86
   3  -1  -7   48.54    1.37
   3   1  -7   48.93    1.64
  -3   1   7   53.75    1.93
  -3   1   7   50.18    2.02
   3   1  -7   50.62    1.88
  -2  -1   7   15.22    0.90
   2  -1  -7   16.29    0.89
  -2  -1   7   15.76    0.86
   2  -1  -7   15.60    0.64
   2   1  -7   15.97    0.76
  -2   1   7   15.54    1.01
   2   1  -7   15.73    0.88
  -2   1   7   16.72    0.86
  -1  -1   7    2.66    0.40
   1  -1  -7    3.27    0.43
  -1  -1   7    2.97    0.43
   1  -1  -7    3.40    0.35
   1   1  -7    2.77    0.44
  -1   1   7    2.99    0.48
  -1   1   7    3.16    0.38
   1   1  -7    2.23    0.40
   0  -1   7   32.07    1.23
   0  -1  -7   31.34    1.19
   0  -1   7   31.02    1.26
   0  -1  -7   32.06    1.24
   0   1   7   31.38    1.09
   0   1  -7   29.50    1.12
   0   1  -7   30.22    1.23
   0   1   7   31.05    1.36
  -1  -1  -7   14.91    0.79
   1  -1   7   15.20    0.88
  -1  -1  -7   14.99    0.84
   1  -1   7   16.11    0.80
   1   1   7   14.97    0.63
  -1   1  -7   14.18    0.84
  -1   1  -7   16.91    0.70
   1   1   7   14.66    0.93
  -2  -1  -7   66.28    2.27
   2  -1   7   66.26    2.33
   2  -1   7   65.85    2.12
  -2  -1  -7   66.43    2.10
  -2   1  -7   66.46    1.89
   2   1   7   64.17    2.36
  -2   1  -7   66.80    2.26
   2   1   7   65.99    1.87
   3  -1   7    6.53    0.65
   3  -1   7    5.87    0.54
  -3  -1  -7    5.47    0.60
  -3  -1  -7    5.46    0.47
   3   1   7    6.64    0.69
   3   1   7    6.16    0.43
  -3   1  -7    6.28    0.68
  -3   1  -7    5.54    0.37
   4  -1   7   36.80    1.53
  -4  -1  -7   36.81    1.70
  -4  -1  -7   39.06    1.45
   4  -1   7   37.04    1.78
   4   1   7   38.60    1.76
  -4   1  -7   37.80    1.69
   4   1   7   36.50    1.34
  -5  -1  -7    7.32    0.79
   5  -1   7    6.82    0.65
   5   1   7    7.09    0.77
  -5   1  -7    7.90    0.80
   5   1   7    7.08    0.58
   6  -1   7    2.88    0.56
  -6  -1  -7    3.65    0.74
  -6   1  -7    3.68    0.70
   6   1   7    2.99    0.51
   6   1   7    3.78    0.67
   7  -1   7   15.49    1.04
  -7  -1  -7   14.85    1.11
   7   1   7   14.75    1.17
  -7   1  -7   14.63    1.11
   8  -1   7    0.67    0.66
  -8  -1  -7    0.74    0.65
  -8   1  -7    1.00    0.69
   8   1   7    0.56    0.69
   9  -1   7   30.33    1.93
  -9  -1  -7   28.37    1.73
  -9   1  -7   26.30    1.65
   9   1   7   29.28    1.81
  10  -1   7    7.83    1.17
 -10  -1  -7    8.69    1.22
  10   1   7    8.89    1.26
 -10  -2   7   -0.69    0.87
  10  -2  -7   -1.60    0.79
  10   2  -7   -0.67    0.83
 -10   2   7    1.15    0.90
  -9  -2   7   23.49    1.64
   9  -2  -7   25.18    1.59
   9   2  -7   24.96    1.62
  -9   2   7   23.94    1.65
   8  -2  -7    0.03    0.56
  -8  -2   7   -0.05    0.64
  -8   2   7    0.90    0.65
   8   2  -7   -0.14    0.61
   7  -2  -7   14.21    1.10
  -7  -2   7   12.72    1.11
   7   2  -7   16.29    1.19
  -7   2   7   13.82    1.23
  -7   2   7   13.02    1.13
  -6  -2   7   45.15    2.05
   6  -2  -7   41.55    1.89
   6   2  -7   42.44    2.00
  -6   2   7   39.19    1.95
   6   2  -7   41.78    1.75
  -6   2   7   40.26    2.07
  -5  -2   7   52.69    2.23
   5  -2  -7   55.37    2.15
  -5  -2   7   53.43    1.91
   5   2  -7   49.67    1.95
  -5   2   7   58.39    2.29
   5   2  -7   52.49    2.21
  -5   2   7   55.67    2.38
  -4  -2   7    0.19    0.33
  -4  -2   7    0.62    0.36
   4  -2  -7    0.13    0.40
   4   2  -7    0.28    0.37
   4   2  -7    0.90    0.42
  -4   2   7    0.82    0.40
  -4   2   7    0.21    0.46
   3  -2  -7   23.70    1.16
  -3  -2   7   21.90    1.17
  -3  -2   7   22.41    0.96
   3   2  -7   21.49    1.05
  -3   2   7   22.57    1.32
  -3   2   7   22.35    1.15
   3   2  -7   21.31    1.14
  -2  -2   7   17.34    1.01
   2  -2  -7   19.09    0.68
  -2  -2   7   18.37    0.85
   2  -2  -7   18.78    1.01
  -2   2   7   21.03    0.97
  -2   2   7   19.58    1.18
   2   2  -7   17.89    0.96
   1  -2  -7  122.35    3.20
  -1  -2   7  120.91    3.52
  -1  -2   7  116.97    3.34
   1  -2  -7  111.93    3.40
   1   2  -7  116.71    3.36
   1   2  -7  116.95    3.31
  -1   2   7  116.77    3.67
  -1   2   7  115.04    3.25
   0  -2   7   21.12    1.01
   0  -2  -7   19.93    0.93
   0  -2  -7   22.36    1.05
   0  -2   7   22.88    0.99
   0   2  -7   23.02    1.07
   0   2   7   19.32    0.77
   0   2  -7   22.81    0.91
   0   2   7   19.87    1.13
  -1  -2  -7  177.71    4.86
  -1  -2  -7  185.86    4.84
   1  -2   7  181.99    4.88
   1  -2   7  171.41    4.99
   1   2   7  185.10    4.49
  -1   2  -7  169.04    4.89
  -1   2  -7  173.59    4.49
   1   2   7  179.32    5.17
   2  -2   7    3.51    0.48
   2  -2   7    2.98    0.47
  -2  -2  -7    2.92    0.47
  -2   2  -7    3.74    0.30
  -2   2  -7    3.41    0.49
   2   2   7    3.75    0.55
   3  -2   7   62.90    2.22
  -3  -2  -7   63.19    2.32
  -3  -2  -7   61.94    2.11
   3   2   7   59.83    2.34
   3   2   7   58.94    1.70
  -3   2  -7   66.20    2.31
  -4  -2  -7    2.32    0.49
   4  -2   7    4.44    0.53
  -4  -2  -7    2.87    0.61
   4   2   7    3.57    0.66
   4   2   7    3.42    0.34
  -4   2  -7    4.48    0.72
   5  -2   7    6.10    0.65
  -5  -2  -7    6.25    0.73
   5   2   7    5.90    0.76
  -5   2  -7    7.15    0.77
   5   2   7    6.05    0.51
  -6  -2  -7    1.08    0.52
   6  -2   7    0.25    0.49
   6   2   7    0.69    0.51
  -6   2  -7    0.00    0.47
   7  -2   7   20.51    1.30
  -7  -2  -7   22.12    1.41
   7   2   7   20.61    1.39
  -7   2  -7   20.65    1.38
  -8  -2  -7    0.70    0.70
   8  -2   7    1.65    0.71
  -8   2  -7    2.14    0.71
   8   2   7    1.03    0.70
  -9  -2  -7    3.64    0.96
   9  -2   7    3.38    0.88
  -9   2  -7    2.23    0.90
   9   2   7    1.59    0.85
 -10  -2  -7    2.83    1.05
  10   2   7    2.05    1.00
 -10  -3   7   22.85    1.73
  10  -3  -7   19.74    1.77
  10   3  -7   22.01    1.66
   9  -3  -7    0.44    0.71
  -9  -3   7   -0.39    0.75
  -9   3   7    0.64    0.77
   9   3  -7   -0.97    0.72
   8  -3  -7   19.22    1.28
  -8  -3   7   19.85    1.43
   8   3  -7   19.30    1.41
  -8   3   7   17.63    1.40
   7  -3  -7    7.73    0.82
  -7  -3   7   11.14    0.99
  -7   3   7   10.94    1.16
   7   3  -7    9.67    1.03
  -7   3   7   10.17    0.98
  -6  -3   7   13.45    1.11
   6  -3  -7   15.53    1.04
   6   3  -7   17.11    1.22
   6   3  -7   14.17    1.07
  -6   3   7   13.66    1.24
  -6   3   7   14.16    1.10
  -5  -3   7   12.47    1.01
   5  -3  -7   10.44    0.88
  -5   3   7   12.22    1.10
   5   3  -7   13.49    0.98
   5   3  -7   12.04    1.02
  -5   3   7   12.90    0.99
   4  -3  -7   53.64    2.07
  -4  -3   7   51.76    2.15
   4   3  -7   51.26    2.03
  -4   3   7   51.69    2.31
  -4   3   7   51.59    2.08
   4   3  -7   53.31    2.13
  -3  -3   7    1.87    0.47
  -3  -3   7    1.49    0.27
   3  -3  -7    1.09    0.40
  -3   3   7    1.21    0.59
   3   3  -7    1.36    0.45
  -3   3   7    0.46    0.32
   3   3  -7    1.50    0.52
  -2  -3   7   95.31    2.69
   2  -3  -7   99.41    3.04
  -2  -3   7   89.15    3.06
  -2   3   7   98.54    2.91
   2   3  -7   96.59    3.04
   2   3  -7   93.90    2.94
  -2   3   7   93.37    3.30
   1  -3  -7    2.53    0.37
  -1  -3   7    2.75    0.42
  -1  -3   7    2.21    0.32
   1  -3  -7    2.73    0.45
   1   3  -7    2.24    0.40
  -1   3   7    2.31    0.59
   1   3  -7    1.53    0.51
  -1   3   7    1.77    0.30
   0  -3  -7    9.50    0.62
   0  -3  -7    8.84    0.72
   0  -3   7    8.95    0.70
   0  -3   7    9.78    0.60
   0   3   7    9.72    0.83
   0   3  -7    9.14    0.56
   0   3  -7    9.95    0.75
   0   3   7    9.55    0.47
  -1  -3  -7  109.69    3.39
   1  -3   7  117.16    3.45
  -1  -3  -7  114.41    3.39
   1  -3   7  110.70    3.45
  -1   3  -7  116.79    3.02
   1   3   7  119.28    3.68
  -1   3  -7  108.54    3.42
  -2  -3  -7   86.55    2.92
   2  -3   7   89.95    2.99
  -2  -3  -7   92.18    2.91
  -2   3  -7   90.75    2.98
   2   3   7   98.90    3.15
  -2   3  -7   92.36    2.36
  -3  -3  -7    1.25    0.47
   3  -3   7    1.60    0.46
  -3  -3  -7    0.33    0.34
  -3   3  -7    1.10    0.46
   3   3   7    0.59    0.43
  -4  -3  -7   19.50    1.09
  -4  -3  -7   18.82    1.20
   4  -3   7   20.32    1.20
   4   3   7   18.27    1.21
  -4   3  -7   19.71    1.19
   5  -3   7   14.61    1.02
  -5  -3  -7   14.91    1.10
  -5   3  -7   14.49    1.11
   5   3   7   14.37    1.07
   6  -3   7    0.60    0.53
  -6  -3  -7    0.65    0.55
   6   3   7    0.50    0.55
  -6   3  -7   -0.28    0.51
   7  -3   7    2.87    0.65
  -7  -3  -7    0.49    0.63
  -7   3  -7    2.35    0.65
   7   3   7    1.88    0.68
   8  -3   7   29.04    1.68
  -8  -3  -7   29.37    1.82
  -8   3  -7   30.62    1.77
   8   3   7   31.42    1.86
   9  -3   7   10.55    1.12
  -9  -3  -7    8.53    1.10
  -9   3  -7    8.60    1.08
   9   3   7    9.73    1.19
 -10  -3  -7    2.82    1.10
  10  -3   7    1.91    1.00
  10   3   7    2.29    1.09
  10  -4  -7    6.22    1.20
 -10  -4   7    8.29    1.19
  10   4  -7    5.81    1.12
  -9  -4   7    0.36    0.79
   9  -4  -7   -0.15    0.83
   9  -4  -7    0.62    0.80
   9   4  -7    0.49    0.77
   8  -4  -7    5.39    1.00
  -8  -4   7    6.25    0.88
   8  -4  -7    6.15    0.91
   8   4  -7    5.96    0.97
  -7  -4   7    0.08    0.56
   7  -4  -7    0.45    0.56
   7   4  -7    1.26    0.63
   7   4  -7    0.17    0.69
  -7   4   7    0.19    0.65
   6  -4  -7    1.56    0.54
  -6  -4   7    0.76    0.52
   6   4  -7    1.71    0.68
  -6   4   7    1.18    0.55
   6   4  -7    1.37    0.59
  -6   4   7    2.44    0.72
   5  -4  -7   11.98    0.91
  -5  -4   7    9.56    0.94
   5   4  -7   13.54    1.08
  -5   4   7   11.40    1.12
  -5   4   7   12.50    0.99
   5   4  -7   10.95    1.02
   4  -4  -7    7.83    0.71
  -4  -4   7    7.07    0.76
   4   4  -7    7.68    0.85
  -4   4   7    5.20    0.85
  -4   4   7    7.45    0.72
   3  -4  -7   97.77    3.18
  -3  -4   7   93.73    3.27
  -3   4   7   96.80    3.55
   3   4  -7   96.63    3.25
  -3   4   7  102.32    3.19
   2  -4  -7   45.68    1.85
  -2  -4   7   50.50    2.02
   2   4  -7   46.49    1.93
  -2   4   7   50.61    1.78
  -2   4   7   45.25    2.14
  -1  -4   7    0.30    0.25
   1  -4  -7   -0.34    0.26
  -1  -4   7    1.21    0.40
   1  -4  -7    0.46    0.36
   1   4  -7    0.67    0.49
   1   4  -7    0.05    0.31
  -1   4   7    0.21    0.51
   0  -4  -7   19.27    1.08
   0  -4  -7   21.16    1.06
   0  -4   7   23.63    0.97
   0  -4   7   22.71    1.18
   0  -4  -7   20.54    0.79
   0   4   7   20.27    1.26
   0   4  -7   22.20    0.95
   0   4  -7   21.82    1.19
   1  -4   7   37.41    1.65
  -1  -4  -7   38.73    1.61
  -1  -4  -7   39.91    1.68
   1   4   7   41.51    1.81
  -1   4  -7   39.11    1.69
  -1   4  -7   39.01    1.27
  -2  -4  -7   20.68    1.14
   2  -4   7   24.70    1.30
  -2  -4  -7   20.74    1.21
  -2   4  -7   25.71    1.28
   2   4   7   20.59    1.24
   3  -4   7   18.42    1.18
  -3  -4  -7   20.50    1.14
  -3  -4  -7   20.90    1.25
  -3   4  -7   18.82    1.16
   3   4   7   18.46    1.18
  -4  -4  -7   67.61    2.51
  -4  -4  -7   67.12    2.63
   4  -4   7   65.07    2.60
  -4   4  -7   64.92    2.52
   4   4   7   66.67    2.63
  -5  -4  -7   22.46    1.43
   5  -4   7   19.98    1.26
  -5   4  -7   20.16    1.28
   5   4   7   19.71    1.33
  -6  -4  -7    1.62    0.69
   6  -4   7    2.14    0.58
  -6   4  -7    2.02    0.67
   6   4   7    2.18    0.63
   7  -4   7    3.81    0.68
  -7  -4  -7    3.98    0.90
   7   4   7    3.02    0.76
  -7   4  -7    3.34    0.74
   8  -4   7    3.73    0.81
  -8  -4  -7    4.48    1.01
   8   4   7    3.42    0.84
  -8   4  -7    4.08    0.86
   9  -4   7    1.34    0.89
  -9  -4  -7    1.82    0.95
   9   4   7   -0.11    0.89
  10  -5  -7    0.27    0.98
 -10  -5   7   -0.13    1.01
  10   5  -7    2.00    0.98
   9  -5  -7   -0.24    0.84
  -9  -5   7    1.18    0.84
   9   5  -7   -0.46    0.79
   8  -5  -7    6.41    0.97
  -8  -5   7    6.01    0.91
   8  -5  -7    8.10    0.91
   8   5  -7    7.41    0.97
  -7  -5   7   -0.48    0.62
   7  -5  -7    0.24    0.64
   7  -5  -7    0.69    0.58
  -7   5   7    1.35    0.73
   7   5  -7    2.32    0.80
   7   5  -7    0.67    0.68
   6  -5  -7   14.61    1.06
   6  -5  -7   13.85    1.19
  -6  -5   7   13.27    1.13
   6   5  -7   15.61    1.22
  -6   5   7   15.07    1.35
   5  -5  -7    2.79    0.66
   5  -5  -7    2.19    0.55
  -5  -5   7    1.73    0.60
  -5   5   7    3.45    0.78
   5   5  -7    2.74    0.74
   4  -5  -7    3.45    0.61
   4  -5  -7    5.39    0.63
  -4  -5   7    5.75    0.75
   4   5  -7    4.62    0.86
  -4   5   7    3.48    0.84
  -3  -5   7    0.87    0.48
   3  -5  -7    0.81    0.46
   3  -5  -7    0.22    0.42
   3   5  -7   -0.30    0.53
  -3   5   7    0.13    0.54
  -2  -5   7   29.08    1.49
   2  -5  -7   27.50    1.38
   2  -5  -7   28.60    1.25
  -2   5   7   26.30    1.65
   2   5  -7   28.89    1.55
  -2   5   7   28.63    1.23
   1  -5  -7    4.44    0.62
   1  -5  -7    4.69    0.43
  -1  -5   7    4.58    0.40
  -1  -5   7    5.09    0.62
  -1   5   7    4.65    0.60
   1   5  -7    5.94    0.91
  -1   5   7    5.48    0.93
   0  -5   7   16.69    1.05
   0  -5   7   17.85    0.86
   0  -5  -7   17.66    0.72
   0  -5  -7   16.97    1.05
   0   5   7   16.46    1.23
   0   5  -7   16.43    1.17
   0   5   7   18.44    1.10
   1  -5   7   19.98    1.17
  -1  -5  -7   19.02    1.13
  -1  -5  -7   19.00    1.12
  -1   5  -7   17.37    0.78
  -1   5  -7   16.38    1.12
   1   5   7   19.69    1.24
  -2  -5  -7   11.59    0.96
   2  -5   7   10.64    0.89
  -2  -5  -7    9.28    0.78
  -2   5  -7    9.06    0.86
   2   5   7    8.95    0.87
  -3  -5  -7    4.23    0.58
   3  -5   7    4.46    0.74
  -3  -5  -7    2.30    0.71
  -3   5  -7    3.67    0.65
   3   5   7    4.22    0.67
   4  -5   7   22.45    1.41
  -4  -5  -7   21.26    1.42
  -4  -5  -7   22.13    1.34
   4   5   7   23.87    1.38
  -4   5  -7   22.50    1.34
   5  -5   7   -0.34    0.52
  -5  -5  -7   -0.17    0.55
  -5   5  -7    0.47    0.54
   5   5   7    0.51    0.54
   6  -5   7   14.65    1.14
  -6  -5  -7   12.21    1.16
   6   5   7   13.37    1.11
  -6   5  -7   14.48    1.14
  -7  -5  -7    3.60    0.89
   7  -5   7    2.82    0.73
  -7   5  -7    4.08    0.80
   7   5   7    3.38    0.80
  -8  -5  -7   13.17    1.25
   8  -5   7   12.42    1.14
   8   5   7   11.27    1.26
  -8   5  -7    9.95    1.09
   9  -5   7   12.39    1.26
   9  -6  -7    0.84    0.92
  -9  -6   7    0.60    0.88
   9   6  -7   -0.95    0.87
  -8  -6   7    0.63    0.76
   8  -6  -7    1.59    0.78
   8   6  -7    0.59    0.80
   8   6  -7    0.22    0.95
   7  -6  -7    3.63    0.77
  -7  -6   7    3.76    0.78
   7  -6  -7    2.93    0.68
   7   6  -7    3.54    0.96
  -7   6   7    2.23    0.80
   6  -6  -7   -0.28    0.54
  -6  -6   7    0.00    0.59
   6  -6  -7    0.75    0.58
   6   6  -7   -0.18    0.68
  -6   6   7   -0.02    0.69
   5  -6  -7   20.95    1.23
  -5  -6   7   20.18    1.34
   5  -6  -7   18.17    1.25
  -5   6   7   19.71    1.54
   5   6  -7   21.08    1.46
  -4  -6   7   29.96    1.69
   4  -6  -7   30.16    1.59
   4  -6  -7   32.85    1.60
  -4   6   7   32.65    1.92
   4   6  -7   33.65    1.83
   3  -6  -7    0.71    0.49
  -3  -6   7    0.34    0.51
   3  -6  -7    0.63    0.41
   3   6  -7    2.17    0.70
  -3   6   7   -0.19    0.62
   2  -6  -7   49.64    1.87
  -2  -6   7   48.97    2.19
   2  -6  -7   48.79    2.05
   2   6  -7   52.27    2.28
  -2   6   7   47.37    2.39
  -2   6   7   51.45    1.88
   1  -6  -7   29.41    1.19
  -1  -6   7   25.70    1.44
   1  -6  -7   30.24    1.50
  -1   6   7   29.32    1.70
   1   6  -7   24.83    1.59
  -1   6   7   31.28    1.46
   0  -6   7   19.78    1.22
   0  -6  -7   19.13    1.18
   0   6   7   19.43    1.20
   0   6  -7   20.67    1.37
   0   6   7   18.73    1.38
   1  -6   7    7.68    0.77
  -1  -6  -7    4.60    0.64
   1   6   7    5.48    0.86
   1   6   7    6.33    0.95
  -1   6  -7    7.55    0.85
  -2  -6  -7   16.44    1.09
   2  -6   7   16.62    1.15
   2   6   7   14.25    1.25
  -2   6  -7   16.27    1.15
   2   6   7   16.08    1.17
   3  -6   7   10.60    1.00
  -3  -6  -7   12.19    0.95
  -3   6  -7    9.85    0.91
   3   6   7   10.92    1.00
  -4  -6  -7    2.37    0.61
   4  -6   7    0.61    0.56
  -4   6  -7    1.73    0.55
   4   6   7    2.16    0.60
   5  -6   7    4.03    0.75
   5   6   7    4.76    0.75
  -5   6  -7    4.33    0.72
   6  -6   7    4.29    0.81
  -6   6  -7    4.67    0.82
   6   6   7    3.08    0.71
   7  -6   7   20.68    1.48
   7   6   7   20.67    1.42
  -7   6  -7   21.34    1.50
   8  -6   7    2.41    0.83
   8   6   7    2.49    1.18
   9  -6   7    2.15    0.98
   9   6   7   -0.14    1.15
  -9  -7   7    1.70    0.95
   9  -7  -7    1.26    1.00
   9   7  -7    0.45    0.98
  -8  -7   7    3.40    0.88
   8  -7  -7    2.68    0.93
   8   7  -7    3.76    1.15
  -7  -7   7    0.52    0.74
   7  -7  -7    0.50    0.71
   7  -7  -7    0.42    0.76
  -7   7   7    0.90    0.85
   7   7  -7    1.40    0.92
  -6  -7   7   20.32    1.37
   6  -7  -7   17.65    1.29
   6  -7  -7   20.21    1.24
  -6   7   7   16.04    1.53
   6   7  -7   15.86    1.37
  -5  -7   7   17.49    1.28
   5  -7  -7   18.47    1.25
   5  -7  -7   17.51    1.18
  -5   7   7   22.06    1.64
   5   7  -7   18.16    1.43
   4  -7  -7    1.40    0.53
   4  -7  -7    2.26    0.62
  -4  -7   7    1.36    0.58
  -4   7   7    2.30    0.69
   4   7  -7    1.68    0.79
   3  -7  -7    0.08    0.46
   3  -7  -7    0.42    0.49
  -3  -7   7    1.21    0.56
   3   7  -7    0.21    0.64
  -3   7   7   -0.28    0.59
   2  -7  -7   53.09    2.01
   2  -7  -7   51.60    2.21
  -2  -7   7   54.54    2.39
  -2   7   7   53.83    2.57
   2   7  -7   52.47    2.44
  -1  -7   7   32.95    1.70
   1  -7  -7   33.45    1.66
  -1   7   7   34.66    1.97
   1   7  -7   35.84    1.94
  -1   7   7   30.81    1.61
   0  -7  -7   31.87    1.60
   0  -7   7   31.12    1.65
   0   7   7   29.51    1.61
   0   7   7   28.66    1.75
   0   7  -7   29.79    1.75
   1  -7   7   10.25    0.96
  -1  -7  -7   11.32    0.91
   1   7   7    9.59    0.96
   1   7   7   11.28    1.12
  -1   7  -7   11.85    1.07
  -2  -7  -7    0.45    0.50
   2  -7   7    0.65    0.50
   2   7   7    0.32    0.57
   2   7   7    1.25    0.70
  -2   7  -7    0.13    0.52
   3  -7   7    3.56    0.73
  -3  -7  -7    4.89    0.70
   3   7   7    4.50    0.97
  -3   7  -7    4.29    0.78
   3   7   7    5.16    0.78
   4  -7   7   18.62    1.38
  -4  -7  -7   20.05    1.37
   4   7   7   20.08    1.32
  -4   7  -7   19.40    1.32
   4   7   7   19.66    1.56
   5  -7   7    2.24    0.74
  -5   7  -7    4.80    0.76
   5   7   7    3.57    1.01
   5   7   7    2.91    0.69
   6  -7   7    3.68    0.83
  -6   7  -7    5.23    0.83
   6   7   7    4.93    1.20
   6   7   7    4.26    0.81
   7  -7   7    0.76    0.80
   7   7   7   -0.38    0.91
  -7   7  -7   -0.21    0.83
   8  -7   7    4.86    1.03
   8   7   7    5.81    1.34
  -8  -8   7    1.98    0.96
   8  -8  -7    0.89    0.90
   8   8  -7    1.89    1.15
   7  -8  -7    8.81    1.05
  -7  -8   7    7.16    1.06
  -7   8   7    9.26    1.33
   7   8  -7    8.98    1.25
  -6  -8   7    4.73    0.85
   6  -8  -7    4.36    0.77
   6  -8  -7    3.62    0.83
   6   8  -7    4.37    1.02
  -6   8   7    4.16    1.09
   5  -8  -7   17.96    1.24
  -5  -8   7   15.36    1.28
   5  -8  -7   16.08    1.14
   5   8  -7   15.00    1.36
  -5   8   7   11.74    1.29
   4  -8  -7    0.52    0.56
   4  -8  -7    0.01    0.56
  -4  -8   7    0.56    0.62
  -4   8   7   -0.26    0.70
   4   8  -7    0.11    0.80
  -3  -8   7   46.50    2.27
   3  -8  -7   48.44    2.14
   3  -8  -7   48.42    2.01
  -3   8   7   43.88    2.40
   3   8  -7   46.03    2.38
   2  -8  -7    8.96    0.86
  -2  -8   7    8.62    0.89
   2   8  -7    9.74    1.06
  -2   8   7   10.57    1.10
   1  -8  -7   26.03    1.47
  -1  -8   7   26.65    1.55
   1   8  -7   26.11    1.71
  -1   8   7   24.67    1.66
  -1   8   7   23.59    1.46
   0  -8  -7   11.60    0.92
   0  -8   7    9.51    0.91
   0   8  -7    7.71    1.02
   0   8   7    9.02    1.04
   0   8   7    9.31    1.04
  -1  -8  -7   -0.01    0.51
   1  -8   7   -0.01    0.51
   1   8   7    1.37    0.64
  -1   8  -7    0.58    0.60
   1   8   7    0.25    0.65
   2  -8   7    4.88    0.76
  -2  -8  -7    5.90    0.77
  -2   8  -7    5.30    0.81
   2   8   7    5.78    0.91
   2   8   7    5.54    0.92
   3  -8   7    5.18    0.81
  -3  -8  -7    5.56    0.85
  -3   8  -7    5.90    0.83
   3   8   7    4.67    0.87
   3   8   7    3.01    0.88
   4  -8   7    6.18    0.94
  -4  -8  -7    6.13    0.95
  -4   8  -7    6.41    0.82
   4   8   7    7.34    0.94
   4   8   7    7.28    1.21
   5  -8   7   20.77    1.53
  -5   8  -7   17.98    1.35
   5   8   7   22.48    1.42
   5   8   7   17.62    1.62
   6  -8   7    0.59    0.76
  -6   8  -7   -0.59    0.77
   6   8   7    0.49    0.87
   7  -8   7    7.37    1.16
   7   8   7    7.65    1.39
   8  -8   7   -0.72    0.99
   8   8   7    0.13    1.05
  -7  -9   7    0.67    0.94
   7  -9  -7    0.65    0.88
  -7   9   7    0.96    1.01
   7   9  -7    2.29    1.09
   6  -9  -7    2.50    0.83
  -6  -9   7    1.82    0.85
   6   9  -7    1.41    0.98
  -6   9   7    1.60    0.95
   5  -9  -7    0.47    0.69
   5  -9  -7   -0.35    0.69
  -5  -9   7    0.62    0.75
  -5   9   7   -0.28    0.82
   5   9  -7   -0.33    0.85
   4  -9  -7    8.32    0.93
  -4  -9   7    8.87    1.01
   4  -9  -7    8.29    0.88
   4   9  -7    7.23    1.09
  -4   9   7    9.68    1.20
   3  -9  -7    0.72    0.61
  -3  -9   7   -0.24    0.64
  -3   9   7    1.35    0.76
   3   9  -7    0.03    0.73
   2  -9  -7    3.89    0.69
  -2  -9   7    4.94    0.78
  -2   9   7    2.47    0.80
   2   9  -7    5.85    1.02
   1  -9  -7    0.20    0.56
  -1  -9   7    1.80    0.61
   1   9  -7    0.08    0.70
  -1   9   7    0.69    0.73
   0  -9   7    6.23    0.81
   0  -9  -7    6.05    0.76
   0   9   7    6.46    1.00
   0   9  -7    5.90    1.10
   0   9   7    5.83    1.03
   1  -9   7    7.79    0.88
  -1  -9  -7    4.93    0.80
  -1   9  -7    6.93    0.96
   1   9   7    6.93    1.05
   1   9   7    5.85    1.01
   2  -9   7    2.20    0.68
   2   9   7    1.60    0.78
   2   9   7    4.09    1.00
  -2   9  -7    3.01    0.82
   3  -9   7    0.70    0.64
  -3  -9  -7   -0.04    0.61
  -3   9  -7    0.30    0.65
   3   9   7   -1.00    0.73
   3   9   7   -1.24    0.74
  -4  -9  -7    6.34    0.93
   4  -9   7    7.42    1.03
  -4   9  -7    6.42    0.90
   4   9   7    6.14    1.17
   5  -9   7   -0.39    0.75
   5   9   7    0.17    0.82
  -5   9  -7    0.73    0.75
   6  -9   7    8.69    1.14
  -6   9  -7    9.32    1.09
   6   9   7    8.60    1.24
   7  -9   7    1.25    0.93
   7   9   7    0.32    1.04
  -6 -10   7    3.90    1.03
   6 -10  -7    5.35    0.95
  -6  10   7    5.96    1.16
   6  10  -7    5.81    1.29
  -5 -10   7    2.70    0.93
   5 -10  -7    3.82    0.89
  -5  10   7    2.14    1.00
   5  10  -7    3.23    1.07
  -4 -10   7    5.63    1.00
   4 -10  -7    5.09    0.85
  -4  10   7    4.12    1.10
   4  10  -7    4.44    1.03
   3 -10  -7    9.66    0.97
  -3 -10   7   10.54    1.15
   3  10  -7    8.72    1.18
  -3  10   7    9.95    1.20
   2 -10  -7   17.88    1.25
  -2 -10   7   20.41    1.43
  -2  10   7   16.18    1.44
   2  10  -7   17.30    1.47
  -1 -10   7    1.09    0.67
   1 -10  -7   -0.45    0.63
   1  10  -7   -0.64    0.77
  -1  10   7    0.00    0.79
   0 -10   7    1.78    0.70
   0 -10  -7    2.80    0.71
   0  10   7    2.33    0.82
   0  10   7    0.66    0.83
   0  10  -7    2.40    0.86
  -1 -10  -7   18.38    1.30
   1 -10   7   17.57    1.34
  -1  10  -7   18.56    1.48
   1  10   7   17.77    1.49
   1  10   7   17.24    1.46
   2 -10   7    1.63    0.72
  -2 -10  -7    1.97    0.72
   2  10   7    0.71    0.82
  -2  10  -7    2.36    0.73
   2  10   7    1.25    0.91
  -3 -10  -7    2.42    0.79
   3 -10   7    0.90    0.77
   3  10   7    1.96    0.99
  -3  10  -7    1.73    0.77
   4 -10   7    2.51    0.85
   4  10   7    2.14    1.03
  -4  10  -7    0.71    0.81
   5 -10   7    7.95    1.19
  -5  10  -7    6.94    1.06
   5  10   7    5.25    1.34
   6 -10   7    2.12    0.93
   6  10   7    3.47    1.25
  -5 -11   7    0.89    1.00
  -5  11   7    0.83    1.13
   5  11  -7    0.31    1.03
   4 -11  -7    4.66    0.92
  -4 -11   7    6.36    1.12
  -4  11   7    5.36    1.14
   4  11  -7    2.56    1.01
  -3 -11   7    0.73    0.87
   3 -11  -7    0.49    0.78
   3  11  -7    2.16    0.98
  -3  11   7    0.12    0.96
   2 -11  -7    4.32    0.81
  -2 -11   7    4.16    0.91
   2  11  -7    2.95    1.00
  -2  11   7    3.05    0.96
   1 -11  -7    1.44    0.76
  -1 -11   7    1.87    0.86
   1  11  -7    1.59    0.89
  -1  11   7    1.91    0.92
   0 -11  -7    5.29    0.88
   0 -11   7    3.47    0.87
   0  11   7    2.93    0.96
   0  11  -7    4.39    1.10
   1 -11   7    2.41    0.82
  -1 -11  -7    1.51    0.75
  -1  11  -7    0.21    0.81
   1  11   7    1.79    1.00
   1  11   7    1.84    0.99
  -2 -11  -7   -0.14    0.76
   2 -11   7    0.19    0.77
  -2  11  -7    1.79    0.80
   2  11   7   -0.46    0.95
  -3 -11  -7    0.46    0.85
   3 -11   7    0.86    0.81
  -3  11  -7    1.80    0.86
   3  11   7   -1.26    1.01
   4 -11   7   11.07    1.23
   4  11   7    9.94    1.68
  -4  11  -7    9.94    1.16
   5 -11   7   -0.64    0.95
   5  11   7   -0.61    1.12
  -5  11  -7    0.97    1.01
   4  12  -7    0.09    1.09
  -4  12   7   -1.02    1.15
   3 -12  -7    0.94    0.93
  -3 -12   7    1.83    1.04
   3  12  -7    1.28    1.04
  -3  12   7   -0.34    1.13
   2 -12  -7    1.95    0.91
  -2 -12   7    1.58    0.95
  -2  12   7    0.12    1.06
   2  12  -7    1.45    1.02
  -1 -12   7    6.51    1.11
   1 -12  -7    7.22    1.04
  -1  12   7    6.71    1.23
   1  12  -7    8.57    1.25
   0 -12   7   -0.01    0.91
   0 -12  -7    0.43    0.83
   0  12  -7   -0.42    0.90
   1 -12   7    1.33    0.87
  -1 -12  -7    2.23    0.89
  -1  12  -7    2.84    0.96
   2 -12   7    4.42    1.01
  -2 -12  -7    6.95    1.06
   2  12   7    6.42    1.33
  -2  12  -7    4.06    1.03
   3 -12   7    7.29    1.15
  -3  12  -7   11.09    1.28
   3  12   7   10.07    1.45
 -10   0   8    0.78    0.86
  10   0  -8   -0.28    0.83
   9   0  -8    0.17    0.68
  -9   0   8    0.47    0.70
  -8   0   8   49.15    2.44
   8   0  -8   48.55    2.29
  -7   0   8    0.85    0.57
   7   0  -8   -0.13    0.47
  -6   0   8   35.99    1.88
  -6   0   8   38.83    1.82
   6   0  -8   37.79    1.81
  -5   0   8    0.29    0.40
  -5   0   8   -0.83    0.45
   5   0  -8    0.26    0.40
  -4   0   8   64.39    2.38
   4   0  -8   61.28    1.80
  -4   0   8   60.71    2.32
   4   0  -8   64.72    2.36
   3   0  -8   -0.10    0.33
  -3   0   8    0.02    0.38
  -3   0   8    0.18    0.31
   3   0  -8    0.18    0.23
  -2   0   8   70.13    2.41
  -2   0   8   71.21    2.34
   2   0  -8   67.79    2.03
   2   0  -8   64.81    2.27
   1   0  -8    0.26    0.28
  -1   0   8   -0.14    0.30
   1   0  -8   -0.46    0.23
  -1   0   8    0.66    0.31
   0   0  -8   40.97    1.50
   0   0   8   41.89    1.47
   0   0   8   40.70    1.63
   0   0  -8   39.63    1.46
  -1   0  -8    0.21    0.33
  -1   0  -8    0.97    0.27
   1   0   8    0.48    0.25
   1   0   8    0.47    0.38
  -2   0  -8    6.35    0.63
  -2   0  -8    5.89    0.48
   2   0   8    6.35    0.46
   2   0   8    5.93    0.65
  -3   0  -8    0.50    0.29
   3   0   8    1.01    0.32
   3   0   8    0.93    0.40
  -3   0  -8    0.49    0.39
  -4   0  -8   62.25    1.98
   4   0   8   61.92    2.50
   4   0   8   66.77    2.18
  -4   0  -8   61.65    2.42
  -5   0  -8    1.08    0.51
   5   0   8   -0.52    0.38
   5   0   8    0.43    0.50
   6   0   8    1.56    0.61
   6   0   8    1.10    0.48
  -6   0  -8    1.06    0.59
   7   0   8    0.04    0.62
  -7   0  -8   -0.53    0.59
  -8   0  -8   30.25    1.78
   8   0   8   28.69    1.83
   9   0   8   -0.82    0.84
  -9   0  -8   -0.06    0.80
  10   0   8    4.96    1.08
 -10   0  -8    3.70    1.04
 -10  -1   8    0.41    0.84
  10  -1  -8   -0.57    0.94
 -10   1   8   -0.93    0.88
  10   1  -8    0.87    0.81
  -9  -1   8   11.02    1.15
   9  -1  -8   12.50    1.24
   9   1  -8   10.26    1.05
  -9   1   8    9.35    1.10
   8  -1  -8    7.67    0.91
  -8  -1   8    7.39    0.97
   8   1  -8    9.17    0.96
  -8   1   8    8.75    0.96
   7  -1  -8   41.96    2.00
  -7  -1   8   38.78    2.07
  -7   1   8   41.81    2.09
   7   1  -8   41.48    2.02
  -7   1   8   41.38    2.10
  -6  -1   8    0.31    0.49
  -6  -1   8   -0.26    0.46
   6  -1  -8   -0.28    0.50
   6   1  -8    0.27    0.50
  -6   1   8   -0.07    0.54
  -6   1   8    0.15    0.51
  -5  -1   8    4.23    0.62
  -5  -1   8    4.80    0.61
   5  -1  -8    4.53    0.83
  -5   1   8    4.98    0.70
  -5   1   8    4.50    0.68
   5   1  -8    4.08    0.51
   5   1  -8    3.70    0.70
  -4  -1   8    2.37    0.50
   4  -1  -8    1.94    0.54
  -4  -1   8    2.14    0.49
   4   1  -8    2.15    0.44
  -4   1   8    2.56    0.63
  -4   1   8    2.86    0.53
   4   1  -8    1.29    0.47
  -3  -1   8   28.50    1.36
   3  -1  -8   25.74    1.29
   3  -1  -8   25.46    0.87
  -3  -1   8   28.80    1.28
   3   1  -8   29.58    1.35
  -3   1   8   26.79    1.41
  -3   1   8   27.09    1.30
   3   1  -8   28.94    1.11
  -2  -1   8    4.55    0.53
  -2  -1   8    5.34    0.57
   2  -1  -8    5.49    0.39
   2  -1  -8    4.78    0.54
   2   1  -8    4.45    0.45
   2   1  -8    4.66    0.52
  -2   1   8    4.54    0.68
  -2   1   8    5.87    0.55
  -1  -1   8   77.46    2.53
  -1  -1   8   81.30    2.54
   1  -1  -8   76.39    2.50
   1  -1  -8   79.30    2.32
   1   1  -8   80.72    2.45
  -1   1   8   81.59    2.44
  -1   1   8   77.69    2.69
   1   1  -8   75.22    2.38
   0  -1   8    0.10    0.29
   0  -1   8    0.46    0.27
   0  -1  -8    0.11    0.26
   0  -1  -8    0.24    0.29
   0   1   8    0.58    0.24
   0   1  -8    0.28    0.24
   0   1  -8    0.53    0.30
   0   1   8   -0.07    0.33
   1  -1   8   19.06    1.02
  -1  -1  -8   19.49    1.00
  -1  -1  -8   19.38    0.95
   1  -1   8   19.36    0.92
   1   1   8   17.18    1.06
  -1   1  -8   20.10    0.85
  -1   1  -8   20.89    1.03
   1   1   8   19.70    0.79
   2  -1   8   21.33    0.94
  -2  -1  -8   17.53    0.90
  -2  -1  -8   18.30    1.03
   2  -1   8   20.53    1.11
   2   1   8   17.17    0.72
  -2   1  -8   19.55    0.80
   2   1   8   17.20    1.10
  -2   1  -8   18.89    1.05
  -3  -1  -8   31.30    1.48
   3  -1   8   30.81    1.30
  -3  -1  -8   28.38    1.19
   3  -1   8   28.09    1.45
   3   1   8   28.02    1.05
  -3   1  -8   28.95    1.01
  -3   1  -8   28.08    1.43
   3   1   8   29.71    1.50
  -4  -1  -8    4.41    0.70
   4  -1   8    6.08    0.58
  -4  -1  -8    4.42    0.48
   4  -1   8    5.39    0.69
  -4   1  -8    5.38    0.68
   4   1   8    5.36    0.70
   4   1   8    5.13    0.48
   5  -1   8   47.37    1.87
   5  -1   8   46.36    2.16
  -5  -1  -8   41.95    1.99
   5   1   8   43.08    2.05
  -5   1  -8   46.68    2.08
   5   1   8   45.53    1.66
  -6  -1  -8    1.26    0.57
   6  -1   8    2.82    0.64
   6  -1   8    1.31    0.50
   6   1   8    1.94    0.60
  -6   1  -8    1.31    0.56
   7  -1   8    1.44    0.59
  -7  -1  -8    0.00    0.57
   7  -1   8    0.82    0.63
  -7   1  -8    0.92    0.60
   7   1   8    0.51    0.61
  -8  -1  -8   15.21    1.19
   8  -1   8   13.48    1.27
   8   1   8   12.65    1.19
  -8   1  -8   13.25    1.18
   9  -1   8    8.17    1.09
  -9  -1  -8    8.19    1.04
   9   1   8    8.59    1.08
  -9   1  -8    7.33    1.05
 -10  -1  -8   -0.34    0.97
  10  -1   8    0.31    0.98
 -10   1  -8    1.73    0.98
  10   1   8   -0.27    1.01
  10  -2  -8   18.34    1.46
 -10  -2   8   19.99    1.54
 -10   2   8   18.48    1.57
  10   2  -8   19.42    1.54
  -9  -2   8    1.78    0.80
   9  -2  -8    1.71    0.75
  -9   2   8    1.83    0.77
   9   2  -8    1.99    0.77
   8  -2  -8    5.70    0.81
  -8  -2   8    5.12    0.84
  -8   2   8    5.47    0.91
   8   2  -8    5.48    0.92
   7  -2  -8    5.08    0.77
  -7  -2   8    4.32    0.76
   7   2  -8    5.90    0.82
  -7   2   8    4.89    0.73
  -7   2   8    4.20    0.81
   6  -2  -8   83.09    2.99
  -6  -2   8   77.68    3.09
  -6   2   8   84.81    3.19
  -6   2   8   83.77    3.30
   6   2  -8   80.54    3.08
  -5  -2   8   18.27    1.20
   5  -2  -8   22.04    1.25
  -5   2   8   21.03    1.29
  -5   2   8   18.77    1.32
   5   2  -8   19.25    1.05
   5   2  -8   20.05    1.26
   4  -2  -8    4.13    0.61
  -4  -2   8    4.33    0.61
  -4  -2   8    3.58    0.49
   4   2  -8    4.38    0.67
  -4   2   8    3.91    0.77
  -4   2   8    4.30    0.67
   4   2  -8    4.28    0.56
   3  -2  -8    1.29    0.43
  -3  -2   8    1.89    0.44
  -3  -2   8    1.29    0.38
  -3   2   8    0.44    0.37
   3   2  -8    1.49    0.46
  -3   2   8    0.61    0.52
   3   2  -8    1.67    0.47
   2  -2  -8   37.79    1.18
  -2  -2   8   35.64    1.36
   2  -2  -8   34.92    1.51
  -2  -2   8   35.31    1.56
  -2   2   8   35.23    1.72
   2   2  -8   36.17    1.48
  -2   2   8   37.11    1.45
   2   2  -8   34.22    1.40
  -1  -2   8   41.76    1.51
   1  -2  -8   40.32    1.39
   1  -2  -8   40.77    1.63
  -1  -2   8   40.88    1.66
   1   2  -8   42.71    1.58
  -1   2   8   38.26    1.75
  -1   2   8   41.69    1.45
   1   2  -8   40.99    1.51
   0  -2  -8   10.45    0.74
   0  -2   8   12.05    0.75
   0  -2  -8    9.30    0.64
   0  -2   8   11.90    0.75
   0   2  -8   12.35    0.77
   0   2  -8   11.36    0.67
   0   2   8    9.56    0.53
   0   2   8    9.06    0.82
   1  -2   8   22.34    1.12
  -1  -2  -8   21.16    1.07
  -1  -2  -8   23.91    1.13
   1  -2   8   21.45    1.09
   1   2   8   24.14    1.27
   1   2   8   22.44    0.77
  -1   2  -8   22.56    0.88
  -1   2  -8   22.64    1.14
  -2  -2  -8  305.62    7.83
   2  -2   8  293.75    7.70
   2  -2   8  291.31    8.05
  -2  -2  -8  298.88    7.63
   2   2   8  290.90    8.17
  -2   2  -8  292.20    7.17
   2   2   8  295.41    7.23
  -2   2  -8  280.04    7.77
  -3  -2  -8   -0.05    0.32
   3  -2   8   -0.29    0.37
   3  -2   8    0.26    0.34
  -3  -2  -8   -0.12    0.38
  -3   2  -8    0.33    0.40
   3   2   8    0.71    0.46
   3   2   8    0.23    0.21
  -4  -2  -8    0.92    0.36
  -4  -2  -8    0.63    0.47
   4  -2   8    0.25    0.45
   4  -2   8    0.64    0.40
  -4   2  -8    0.81    0.51
   4   2   8    0.07    0.44
   5  -2   8    8.06    0.76
  -5  -2  -8    8.44    0.86
   5   2   8   10.82    0.98
  -5   2  -8    8.96    0.88
   6  -2   8   35.07    1.70
  -6  -2  -8   33.38    1.78
   6   2   8   32.04    1.85
  -6   2  -8   39.00    1.90
   7  -2   8   -0.11    0.61
  -7  -2  -8    1.05    0.63
  -7   2  -8    2.11    0.66
   7   2   8    0.53    0.66
   8  -2   8    1.55    0.71
  -8  -2  -8    0.28    0.68
   8   2   8   -0.10    0.72
  -8   2  -8    0.98    0.73
   9  -2   8    1.73    0.87
  -9  -2  -8    1.05    0.87
   9   2   8    1.64    0.87
  -9   2  -8   -0.06    0.87
 -10  -2  -8   11.37    1.32
  10  -2   8    8.87    1.35
  10   2   8    9.65    1.36
  10  -3  -8    1.03    0.92
 -10  -3   8    0.77    0.91
  10   3  -8    1.11    0.91
   9  -3  -8    0.07    0.72
  -9  -3   8    0.77    0.78
   9   3  -8   -0.22    0.76
  -9   3   8    0.88    0.80
  -8  -3   8    2.37    0.75
   8  -3  -8    1.74    0.64
   8   3  -8    2.64    0.72
  -8   3   8    3.49    0.78
  -7  -3   8   42.80    2.17
   7  -3  -8   41.46    1.96
   7   3  -8   44.59    2.19
  -7   3   8   43.35    2.20
  -7   3   8   44.75    2.35
   6  -3  -8    8.76    0.86
  -6  -3   8    9.73    0.93
  -6   3   8    9.30    0.92
   6   3  -8    8.05    0.89
   6   3  -8    9.21    0.87
  -6   3   8    6.46    0.90
  -5  -3   8    4.52    0.69
   5  -3  -8    4.46    0.68
   5   3  -8    3.61    0.72
  -5   3   8    4.49    0.84
   5   3  -8    4.05    0.73
  -5   3   8    4.07    0.68
  -4  -3   8    0.74    0.44
   4  -3  -8    1.59    0.46
  -4   3   8    0.48    0.38
   4   3  -8   -0.09    0.42
  -4   3   8   -0.15    0.52
   4   3  -8    0.77    0.50
  -3  -3   8   27.81    1.07
  -3  -3   8   31.05    1.51
   3  -3  -8   27.41    1.38
  -3   3   8   29.09    1.35
   3   3  -8   27.19    1.38
  -3   3   8   28.28    1.63
   3   3  -8   28.01    1.38
  -2  -3   8    1.87    0.34
  -2  -3   8    2.30    0.51
   2  -3  -8    1.69    0.32
   2  -3  -8    2.62    0.49
   2   3  -8    2.35    0.56
   2   3  -8    1.76    0.48
  -2   3   8    1.77    0.61
  -2   3   8    2.04    0.40
  -1  -3   8   70.65    2.53
   1  -3  -8   73.59    2.18
   1  -3  -8   71.63    2.45
  -1  -3   8   68.21    2.20
  -1   3   8   70.83    2.67
   1   3  -8   68.73    2.27
  -1   3   8   73.69    2.19
   1   3  -8   68.81    2.39
   0  -3  -8    4.75    0.47
   0  -3   8    5.23    0.55
   0  -3  -8    4.76    0.57
   0  -3   8    5.10    0.49
   0   3  -8    4.15    0.57
   0   3   8    4.19    0.35
   0   3  -8    4.15    0.41
   0   3   8    4.63    0.66
   1  -3   8    0.25    0.33
  -1  -3  -8    0.90    0.38
  -1  -3  -8   -0.08    0.33
   1  -3   8    0.47    0.33
   1   3   8    0.48    0.42
  -1   3  -8   -0.37    0.29
  -1   3  -8   -0.01    0.23
   2  -3   8   23.12    1.20
  -2  -3  -8   20.51    1.10
   2  -3   8   19.97    1.13
  -2  -3  -8   19.96    1.14
  -2   3  -8   20.75    0.72
   2   3   8   19.88    1.21
  -2   3  -8   22.07    1.20
  -3  -3  -8   65.45    2.47
   3  -3   8   65.37    2.45
  -3  -3  -8   65.62    2.36
   3   3   8   67.00    2.60
  -3   3  -8   66.64    2.48
  -4  -3  -8    8.73    0.83
  -4  -3  -8    6.76    0.64
   4  -3   8    6.13    0.74
  -4   3  -8    6.36    0.77
   4   3   8    6.90    0.85
  -5  -3  -8   15.85    1.17
   5  -3   8   16.00    1.10
   5   3   8   14.50    1.17
  -5   3  -8   17.93    1.23
  -6  -3  -8   20.72    1.39
   6  -3   8   23.92    1.37
   6   3   8   22.76    1.45
  -6   3  -8   23.81    1.45
   7  -3   8    5.81    0.79
  -7  -3  -8    7.28    0.90
  -7   3  -8    8.09    0.88
   7   3   8    8.57    0.98
  -8  -3  -8    2.10    0.81
   8  -3   8    2.09    0.76
   8   3   8    1.41    0.83
  -8   3  -8    2.49    0.80
  -9  -3  -8    2.83    0.96
   9  -3   8    3.19    0.93
   9   3   8    1.78    1.00
  -9   3  -8    2.00    0.90
  10  -4  -8    6.39    1.14
 -10  -4   8    6.09    1.15
  10   4  -8    4.78    1.07
  -9  -4   8   -0.63    0.79
   9  -4  -8    0.35    0.86
   9  -4  -8    0.31    0.80
   9   4  -8    1.01    0.82
  -8  -4   8    4.34    0.83
   8  -4  -8    7.14    0.86
   8   4  -8    4.78    0.88
  -8   4   8    4.89    1.07
  -7  -4   8    2.32    0.64
   7  -4  -8    4.16    0.73
  -7   4   8    3.12    0.82
  -7   4   8    2.87    0.70
   7   4  -8    4.63    0.86
   6  -4  -8    2.21    0.59
  -6  -4   8    1.65    0.59
  -6   4   8    1.25    0.69
   6   4  -8    2.03    0.68
  -6   4   8    1.45    0.57
   6   4  -8    3.18    0.72
  -5  -4   8   28.54    1.63
   5  -4  -8   30.26    1.54
  -5   4   8   28.08    1.77
   5   4  -8   29.54    1.59
  -5   4   8   30.18    1.60
   5   4  -8   30.73    1.65
   4  -4  -8  102.28    3.45
  -4  -4   8  105.47    3.63
   4   4  -8  103.15    3.53
  -4   4   8  109.12    3.95
   4   4  -8  104.77    3.51
  -4   4   8  109.03    3.55
   3  -4  -8    0.76    0.41
  -3  -4   8    2.06    0.55
  -3   4   8    1.41    0.42
  -3   4   8    1.47    0.68
   3   4  -8    2.30    0.65
   3   4  -8    1.79    0.51
  -2  -4   8    7.94    0.79
  -2  -4   8    7.26    0.47
   2  -4  -8    8.27    0.73
  -2   4   8    7.17    0.57
   2   4  -8    8.18    0.70
  -2   4   8    6.76    0.55
  -2   4   8    8.70    0.98
   2   4  -8    9.11    0.88
   1  -4  -8    0.49    0.36
  -1  -4   8   -0.11    0.35
   1  -4  -8    1.18    0.42
  -1  -4   8    0.46    0.29
  -1   4   8    0.89    0.30
   1   4  -8   -0.04    0.33
  -1   4   8    0.15    0.54
   1   4  -8   -0.38    0.47
   0  -4   8   62.12    2.33
   0  -4  -8   61.43    1.80
   0  -4  -8   59.25    2.10
   0  -4   8   62.68    2.06
   0  -4  -8   62.43    2.26
   0   4  -8   59.49    2.26
   0   4   8   62.18    2.47
   0   4  -8   60.34    1.96
  -1  -4  -8   -0.43    0.38
   1  -4   8    0.03    0.35
  -1  -4  -8    0.81    0.39
   1  -4   8    0.17    0.34
  -1   4  -8    1.08    0.48
  -1   4  -8    0.59    0.25
   1   4   8    0.97    0.48
  -2  -4  -8    0.43    0.40
   2  -4   8    0.83    0.41
  -2  -4  -8    0.37    0.45
  -2   4  -8   -0.01    0.41
   2   4   8    0.73    0.48
  -3  -4  -8    9.94    0.80
   3  -4   8   10.54    0.91
  -3  -4  -8    9.20    0.88
   3   4   8   10.19    0.90
  -3   4  -8    9.61    0.86
  -4  -4  -8   35.79    1.80
   4  -4   8   35.91    1.79
  -4  -4  -8   35.18    1.65
   4   4   8   36.11    1.81
  -4   4  -8   32.62    1.68
  -5  -4  -8    2.74    0.70
  -5  -4  -8    2.53    0.61
   5  -4   8    2.17    0.59
  -5   4  -8    2.33    0.67
   5   4   8    2.53    0.66
  -6  -4  -8    4.01    0.84
   6  -4   8    4.50    0.73
   6   4   8    2.87    0.78
  -6   4  -8    3.32    0.74
  -7  -4  -8   13.26    1.23
   7  -4   8   10.40    1.03
   7   4   8   11.87    1.19
  -7   4  -8   11.23    1.05
   8  -4   8   11.19    1.10
  -8  -4  -8   12.81    1.29
  -8   4  -8   13.17    1.19
   8   4   8   10.50    1.25
  -9  -4  -8    1.25    0.97
   9  -4   8    0.05    0.90
   9   4   8   -0.17    0.98
  -9  -5   8    3.34    0.94
   9  -5  -8    5.05    0.93
   9  -5  -8    5.73    1.04
   9   5  -8    2.92    1.00
   8  -5  -8    3.58    0.84
   8  -5  -8    2.62    0.77
  -8  -5   8    2.68    0.73
  -8   5   8    2.50    0.95
   8   5  -8    2.67    0.81
  -7  -5   8    6.40    0.88
   7  -5  -8    6.46    0.89
   7  -5  -8    6.53    0.81
   7   5  -8    5.39    0.96
   7   5  -8    5.36    0.98
  -7   5   8    6.84    1.07
  -6  -5   8    5.19    0.82
   6  -5  -8    4.56    0.73
   6  -5  -8    5.54    0.83
   6   5  -8    5.92    0.95
   6   5  -8    5.75    0.88
  -6   5   8    5.50    0.99
  -5  -5   8    6.42    0.81
   5  -5  -8    8.23    0.78
   5  -5  -8    7.20    0.87
   5   5  -8    7.88    0.92
   5   5  -8    6.54    0.88
  -5   5   8    6.10    0.96
   4  -5  -8    5.70    0.67
   4  -5  -8    3.08    0.63
  -4  -5   8    3.92    0.73
  -4   5   8    3.92    0.88
  -3  -5   8    4.85    0.76
   3  -5  -8    3.34    0.56
   3  -5  -8    3.43    0.61
  -3   5   8    6.18    0.93
   3   5  -8    3.60    0.73
  -2  -5   8   -0.34    0.40
   2  -5  -8    0.22    0.42
   2  -5  -8    0.06    0.36
   2   5  -8   -0.91    0.50
  -2   5   8    0.23    0.43
  -2   5   8   -0.21    0.55
   1  -5  -8   19.88    1.20
  -1  -5   8   20.23    1.23
   1  -5  -8   20.42    0.92
  -1   5   8   20.73    1.09
   1   5  -8   20.70    1.08
   1   5  -8   20.71    1.32
  -1   5   8   20.74    1.46
   0  -5   8   11.34    0.67
   0  -5  -8   11.00    0.88
   0  -5   8   13.85    0.98
   0   5  -8   10.40    0.69
   0   5  -8    9.97    0.93
   0   5   8   13.95    1.15
   1  -5   8   14.14    1.01
  -1  -5  -8   15.43    1.03
  -1  -5  -8   15.62    1.04
  -1   5  -8   15.07    0.70
   1   5   8   13.22    1.10
  -1   5  -8   14.43    1.07
  -2  -5  -8    5.09    0.84
  -2  -5  -8    5.60    0.65
   2  -5   8    4.41    0.66
  -2   5  -8    4.48    0.73
   2   5   8    4.37    0.74
  -3  -5  -8   13.48    0.99
  -3  -5  -8   12.30    1.09
   3  -5   8   13.79    1.10
   3   5   8   15.12    1.09
  -3   5  -8   12.02    1.01
  -4  -5  -8    0.36    0.51
  -4  -5  -8    1.47    0.69
   4  -5   8    0.09    0.51
  -4   5  -8    0.69    0.55
   4   5   8    1.54    0.56
   5  -5   8   12.93    1.12
  -5  -5  -8   14.59    1.23
  -5  -5  -8   12.66    1.04
  -5   5  -8   14.36    1.07
   5   5   8   13.61    1.10
  -6  -5  -8    9.75    1.09
   6  -5   8   10.25    1.00
   6   5   8    9.65    1.03
  -6   5  -8   11.78    1.08
   7  -5   8    2.30    0.78
  -7  -5  -8    2.30    0.88
  -7   5  -8    2.44    0.80
   7   5   8    0.79    0.73
  -8  -5  -8   -0.41    0.84
   8  -5   8    0.46    0.82
   8   5   8   -0.52    0.85
  -8   5  -8    0.11    0.81
   9  -5   8   24.46    1.65
  -9  -5  -8   22.69    1.72
   9  -6  -8    0.35    0.94
  -9  -6   8    0.51    0.89
   9   6  -8    0.87    0.95
  -8  -6   8    1.13    0.81
   8  -6  -8    1.92    0.80
   8  -6  -8   -0.11    0.76
   8   6  -8   -0.23    0.79
  -8   6   8    2.25    0.96
  -7  -6   8   -0.26    0.68
   7  -6  -8    0.56    0.68
   7  -6  -8    0.10    0.64
  -7   6   8   -1.34    0.77
   7   6  -8    1.80    0.84
   7   6  -8   -0.26    0.69
  -6  -6   8   21.65    1.45
   6  -6  -8   22.33    1.47
   6  -6  -8   20.30    1.30
   6   6  -8   19.80    1.44
  -6   6   8   21.13    1.68
  -5  -6   8   10.61    1.00
   5  -6  -8   10.55    0.89
   5  -6  -8    8.35    0.86
   5   6  -8   12.58    1.15
  -5   6   8   10.76    1.14
  -4  -6   8   21.34    1.41
   4  -6  -8   21.13    1.26
   4  -6  -8   20.60    1.24
  -4   6   8   17.43    1.46
  -3  -6   8    4.25    0.75
   3  -6  -8    2.41    0.53
   3  -6  -8    3.08    0.61
   3   6  -8    4.60    0.88
  -3   6   8    3.35    0.82
   2  -6  -8   19.71    1.25
   2  -6  -8   19.93    1.01
  -2  -6   8   20.32    1.30
  -2   6   8   19.92    1.51
   2   6  -8   17.75    1.35
  -1  -6   8   23.42    1.40
   1  -6  -8   24.79    1.37
  -1   6   8   24.78    1.64
  -1   6   8   24.02    1.28
   1   6  -8   26.63    1.59
   0  -6  -8    5.94    0.71
   0  -6   8    7.47    0.80
   0   6   8    6.68    0.80
   0   6   8    5.79    1.00
   0   6  -8    7.27    0.89
  -1  -6  -8    8.74    0.80
   1  -6   8    6.65    0.79
   1   6   8    7.30    0.94
   1   6   8    6.67    0.91
  -1   6  -8    7.13    0.84
   2  -6   8   45.61    2.12
  -2  -6  -8   46.24    2.04
  -2   6  -8   45.62    2.09
   2   6   8   46.48    2.18
   3  -6   8   -0.65    0.51
  -3  -6  -8   -0.13    0.51
  -3  -6  -8    0.38    0.58
   3   6   8    1.18    0.57
  -3   6  -8    0.02    0.50
  -4  -6  -8   -0.22    0.58
   4  -6   8   -0.09    0.54
  -4   6  -8   -0.39    0.50
   4   6   8   -0.54    0.53
   5  -6   8    7.43    0.91
  -5  -6  -8    6.30    0.84
  -5  -6  -8    7.25    0.93
   5   6   8    6.03    0.83
  -5   6  -8    7.07    0.82
  -6  -6  -8   13.38    1.27
   6  -6   8   15.73    1.30
  -6   6  -8   13.48    1.16
   6   6   8   16.62    1.22
   7  -6   8    7.46    1.02
  -7   6  -8    7.06    1.04
   7   6   8    9.21    1.01
   8  -6   8   14.56    1.32
   9  -6   8   -0.23    1.03
   9   6   8    0.71    1.27
  -9  -7   8   -0.19    0.96
   9  -7  -8   -0.13    1.05
   9   7  -8    0.60    1.00
   8  -7  -8    0.75    0.89
  -8  -7   8    1.22    0.91
  -8   7   8    1.17    1.00
   8   7  -8    1.35    1.07
   8   7  -8   -0.27    0.85
  -7  -7   8    5.34    0.98
   7  -7  -8    9.14    1.00
   7  -7  -8    8.83    0.95
   7   7  -8    7.98    1.12
  -7   7   8    7.53    1.23
   6  -7  -8    0.24    0.65
   6  -7  -8    1.18    0.68
  -6  -7   8    0.61    0.69
   6   7  -8    0.67    0.79
  -6   7   8   -0.84    0.76
   5  -7  -8    4.31    0.74
   5  -7  -8    3.86    0.75
  -5  -7   8    4.96    0.82
  -5   7   8    5.30    0.95
   5   7  -8    3.44    0.89
   4  -7  -8   10.96    0.98
  -4  -7   8   10.97    1.08
   4  -7  -8   12.17    0.94
   4   7  -8   13.37    1.21
  -4   7   8   14.54    1.31
   3  -7  -8   40.42    1.79
  -3  -7   8   42.20    2.14
   3  -7  -8   43.10    1.98
  -3   7   8   40.93    2.28
   3   7  -8   45.95    2.23
   2  -7  -8    0.87    0.49
  -2  -7   8    0.01    0.52
  -2   7   8    0.30    0.67
   2   7  -8    0.59    0.63
   1  -7  -8   19.22    1.25
  -1  -7   8   18.37    1.26
  -1   7   8   19.51    1.47
   1   7  -8   17.68    1.40
  -1   7   8   17.79    1.21
   0  -7   8   40.66    1.99
   0  -7  -8   39.04    1.88
   0   7  -8   41.01    2.09
   0   7   8   40.23    1.90
   0   7   8   38.96    2.10
  -1  -7  -8    2.19    0.56
   1  -7   8    1.26    0.54
   1   7   8    1.26    0.67
   1   7   8    1.43    0.73
  -1   7  -8    0.94    0.61
  -2  -7  -8    0.01    0.51
   2  -7   8    0.22    0.50
   2   7   8    0.25    0.67
   2   7   8   -0.97    0.55
  -2   7  -8    1.15    0.58
   3  -7   8   37.48    1.99
  -3  -7  -8   39.99    1.96
   3   7   8   40.01    2.01
   3   7   8   36.83    2.10
  -3   7  -8   39.62    1.95
   4  -7   8    0.82    0.64
  -4  -7  -8   -0.85    0.58
   4   7   8    0.31    0.63
   4   7   8   -0.36    0.70
  -4   7  -8    0.56    0.57
   5  -7   8    6.35    0.93
   5   7   8    8.16    1.36
  -5   7  -8    7.66    0.88
   5   7   8    7.39    0.91
   6  -7   8    0.72    0.71
   6   7   8    0.84    0.92
  -6   7  -8    1.26    0.73
   6   7   8    1.71    0.77
   7  -7   8    7.10    1.13
  -7   7  -8   10.52    1.16
   7   7   8    9.33    1.53
   8  -7   8   -0.68    0.97
   8   7   8    3.02    1.22
   8  -8  -8    1.42    0.96
  -8  -8   8    0.24    0.98
  -8   8   8    0.57    1.08
   8   8  -8    0.29    0.96
   8   8  -8    1.55    1.16
   7  -8  -8   -0.24    0.82
  -7  -8   8   -1.06    0.86
   7   8  -8    0.26    0.99
  -7   8   8   -1.21    0.89
   6  -8  -8    1.78    0.74
  -6  -8   8    2.62    0.82
   6  -8  -8    3.16    0.82
  -6   8   8    2.07    0.91
   6   8  -8    4.52    0.96
   5  -8  -8    0.13    0.65
  -5  -8   8    1.30    0.75
   5  -8  -8    0.51    0.66
  -5   8   8   -0.23    0.83
   5   8  -8    0.60    0.81
  -4  -8   8   22.13    1.53
   4  -8  -8   22.26    1.35
   4  -8  -8   22.78    1.36
  -4   8   8   21.50    1.68
   4   8  -8   20.36    1.55
  -3  -8   8    0.56    0.60
   3  -8  -8   -0.20    0.58
   3   8  -8    0.49    0.70
  -3   8   8    0.72    0.72
  -2  -8   8   17.22    1.29
   2  -8  -8   17.14    1.18
  -2   8   8   16.60    1.37
   2   8  -8   16.75    1.38
   1  -8  -8    6.84    0.79
  -1  -8   8    6.46    0.78
   1   8  -8    6.43    0.94
  -1   8   8    8.06    1.04
   0  -8   8    9.80    0.96
   0   8   8   10.56    1.07
   0   8  -8   11.88    1.17
   0   8   8   10.40    1.14
  -1  -8  -8    2.15    0.61
   1  -8   8    2.77    0.68
   1   8   8    3.80    0.92
  -1   8  -8    3.58    0.77
   1   8   8    4.97    0.94
  -2  -8  -8    0.25    0.56
   2  -8   8    1.18    0.59
   2   8   8    0.14    0.68
  -2   8  -8   -0.59    0.58
   2   8   8    0.34    0.69
  -3  -8  -8    0.88    0.63
   3  -8   8    1.57    0.65
   3   8   8    0.95    0.66
   3   8   8   -0.42    0.74
  -3   8  -8    1.83    0.65
  -4  -8  -8    6.43    0.88
   4  -8   8    6.31    0.95
  -4   8  -8    5.85    0.87
   4   8   8    7.89    1.27
   4   8   8    6.26    0.97
   5  -8   8    2.62    0.80
  -5   8  -8    1.43    0.70
   5   8   8    2.18    0.98
   5   8   8    2.12    0.79
   6  -8   8   21.72    1.65
  -6   8  -8   21.71    1.50
   6   8   8   21.59    1.78
   7  -8   8    5.29    1.08
   7   8   8    4.75    1.17
   7  -9  -8    3.58    0.98
  -7  -9   8    1.52    0.96
   7   9  -8    2.44    1.19
  -7   9   8    5.14    1.25
  -6  -9   8    0.78    0.85
   6  -9  -8   -0.20    0.81
   6  -9  -8    0.24    0.79
   6   9  -8   -0.14    0.98
  -6   9   8    0.29    0.95
   5  -9  -8    8.18    0.98
  -5  -9   8    6.45    1.02
   5  -9  -8    9.92    1.01
   5   9  -8    9.13    1.19
  -5   9   8    8.37    1.17
  -4  -9   8    1.59    0.75
   4  -9  -8    1.83    0.68
  -4   9   8    3.06    0.88
   4   9  -8    1.53    0.83
   3  -9  -8   21.49    1.35
  -3  -9   8   20.53    1.46
  -3   9   8   21.34    1.63
   3   9  -8   17.41    1.49
   2  -9  -8    4.72    0.82
  -2  -9   8    3.86    0.81
  -2   9   8    5.77    1.03
   2   9  -8    2.64    0.84
   1  -9  -8   26.44    1.54
  -1  -9   8   24.46    1.54
   1   9  -8   21.88    1.65
  -1   9   8   21.42    1.64
   0  -9  -8    1.78    0.59
   0  -9   8    2.27    0.69
   0   9   8    1.46    0.82
   0   9  -8    1.69    0.78
   0   9   8    1.44    0.75
   1  -9   8   15.40    1.25
  -1  -9  -8   16.48    1.19
  -1   9  -8   13.27    1.23
   1   9   8   13.81    1.31
   1   9   8   16.04    1.40
  -2  -9  -8    0.69    0.63
   2  -9   8    0.49    0.64
   2   9   8   -0.34    0.77
   2   9   8   -0.73    0.73
  -2   9  -8    0.08    0.62
  -3  -9  -8    0.84    0.65
   3  -9   8    2.60    0.71
   3   9   8    1.57    0.88
   3   9   8    1.73    0.82
  -3   9  -8    0.77    0.73
  -4  -9  -8    1.26    0.73
   4  -9   8    0.86    0.71
   4   9   8   -0.22    0.80
  -4   9  -8    0.00    0.69
   4   9   8    0.09    0.80
   5  -9   8   11.81    1.26
   5   9   8   12.79    1.40
  -5   9  -8   14.11    1.22
   6  -9   8    2.86    0.94
   6   9   8    1.89    1.00
  -6   9  -8    2.19    0.95
   7  -9   8    0.97    0.99
   7   9   8    0.30    1.08
  -6 -10   8   -0.84    0.99
  -6  10   8    0.61    1.09
   6  10  -8    0.12    1.06
  -5 -10   8    0.13    0.91
   5 -10  -8   -0.06    0.83
  -5  10   8    0.05    0.98
   5  10  -8    0.62    0.97
   4 -10  -8    5.08    0.84
  -4 -10   8    5.11    1.00
   4  10  -8    2.94    0.93
  -4  10   8    3.15    1.01
  -3 -10   8    0.25    0.80
   3 -10  -8    0.15    0.70
   3  10  -8    1.77    0.84
  -3  10   8    0.31    0.88
  -2 -10   8    2.88    0.77
   2 -10  -8    3.52    0.75
   2  10  -8    4.50    1.07
  -1 -10   8    1.36    0.74
   1 -10  -8    1.22    0.67
  -1  10   8   -0.92    0.81
   1  10  -8    1.16    0.78
   0 -10  -8   20.83    1.40
   0 -10   8   19.93    1.52
   0  10  -8   20.56    1.62
   0  10   8   18.22    1.50
   1 -10   8    0.15    0.71
  -1 -10  -8    1.11    0.71
  -1  10  -8    1.10    0.78
   1  10   8    0.69    0.85
   1  10   8    0.61    0.88
   2 -10   8    6.09    0.98
  -2 -10  -8    6.98    0.90
  -2  10  -8    8.64    1.02
   2  10   8    7.54    1.19
   2  10   8    8.74    1.15
  -3 -10  -8    8.41    0.96
   3 -10   8    7.41    1.01
   3  10   8    8.11    1.36
  -3  10  -8    8.06    1.07
   4 -10   8    0.02    0.83
  -4 -10  -8   -0.23    0.82
   4  10   8   -0.18    1.00
  -4  10  -8    0.12    0.81
   5 -10   8    1.92    0.91
  -5  10  -8    1.83    0.93
   5  10   8    1.16    1.08
   6 -10   8    1.30    1.03
   6  10   8    2.02    1.16
  -5 -11   8    0.68    1.06
   5  11  -8    4.13    1.19
  -5  11   8    1.11    1.13
   4 -11  -8    1.02    0.85
  -4 -11   8    0.49    0.93
   4  11  -8    0.44    1.01
  -4  11   8    0.60    1.07
  -3 -11   8   12.25    1.33
   3 -11  -8   13.28    1.12
  -3  11   8   11.35    1.35
   3  11  -8   10.82    1.26
  -2 -11   8    0.59    0.89
   2 -11  -8    0.39    0.78
   2  11  -8    1.83    1.00
  -2  11   8   -0.18    0.96
   1 -11  -8    2.60    0.78
  -1 -11   8    2.06    0.90
  -1  11   8    3.93    1.02
   1  11  -8    1.55    0.95
   0 -11  -8    2.20    0.81
   0 -11   8    2.63    0.84
   0  11  -8    3.97    1.04
   0  11   8    1.75    0.95
  -1 -11  -8    2.15    0.82
   1 -11   8    0.09    0.79
   1  11   8    1.84    1.03
   1  11   8    2.11    1.03
  -1  11  -8    2.27    0.90
   2 -11   8    0.20    0.81
  -2 -11  -8    0.80    0.79
  -2  11  -8    1.85    0.85
   2  11   8    0.63    1.00
  -3 -11  -8    1.34    0.84
   3 -11   8    1.16    0.88
  -3  11  -8    2.07    0.94
   3  11   8   -0.89    1.00
   4 -11   8    4.41    1.03
   4  11   8    2.74    1.20
  -4  11  -8    3.44    0.98
  -3 -12   8    1.74    1.09
   3 -12  -8    0.26    0.94
   3  12  -8    0.25    1.06
  -3  12   8   -0.32    1.19
   2 -12  -8    2.15    0.95
  -2 -12   8    6.12    1.06
   2  12  -8    4.97    1.20
  -2  12   8    3.40    1.11
  -1 -12   8    2.51    0.98
   1 -12  -8    2.60    0.93
  -1  12   8    1.07    1.09
   1  12  -8    3.89    1.11
   0 -12   8    2.98    0.94
   0 -12  -8    1.28    0.90
   0  12  -8    2.23    1.06
  -1 -12  -8    4.91    0.99
  -1  12  -8    5.18    1.15
   2 -12   8   10.66    1.32
  -2 -12  -8   11.68    1.22
   2  12   8    9.70    1.50
  -2  12  -8   12.18    1.33
  10   0  -9   -0.26    0.87
 -10   0   9    0.55    0.89
   9   0  -9   23.44    1.59
  -9   0   9   26.55    1.76
  -8   0   9    0.06    0.65
   8   0  -9    1.49    0.63
   7   0  -9   -0.01    0.55
  -7   0   9    0.40    0.64
  -7   0   9    0.23    0.57
  -6   0   9   -0.46    0.48
   6   0  -9    0.70    0.48
  -6   0   9   -0.28    0.52
  -5   0   9   55.66    2.27
  -5   0   9   56.48    2.37
   5   0  -9   55.69    2.30
  -4   0   9   -0.49    0.42
  -4   0   9   -0.83    0.35
   4   0  -9    0.00    0.42
   4   0  -9   -0.07    0.27
   3   0  -9    7.74    0.79
   3   0  -9    7.41    0.49
  -3   0   9    9.08    0.78
  -3   0   9    8.47    0.73
  -2   0   9    0.36    0.43
   2   0  -9    0.49    0.36
   2   0  -9    0.63    0.26
  -2   0   9    0.18    0.31
   1   0  -9   72.86    2.26
  -1   0   9   75.07    2.56
   1   0  -9   69.32    2.37
  -1   0   9   76.28    2.41
   0   0   9    0.44    0.30
   0   0  -9   -0.37    0.26
   0   0  -9    0.09    0.30
   0   0   9    0.69    0.37
  -1   0  -9    4.17    0.45
  -1   0  -9    3.59    0.54
   1   0   9    4.50    0.57
   1   0   9    4.34    0.41
  -2   0  -9   -0.24    0.35
   2   0   9    0.39    0.39
  -2   0  -9    0.22    0.28
  -3   0  -9   65.10    2.38
   3   0   9   59.66    2.43
  -3   0  -9   59.94    1.94
   3   0   9   58.40    1.96
  -4   0  -9    0.33    0.45
  -4   0  -9    0.08    0.32
   4   0   9   -0.34    0.35
   4   0   9   -0.06    0.42
   5   0   9   15.94    1.16
  -5   0  -9   16.75    1.19
   5   0   9   13.87    0.88
  -6   0  -9   -0.29    0.54
   6   0   9    0.54    0.55
  -7   0  -9   20.58    1.37
   7   0   9   17.08    1.31
  -8   0  -9    0.36    0.74
   8   0   9    0.37    0.74
   9   0   9    0.05    0.89
  -9   0  -9    0.71    0.83
  10   0   9   -0.38    1.05
 -10   0  -9   -0.91    1.02
  10  -1  -9    0.93    0.91
 -10  -1   9    0.66    0.89
  10   1  -9    1.83    0.86
 -10   1   9    0.69    0.93
  -9  -1   9    6.51    1.01
   9  -1  -9    7.08    1.11
  -9   1   9    4.70    0.91
   9   1  -9    7.01    0.95
  -8  -1   9    7.42    1.01
   8  -1  -9    6.29    1.14
   8   1  -9    7.43    0.89
  -8   1   9    8.89    1.00
  -7  -1   9    0.28    0.54
   7  -1  -9    0.45    0.71
  -7   1   9    0.14    0.64
   7   1  -9    0.41    0.55
  -7   1   9    0.16    0.56
   6  -1  -9    0.01    0.58
  -6  -1   9    0.21    0.46
   6   1  -9    0.22    0.49
  -6   1   9   -0.61    0.51
  -6   1   9    0.90    0.56
  -5  -1   9    4.29    0.63
  -5  -1   9    3.94    0.70
   5  -1  -9    4.74    0.73
  -5   1   9    5.19    0.74
   5   1  -9    4.31    0.73
  -5   1   9    3.80    0.68
   4  -1  -9   25.08    1.36
  -4  -1   9   27.45    1.31
  -4  -1   9   25.90    1.41
  -4   1   9   27.72    1.42
   4   1  -9   25.20    1.38
  -4   1   9   27.45    1.47
   4   1  -9   24.14    1.06
   3  -1  -9   15.27    0.98
  -3  -1   9   13.89    0.93
  -3  -1   9   14.49    0.88
   3  -1  -9   12.85    0.60
   3   1  -9   14.59    0.94
   3   1  -9   13.22    0.74
  -3   1   9   14.55    0.91
  -3   1   9   14.09    1.03
   2  -1  -9   51.05    1.93
   2  -1  -9   48.94    1.60
  -2  -1   9   47.54    1.92
  -2  -1   9   52.46    1.92
   2   1  -9   49.78    1.90
  -2   1   9   52.74    1.89
   2   1  -9   51.06    1.73
  -2   1   9   52.34    2.12
   1  -1  -9   16.06    0.80
  -1  -1   9   16.01    0.90
   1  -1  -9   15.22    0.90
  -1  -1   9   16.31    0.94
   1   1  -9   14.32    0.85
   1   1  -9   16.50    0.86
  -1   1   9   15.09    0.81
  -1   1   9   15.02    1.00
   0  -1   9   14.20    0.81
   0  -1  -9   14.94    0.82
   0  -1  -9   15.11    0.85
   0  -1   9   14.38    0.88
   0   1   9   13.37    0.70
   0   1  -9   14.19    0.78
   0   1   9   14.99    0.98
   0   1  -9   14.90    0.85
   1  -1   9    2.84    0.43
  -1  -1  -9    3.05    0.51
   1  -1   9    2.87    0.53
  -1  -1  -9    3.22    0.45
  -1   1  -9    2.47    0.48
   1   1   9    2.52    0.54
   1   1   9    2.81    0.36
  -1   1  -9    2.56    0.37
  -2  -1  -9    2.26    0.42
   2  -1   9    2.71    0.41
  -2  -1  -9    2.25    0.49
   2  -1   9    1.96    0.47
   2   1   9    1.63    0.29
  -2   1  -9    1.98    0.35
   2   1   9    2.99    0.58
  -2   1  -9    1.99    0.54
  -3  -1  -9    4.18    0.64
   3  -1   9    5.09    0.66
  -3  -1  -9    5.23    0.51
  -3   1  -9    4.97    0.41
   3   1   9    5.52    0.41
  -3   1  -9    4.40    0.67
   3   1   9    6.19    0.78
   4  -1   9   15.43    1.10
   4  -1   9   15.49    0.94
  -4  -1  -9   14.02    0.81
  -4  -1  -9   16.23    1.10
  -4   1  -9   14.42    1.07
   4   1   9   15.26    1.17
   4   1   9   15.65    0.79
   5  -1   9    0.88    0.46
  -5  -1  -9    0.71    0.50
   5  -1   9    0.09    0.51
   5   1   9    1.60    0.55
  -5   1  -9    1.43    0.54
   6  -1   9    5.77    0.70
   6  -1   9    7.10    0.87
  -6  -1  -9    7.41    0.83
   6   1   9    7.07    0.84
  -6   1  -9    6.35    0.84
  -7  -1  -9   16.50    1.25
   7  -1   9   15.18    1.05
   7  -1   9   14.20    1.23
   7   1   9   15.15    1.26
  -7   1  -9   15.58    1.17
   8  -1   9   11.04    1.17
  -8  -1  -9   12.54    1.12
   8   1   9   12.03    1.18
  -8   1  -9   12.73    1.12
   9  -1   9   -0.42    0.90
  -9  -1  -9    1.61    0.84
   9   1   9    1.62    0.88
  -9   1  -9   -0.43    0.88
 -10  -1  -9   11.03    1.32
 -10   1  -9   11.51    1.31
  10   1   9   10.11    1.31
 -10  -2   9    0.43    0.94
  10  -2  -9   -0.04    0.87
  10   2  -9    1.72    0.92
 -10   2   9    1.66    0.94
   9  -2  -9   -0.60    0.73
  -9  -2   9   -0.35    0.78
  -9   2   9   -0.22    0.77
   9   2  -9    0.86    0.76
   8  -2  -9    2.06    0.68
  -8  -2   9    1.29    0.68
  -8   2   9    0.67    0.77
   8   2  -9    3.89    0.75
  -8   2   9    3.35    0.77
  -7  -2   9   28.00    1.69
   7  -2  -9   28.49    1.62
  -7   2   9   28.48    1.76
   7   2  -9   30.15    1.69
  -7   2   9   27.31    1.67
  -6  -2   9   -0.26    0.47
   6  -2  -9    0.03    0.49
   6   2  -9    0.56    0.55
  -6   2   9   -0.72    0.58
  -6   2   9    0.15    0.50
  -5  -2   9    8.74    0.87
   5  -2  -9    8.67    0.86
   5   2  -9    9.62    0.91
  -5   2   9    8.35    0.86
  -5   2   9    7.93    0.88
   5   2  -9    8.05    0.71
  -4  -2   9    1.68    0.44
   4  -2  -9    1.31    0.49
  -4  -2   9    2.98    0.59
  -4   2   9    2.30    0.67
  -4   2   9    1.08    0.45
   4   2  -9    1.87    0.54
   4   2  -9    2.20    0.51
  -3  -2   9   16.14    1.08
   3  -2  -9   17.83    1.11
  -3  -2   9   19.73    0.99
  -3   2   9   17.95    1.07
   3   2  -9   20.85    1.16
   3   2  -9   19.70    1.01
  -3   2   9   21.69    1.36
   2  -2  -9   -0.24    0.34
   2  -2  -9    0.21    0.25
  -2  -2   9   -0.35    0.36
  -2  -2   9    0.08    0.35
   2   2  -9    0.00    0.31
   2   2  -9    0.68    0.35
  -2   2   9    0.06    0.51
  -2   2   9   -0.11    0.29
  -1  -2   9    0.27    0.31
   1  -2  -9    0.75    0.30
   1  -2  -9    0.50    0.35
  -1  -2   9    0.03    0.34
  -1   2   9    0.37    0.46
  -1   2   9    1.07    0.29
   1   2  -9    0.62    0.33
   1   2  -9    0.39    0.35
   0  -2  -9    0.68    0.31
   0  -2   9   -0.16    0.33
   0  -2  -9   -0.04    0.31
   0   2  -9   -0.51    0.33
   0   2  -9   -0.08    0.28
   0   2   9    0.02    0.39
   0   2   9    0.40    0.24
   1  -2   9  330.91    8.97
  -1  -2  -9  328.41    8.62
   1  -2   9  331.98    8.63
  -1  -2  -9  331.30    8.53
  -1   2  -9  321.10    8.66
  -1   2  -9  341.86    8.24
   1   2   9  334.11    9.16
   1   2   9  336.44    8.19
  -2  -2  -9  156.72    4.46
  -2  -2  -9  158.10    4.61
   2  -2   9  155.58    4.49
   2  -2   9  149.51    4.71
   2   2   9  154.85    4.86
  -2   2  -9  155.96    4.04
  -2   2  -9  160.11    4.63
   2   2   9  154.77    3.95
  -3  -2  -9   17.01    1.10
  -3  -2  -9   15.22    0.89
   3  -2   9   15.59    1.08
   3  -2   9   17.27    1.00
  -3   2  -9   16.01    1.08
   3   2   9   15.49    1.14
  -4  -2  -9    7.94    0.84
  -4  -2  -9    9.04    0.69
   4  -2   9   11.16    0.95
   4  -2   9    9.82    0.83
   4   2   9    9.46    0.96
  -4   2  -9   10.86    0.96
  -5  -2  -9   17.02    1.03
  -5  -2  -9   18.05    1.25
   5  -2   9   15.02    1.07
   5  -2   9   18.28    1.29
  -5   2  -9   17.53    1.23
   5   2   9   17.83    1.27
  -6  -2  -9    0.32    0.53
   6  -2   9    0.29    0.55
   6  -2   9    1.00    0.60
  -6   2  -9    0.40    0.55
   6   2   9    0.73    0.64
   7  -2   9    4.24    0.85
  -7  -2  -9    5.63    0.82
   7  -2   9    5.15    0.80
  -7   2  -9    5.67    0.78
   7   2   9    4.25    0.89
  -8  -2  -9   -0.22    0.75
   8  -2   9    0.59    0.76
   8  -2   9    0.41    0.75
  -8   2  -9   -0.20    0.74
   8   2   9   -0.03    0.78
   9  -2   9    4.39    1.00
  -9  -2  -9    5.43    1.04
  -9   2  -9    3.29    0.93
   9   2   9    4.75    1.04
 -10  -3   9    3.21    0.98
  10  -3  -9    3.68    0.97
  10   3  -9    0.88    0.93
  -9  -3   9   -1.10    0.80
   9  -3  -9    1.01    0.77
  -9   3   9    0.55    0.83
   9   3  -9    0.23    0.80
   8  -3  -9   12.06    1.07
  -8  -3   9   12.20    1.14
  -8   3   9   13.06    1.19
  -8   3   9   14.63    1.38
   8   3  -9   10.56    1.13
  -7  -3   9    0.73    0.56
   7  -3  -9    0.88    0.58
   7   3  -9    0.25    0.59
  -7   3   9    0.43    0.71
  -7   3   9    0.43    0.62
   6  -3  -9   40.82    1.93
  -6  -3   9   38.07    2.00
   6   3  -9   39.30    1.99
   6   3  -9   41.18    1.78
  -6   3   9   44.25    2.25
  -6   3   9   40.05    2.01
   5  -3  -9    1.98    0.59
  -5  -3   9    3.71    0.68
   5   3  -9    3.54    0.68
  -5   3   9    3.07    0.61
  -5   3   9    3.65    0.77
   5   3  -9    1.89    0.58
  -4  -3   9    4.30    0.71
   4  -3  -9    4.02    0.69
   4   3  -9    4.94    0.68
  -4   3   9    4.06    0.82
   4   3  -9    4.19    0.64
  -4   3   9    3.58    0.61
  -3  -3   9    1.75    0.54
   3  -3  -9    2.56    0.54
  -3  -3   9    2.54    0.45
   3   3  -9    1.69    0.49
  -3   3   9    1.83    0.46
   3   3  -9    2.61    0.62
   2  -3  -9   89.40    2.97
   2  -3  -9   89.59    2.49
  -2  -3   9   86.55    3.03
  -2  -3   9   84.71    2.65
  -2   3   9   90.26    3.29
   2   3  -9   85.36    2.84
  -2   3   9   86.67    2.75
   2   3  -9   86.52    2.85
  -1  -3   9   27.89    1.17
   1  -3  -9   25.33    1.31
  -1  -3   9   28.53    1.40
   1  -3  -9   28.90    1.15
   1   3  -9   26.02    1.20
  -1   3   9   28.11    1.55
  -1   3   9   28.16    1.13
   1   3  -9   27.63    1.33
   0  -3  -9   53.56    1.86
   0  -3  -9   54.52    2.04
   0  -3   9   51.49    2.01
   0  -3   9   50.55    1.88
   0   3   9   50.36    2.18
   0   3  -9   49.79    1.74
   0   3  -9   50.97    2.00
   0   3   9   53.13    1.61
  -1  -3  -9   28.59    1.32
  -1  -3  -9   28.83    1.37
   1  -3   9   29.26    1.35
   1  -3   9   28.33    1.37
  -1   3  -9   30.10    1.07
  -1   3  -9   28.73    1.41
   1   3   9   25.72    1.48
   2  -3   9   28.61    1.36
   2  -3   9   27.90    1.39
  -2  -3  -9   28.36    1.35
  -2  -3  -9   27.52    1.39
   2   3   9   25.35    1.46
  -2   3  -9   26.67    1.39
   3  -3   9   26.41    1.37
  -3  -3  -9   24.33    1.25
  -3  -3  -9   26.26    1.40
   3  -3   9   23.87    1.38
  -3   3  -9   22.56    1.33
   3   3   9   27.65    1.53
  -4  -3  -9   16.55    1.02
   4  -3   9   17.47    1.24
   4  -3   9   18.01    1.16
  -4  -3  -9   16.14    1.13
   4   3   9   17.30    1.25
  -4   3  -9   17.55    1.21
   5  -3   9    0.95    0.52
  -5  -3  -9    0.59    0.50
  -5  -3  -9    0.28    0.51
   5   3   9    1.07    0.58
  -5   3  -9    1.14    0.54
  -6  -3  -9   19.38    1.33
   6  -3   9   18.33    1.25
  -6   3  -9   20.45    1.36
   6   3   9   21.24    1.45
   7  -3   9    1.96    0.72
  -7  -3  -9    3.30    0.79
   7   3   9    4.19    0.86
  -7   3  -9    5.69    0.79
  -8  -3  -9    1.48    0.86
   8  -3   9   -0.04    0.79
   8   3   9    0.98    0.82
  -8   3  -9    2.15    0.81
  -9  -3  -9    1.98    0.96
   9  -3   9    1.00    0.90
   9   3   9   -0.68    0.91
  -9   3  -9   -0.07    0.92
  10  -4  -9    1.60    1.05
 -10  -4   9   -0.45    1.00
  10   4  -9    0.83    0.99
   9  -4  -9    2.88    0.89
  -9  -4   9    3.11    0.86
   9   4  -9    3.17    0.86
  -8  -4   9    0.04    0.67
   8  -4  -9    1.29    0.71
  -8   4   9    0.13    0.86
  -8   4   9    1.12    0.75
   8   4  -9    0.65    0.73
   7  -4  -9    0.41    0.62
  -7  -4   9    1.03    0.64
  -7   4   9    0.41    0.65
  -7   4   9    1.32    0.75
   7   4  -9    1.22    0.64
   6  -4  -9    1.48    0.57
  -6  -4   9    0.48    0.56
   6   4  -9    0.27    0.57
   6   4  -9    1.32    0.62
  -6   4   9    0.87    0.75
  -6   4   9    1.66    0.58
   5  -4  -9   75.98    2.82
  -5  -4   9   70.52    2.90
  -5   4   9   72.50    3.13
  -5   4   9   77.54    2.92
   5   4  -9   71.02    2.72
   5   4  -9   72.76    2.92
  -4  -4   9    6.50    0.75
   4  -4  -9    4.70    0.66
   4   4  -9    4.65    0.78
   4   4  -9    3.96    0.75
  -4   4   9    3.46    0.84
  -4   4   9    4.54    0.64
   3  -4  -9    1.74    0.48
  -3  -4   9    2.75    0.66
  -3   4   9    1.45    0.67
  -3   4   9    2.45    0.46
   3   4  -9    2.92    0.61
  -2  -4   9    0.33    0.44
   2  -4  -9   -0.03    0.37
  -2   4   9   -0.28    0.35
  -2   4   9    0.25    0.57
  -2   4   9    0.15    0.37
   2   4  -9    0.29    0.53
   2   4  -9   -0.09    0.37
   1  -4  -9   92.30    2.77
   1  -4  -9   90.61    3.06
  -1  -4   9   90.74    3.17
  -1  -4   9   89.03    2.74
   1   4  -9   90.24    3.05
   1   4  -9   86.31    2.81
  -1   4   9   94.36    2.72
  -1   4   9   89.32    3.37
   0  -4   9   12.31    0.76
   0  -4  -9   11.40    0.81
   0  -4   9   11.99    0.88
   0  -4  -9   10.81    0.89
   0   4   9   10.66    1.01
   0   4  -9   11.49    0.92
   0   4  -9   11.92    0.70
   1  -4   9    1.17    0.38
  -1  -4  -9    2.20    0.51
   1  -4   9    1.64    0.47
  -1  -4  -9    1.90    0.52
  -1   4  -9    2.21    0.55
   1   4   9    1.81    0.61
  -1   4  -9    1.43    0.38
  -2  -4  -9   10.39    0.86
  -2  -4  -9   10.39    0.89
   2  -4   9   11.75    0.87
   2  -4   9   12.72    0.91
  -2   4  -9   11.69    0.94
   2   4   9    9.89    0.93
  -3  -4  -9   14.18    1.06
  -3  -4  -9   11.78    0.90
   3  -4   9   13.68    1.02
   3   4   9   15.24    1.13
  -3   4  -9   13.60    1.04
  -4  -4  -9    0.38    0.52
   4  -4   9    0.31    0.48
  -4  -4  -9    0.61    0.49
   4   4   9    0.31    0.53
  -4   4  -9    0.40    0.52
  -5  -4  -9   16.74    1.25
   5  -4   9   14.53    1.12
  -5  -4  -9   16.03    1.12
  -5   4  -9   15.45    1.19
   5   4   9   16.48    1.21
  -6  -4  -9    0.14    0.62
   6  -4   9   -0.13    0.61
  -6   4  -9   -0.09    0.62
   6   4   9   -0.26    0.63
   7  -4   9   45.20    2.25
  -7  -4  -9   49.50    2.46
   7   4   9   51.12    2.50
  -7   4  -9   43.87    2.27
   8  -4   9   -0.15    0.82
  -8  -4  -9   -0.35    0.82
  -8   4  -9   -0.13    0.80
   8   4   9   -0.40    0.86
   9  -4   9   -0.78    0.98
  -9  -4  -9   -0.70    0.95
   9   4   9   -1.27    0.99
  -9   4  -9    0.95    0.99
  -9  -5   9    0.06    0.87
   9  -5  -9    1.29    0.89
   9  -5  -9    0.41    0.91
   9   5  -9    1.99    0.93
   8  -5  -9    2.71    0.82
   8  -5  -9    3.23    0.82
   8   5  -9    2.41    0.86
  -8   5   9    3.56    1.02
   7  -5  -9    0.21    0.64
  -7  -5   9    0.91    0.66
   7  -5  -9   -0.71    0.66
   7   5  -9    0.96    0.70
  -7   5   9    0.47    0.78
  -6  -5   9   12.47    1.10
   6  -5  -9   12.45    0.99
   6   5  -9   13.74    1.17
   6   5  -9   12.58    1.14
  -6   5   9   11.17    1.25
  -5  -5   9    3.68    0.72
   5  -5  -9    2.11    0.60
   5   5  -9    2.99    0.75
  -5   5   9    3.30    0.80
   5   5  -9    3.04    0.71
  -4  -5   9    3.09    0.74
   4  -5  -9    4.41    0.69
  -4   5   9    5.09    0.95
   4   5  -9    5.62    0.75
   3  -5  -9    6.24    0.71
  -3  -5   9    6.09    0.81
   3   5  -9    6.14    0.75
  -3   5   9    6.40    1.03
   3   5  -9    5.54    0.91
  -2  -5   9    2.53    0.61
   2  -5  -9    1.18    0.40
   2  -5  -9    1.80    0.54
   2   5  -9    1.81    0.50
   2   5  -9    2.41    0.69
  -2   5   9    1.37    0.66
  -1  -5   9    3.21    0.64
   1  -5  -9    3.91    0.69
   1  -5  -9    3.67    0.43
   1   5  -9    3.06    0.73
   1   5  -9    3.55    0.60
  -1   5   9    2.83    0.83
  -1   5   9    4.89    0.70
   0  -5  -9    7.66    0.74
   0  -5   9    8.12    0.81
   0  -5   9    8.03    0.63
   0  -5  -9    9.06    0.82
   0   5  -9    7.27    0.59
   0   5  -9    8.50    0.89
   0   5   9    7.71    1.00
   1  -5   9    0.24    0.44
  -1  -5  -9    1.48    0.56
   1  -5   9    1.00    0.42
  -1  -5  -9    1.82    0.49
  -1   5  -9    0.25    0.53
   1   5   9    1.28    0.59
  -2  -5  -9    1.81    0.62
   2  -5   9    1.11    0.51
  -2  -5  -9    2.23    0.55
   2   5   9    1.76    0.61
  -2   5  -9    1.43    0.52
  -3  -5  -9    6.05    0.81
  -3  -5  -9    5.54    0.69
   3  -5   9    6.28    0.76
   3   5   9    5.70    0.77
  -3   5  -9    4.58    0.72
  -4  -5  -9   61.18    2.62
  -4  -5  -9   60.93    2.50
   4  -5   9   61.58    2.65
   4   5   9   63.53    2.70
  -4   5  -9   60.89    2.55
  -5  -5  -9    0.61    0.66
   5  -5   9    0.66    0.60
  -5  -5  -9    0.52    0.58
  -5   5  -9    0.61    0.60
   5   5   9    0.05    0.59
  -6  -5  -9    1.22    0.73
   6  -5   9    1.20    0.70
  -6   5  -9    0.53    0.67
   6   5   9    0.25    0.69
  -7  -5  -9    0.00    0.77
   7  -5   9   -0.02    0.76
  -7   5  -9    0.26    0.73
   7   5   9    0.82    0.76
   8  -5   9    7.05    1.07
  -8  -5  -9    6.08    1.14
   8   5   9    8.10    1.14
  -8   5  -9    6.68    1.04
  -9  -5  -9    0.71    1.00
   9  -5   9    0.40    1.01
   9   5   9    1.70    1.06
   9  -6  -9    0.26    0.96
  -9  -6   9    0.48    0.90
   9   6  -9   -0.26    0.97
   8  -6  -9    0.89    0.83
  -8  -6   9    0.89    0.82
   8  -6  -9    0.52    0.77
  -8   6   9    0.74    0.93
   8   6  -9    1.75    0.86
  -7  -6   9    2.41    0.74
   7  -6  -9    0.75    0.67
   7  -6  -9    1.45    0.74
   7   6  -9    0.76    0.86
   7   6  -9    1.50    0.76
  -7   6   9    0.92    0.87
  -6  -6   9    5.77    0.85
   6  -6  -9    7.04    0.77
   6  -6  -9    6.95    0.85
   6   6  -9    6.94    1.07
   6   6  -9    6.85    0.97
  -6   6   9    6.35    1.12
  -5  -6   9    5.37    0.80
   5  -6  -9    3.01    0.68
  -5   6   9    3.66    0.84
   5   6  -9    5.17    0.88
   5   6  -9    4.64    0.86
   4  -6  -9    0.40    0.53
   4  -6  -9    1.29    0.56
  -4  -6   9    0.45    0.54
   4   6  -9   -0.43    0.61
  -4   6   9    0.38    0.66
   4   6  -9    0.99    0.59
   3  -6  -9   20.25    1.25
  -3  -6   9   15.24    1.25
   3  -6  -9   18.24    1.08
   3   6  -9   19.08    1.33
  -3   6   9   19.42    1.49
   3   6  -9   14.83    1.14
   2  -6  -9    0.29    0.51
  -2  -6   9    0.21    0.47
   2  -6  -9    0.50    0.41
   2   6  -9    0.35    0.57
  -2   6   9    0.72    0.67
   2   6  -9   -0.96    0.45
  -1  -6   9    0.78    0.50
   1  -6  -9    0.99    0.48
   1   6  -9    1.65    0.50
   1   6  -9    0.95    0.65
  -1   6   9    1.01    0.50
  -1   6   9    0.34    0.65
   0  -6   9   32.52    1.73
   0  -6  -9   31.26    1.65
   0   6  -9   34.71    1.40
   0   6  -9   35.50    1.79
   0   6   9   31.79    1.89
   0   6   9   31.07    1.61
   1  -6   9   18.60    1.06
   1  -6   9   18.92    1.26
  -1  -6  -9   19.20    1.24
   1   6   9   20.61    1.43
  -1   6  -9   18.46    1.27
   1   6   9   19.15    1.37
   2  -6   9    1.96    0.61
  -2  -6  -9    1.08    0.51
  -2  -6  -9    3.33    0.75
  -2   6  -9    1.88    0.64
   2   6   9    3.49    0.70
  -3  -6  -9    9.25    1.00
  -3  -6  -9   10.45    0.92
   3  -6   9   11.17    1.01
   3   6   9   11.45    1.04
  -3   6  -9   10.94    0.99
  -4  -6  -9    4.42    0.75
  -4  -6  -9    3.92    0.83
   4  -6   9    5.31    0.80
   4   6   9    5.40    0.78
  -4   6  -9    4.78    0.78
  -5  -6  -9    1.68    0.65
   5  -6   9    0.55    0.65
  -5  -6  -9    0.03    0.66
   5   6   9    0.27    0.66
  -5   6  -9    0.63    0.61
  -6  -6  -9    6.73    0.97
   6  -6   9    6.71    0.95
  -6   6  -9    9.10    1.03
   6   6   9    7.14    0.93
   7  -6   9    5.86    0.98
  -7  -6  -9    4.78    1.02
  -7   6  -9    5.85    0.99
   7   6   9    4.00    0.91
   8  -6   9   -0.26    0.95
  -8   6  -9    0.74    0.93
   8   6   9   -0.49    0.98
   8  -7  -9   12.54    1.27
   8  -7  -9   14.84    1.26
  -8  -7   9   13.25    1.37
  -8   7   9   12.69    1.54
   8   7  -9   14.73    1.48
  -7  -7   9   -0.87    0.80
   7  -7  -9    1.69    0.76
   7  -7  -9    2.15    0.83
   7   7  -9    1.19    0.82
   7   7  -9    0.52    0.93
  -7   7   9    0.84    0.96
  -6  -7   9   11.35    1.10
   6  -7  -9   12.60    1.06
   6  -7  -9   12.05    1.09
   6   7  -9   11.25    1.20
   6   7  -9   11.59    1.19
  -6   7   9   11.22    1.33
  -5  -7   9    0.44    0.64
   5  -7  -9    0.79    0.62
   5  -7  -9   -0.23    0.61
   5   7  -9   -0.11    0.71
  -5   7   9    0.31    0.76
   4  -7  -9    5.72    0.75
   4  -7  -9    6.47    0.81
  -4  -7   9    5.20    0.89
  -4   7   9    6.99    1.03
   4   7  -9    5.87    1.00
   3  -7  -9    6.14    0.81
   3  -7  -9    6.58    0.71
  -3  -7   9    7.67    0.93
   3   7  -9    8.36    1.01
  -3   7   9    7.88    1.02
   2  -7  -9   47.71    2.13
  -2  -7   9   48.47    2.30
   2   7  -9   46.12    2.30
  -2   7   9   47.80    2.50
   1  -7  -9    1.40    0.54
  -1  -7   9    1.71    0.59
   1   7  -9    1.46    0.69
  -1   7   9    0.56    0.65
   0  -7   9   -0.10    0.54
   0  -7  -9    0.71    0.48
   0   7   9    0.81    0.61
   0   7  -9    0.60    0.59
   0   7   9    0.23    0.68
  -1  -7  -9   21.17    1.30
   1  -7   9   16.07    1.24
  -1   7  -9   16.18    1.23
   1   7   9   17.98    1.34
   1   7   9   16.86    1.38
  -2  -7  -9   24.57    1.46
   2  -7   9   25.29    1.52
  -2   7  -9   26.79    1.60
   2   7   9   24.91    1.62
   2   7   9   26.80    1.68
   3  -7   9    1.02    0.62
  -3  -7  -9    0.16    0.59
   3   7   9    0.63    0.77
  -3   7  -9    2.25    0.62
   3   7   9    1.87    0.64
  -4  -7  -9   14.23    1.16
   4  -7   9   14.75    1.25
  -4   7  -9   14.64    1.16
   4   7   9   15.41    1.54
   4   7   9   15.51    1.24
  -5  -7  -9    3.63    0.78
   5  -7   9    2.05    0.77
  -5   7  -9    3.00    0.80
   5   7   9    2.46    0.72
   5   7   9    3.42    1.12
   6  -7   9   10.97    1.17
  -6   7  -9    9.75    1.05
   6   7   9   11.07    1.13
   6   7   9   10.79    1.48
   7  -7   9    1.23    0.90
   7   7   9    1.93    0.91
   7   7   9    1.42    1.14
  -7   7  -9    2.48    0.94
   8  -7   9   -1.33    0.97
   8   7   9    0.83    1.21
  -8  -8   9   -0.02    1.00
   8  -8  -9   -0.13    1.02
  -8   8   9    1.77    1.15
   8   8  -9    0.50    0.98
   7  -8  -9    1.72    0.92
  -7  -8   9    1.19    0.91
   7  -8  -9    1.84    0.84
   7   8  -9    0.40    0.90
   7   8  -9    2.19    1.06
  -7   8   9    2.45    1.01
  -6  -8   9    1.33    0.83
   6  -8  -9    1.33    0.79
   6  -8  -9    1.49    0.81
  -6   8   9    0.73    0.88
   6   8  -9    0.77    0.89
   5  -8  -9   14.52    1.17
  -5  -8   9   11.92    1.17
   5  -8  -9   13.49    1.09
  -5   8   9   14.14    1.42
   5   8  -9   12.91    1.25
  -4  -8   9   16.88    1.38
   4  -8  -9   18.23    1.25
  -4   8   9   16.25    1.48
   4   8  -9   17.42    1.37
  -3  -8   9   25.86    1.70
   3  -8  -9   26.40    1.54
   3   8  -9   26.61    1.72
  -3   8   9   23.41    1.76
   2  -8  -9   11.77    0.99
  -2  -8   9   10.20    1.00
   2   8  -9   10.53    1.16
  -2   8   9   11.82    1.23
   1  -8  -9    4.54    0.73
  -1  -8   9    4.14    0.76
  -1   8   9    5.01    0.98
   1   8  -9    4.16    0.92
   0  -8   9    2.15    0.65
   0  -8  -9    3.08    0.64
   0   8   9    4.68    0.92
   0   8   9    1.96    0.75
   0   8  -9    2.78    0.76
   1  -8   9   24.24    1.57
  -1  -8  -9   24.96    1.48
   1   8   9   23.77    1.56
   1   8   9   24.88    1.75
  -1   8  -9   24.16    1.56
   2  -8   9    7.96    0.97
  -2  -8  -9   12.69    1.02
  -2   8  -9   10.81    1.08
   2   8   9   10.97    1.14
   2   8   9   11.29    1.16
   3  -8   9   12.80    1.13
  -3  -8  -9   13.72    1.12
  -3   8  -9   15.84    1.22
   3   8   9   13.85    1.34
   3   8   9   15.11    1.29
  -4  -8  -9    3.73    0.81
   4  -8   9    4.04    0.83
  -4   8  -9    3.45    0.76
   4   8   9    2.93    0.83
   4   8   9    2.13    0.94
   5  -8   9    7.73    1.06
  -5  -8  -9    8.08    1.00
   5   8   9    7.47    1.08
  -5   8  -9    9.16    1.00
   5   8   9    9.16    1.31
   6  -8   9   -0.36    0.84
   6   8   9    0.68    0.96
  -6   8  -9    0.53    0.84
   7  -8   9    3.90    1.08
  -7   8  -9    4.05    1.07
   7   8   9    4.38    1.28
   7  -9  -9    0.47    1.00
  -7  -9   9    0.33    1.00
   7   9  -9    0.00    1.12
  -7   9   9   -0.67    1.10
  -6  -9   9    1.16    0.92
   6  -9  -9    1.60    0.87
   6  -9  -9    3.20    0.89
   6   9  -9    2.90    1.06
  -6   9   9    0.51    1.02
   5  -9  -9    1.39    0.76
  -5  -9   9    3.78    0.91
   5   9  -9    1.57    0.95
  -5   9   9    2.14    0.99
   4  -9  -9    3.85    0.80
  -4  -9   9    6.54    1.07
  -4   9   9    3.69    0.94
   4   9  -9    6.34    0.95
   3  -9  -9    0.60    0.65
  -3  -9   9    0.64    0.70
   3   9  -9    0.54    0.79
  -3   9   9   -0.53    0.78
   2  -9  -9    3.14    0.75
  -2  -9   9    3.51    0.73
  -2   9   9    5.05    1.05
   2   9  -9    3.20    0.88
  -1  -9   9    0.50    0.69
   1  -9  -9    0.47    0.61
   1   9  -9   -0.15    0.69
  -1   9   9    1.86    0.83
   0  -9   9   12.17    1.12
   0  -9  -9   11.48    1.02
   0   9  -9   10.89    1.16
   0   9   9   11.47    1.26
  -1  -9  -9    0.01    0.63
   1  -9   9   -0.16    0.64
   1   9   9   -0.97    0.78
   1   9   9   -0.88    0.76
  -1   9  -9    1.37    0.70
   2  -9   9    0.07    0.69
  -2  -9  -9    0.90    0.67
   2   9   9    0.80    0.86
   2   9   9    1.92    0.88
  -2   9  -9   -0.09    0.69
   3  -9   9    0.13    0.69
  -3  -9  -9    0.41    0.67
   3   9   9    0.29    0.84
   3   9   9    0.21    0.81
  -3   9  -9    0.89    0.72
   4  -9   9   16.78    1.37
  -4  -9  -9   15.70    1.31
  -4   9  -9   16.72    1.31
   4   9   9   17.60    1.49
   4   9   9   16.72    1.56
   5  -9   9    0.50    0.85
  -5   9  -9   -0.43    0.82
   5   9   9    1.42    0.91
   6  -9   9    0.56    0.96
  -6   9  -9    0.59    0.94
   6   9   9    0.38    0.97
  -6 -10   9    2.19    1.06
   6  10  -9    2.66    1.16
  -6  10   9    3.39    1.21
  -5 -10   9    6.12    1.09
   5 -10  -9    6.08    1.00
   5  10  -9    5.31    1.19
  -5  10   9    4.39    1.20
   4 -10  -9    5.59    0.92
   4  10  -9    8.10    1.23
  -4  10   9    7.80    1.24
  -3 -10   9    0.30    0.83
   3 -10  -9    2.00    0.76
   3  10  -9    0.97    0.88
  -3  10   9    1.06    0.93
  -2 -10   9    1.69    0.78
   2 -10  -9    0.22    0.69
  -2  10   9   -0.48    0.90
   2  10  -9    0.02    0.79
  -1 -10   9    0.05    0.79
   1 -10  -9   -0.10    0.68
  -1  10   9   -0.69    0.87
   1  10  -9   -0.76    0.74
   0 -10  -9    0.97    0.68
   0 -10   9   -0.12    0.74
   0  10   9    0.35    0.88
   0  10  -9    0.00    0.73
  -1 -10  -9    8.60    1.00
   1 -10   9    7.88    1.00
   1  10   9    9.73    1.27
  -1  10  -9    7.22    1.02
   1  10   9    9.10    1.20
   2 -10   9    4.64    0.94
  -2 -10  -9    7.05    0.91
   2  10   9    7.58    1.21
   2  10   9    6.52    1.22
  -2  10  -9    7.69    0.99
  -3 -10  -9   13.98    1.27
   3 -10   9   17.38    1.42
  -3  10  -9   15.02    1.29
   3  10   9   11.77    1.45
   3  10   9   13.42    1.52
   4 -10   9   -0.35    0.83
  -4 -10  -9    0.08    0.85
   4  10   9   -1.24    0.95
  -4  10  -9    0.60    0.82
   5 -10   9   -0.79    0.93
  -5  10  -9   -0.05    0.95
   5  10   9   -0.71    1.02
   4 -11  -9    1.58    0.89
  -4 -11   9    2.19    1.04
  -4  11   9    2.49    1.15
   4  11  -9    0.07    0.97
   3 -11  -9    1.41    0.86
  -3 -11   9    0.61    0.97
   3  11  -9    1.52    1.03
  -3  11   9    0.27    1.04
   2 -11  -9   12.90    1.15
  -2 -11   9   11.84    1.30
  -2  11   9   12.26    1.39
   2  11  -9   14.21    1.50
   1 -11  -9    0.60    0.77
  -1 -11   9    0.95    0.87
   1  11  -9    1.69    0.97
  -1  11   9    0.21    1.03
   0 -11  -9    3.47    0.86
   0 -11   9    1.91    0.88
   0  11   9    2.72    1.03
   0  11  -9    3.65    1.04
   1 -11   9    0.34    0.85
  -1 -11  -9    0.14    0.81
   1  11   9   -0.03    1.03
  -1  11  -9   -0.52    0.82
  -2 -11  -9    8.25    1.02
   2 -11   9    5.48    1.07
   2  11   9    8.32    1.44
  -2  11  -9    5.97    1.09
  -3 -11  -9   -0.49    0.85
   3 -11   9    0.27    0.90
  -3  11  -9   -0.51    0.93
   3  11   9    1.42    1.14
   4 -11   9   -0.46    0.94
   4  11   9   -1.70    1.05
  -4  11  -9    0.87    0.97
   2 -12  -9    2.81    0.97
  -2 -12   9    1.31    1.03
   2  12  -9    1.84    1.13
  -2  12   9    4.30    1.17
   1 -12  -9    0.66    0.92
  -1 -12   9    0.11    0.99
  -1  12   9   -0.13    1.10
   1  12  -9    0.90    1.05
   0 -12   9    0.63    0.97
   0 -12  -9    1.12    0.93
   0  12   9    3.56    1.19
   0  12  -9    2.20    0.99
  -1 -12  -9   10.40    1.15
   1 -12   9    8.31    1.18
  -1  12  -9   10.50    1.29
   2 -12   9    0.80    1.00
  -2 -12  -9    1.22    0.97
  -2  12  -9    0.13    1.02
  10   0 -10    7.01    1.36
 -10   0  10    9.98    1.18
   9   0 -10   -0.66    0.77
  -9   0  10    0.71    0.77
   8   0 -10   -0.55    0.64
  -8   0  10    0.59    0.68
  -7   0  10    0.04    0.59
   7   0 -10   -0.23    0.57
  -6   0  10    0.41    0.52
   6   0 -10    0.72    0.54
  -6   0  10    1.13    0.61
  -5   0  10    0.64    0.51
  -5   0  10    0.70    0.46
   5   0 -10   -0.34    0.46
  -4   0  10   -0.15    0.42
   4   0 -10   -0.82    0.53
  -4   0  10    0.07    0.49
  -3   0  10   -0.40    0.46
   3   0 -10    0.05    0.42
   3   0 -10    0.21    0.28
  -3   0  10   -0.28    0.36
  -2   0  10   20.14    1.19
   2   0 -10   19.96    0.91
   2   0 -10   19.96    1.11
  -2   0  10   18.91    1.05
  -1   0  10    0.31    0.41
   1   0 -10   -0.51    0.33
   1   0 -10    0.01    0.30
  -1   0  10    0.48    0.33
   0   0 -10    6.62    0.61
   0   0  10    5.63    0.56
   0   0 -10    6.02    0.54
   0   0  10    6.67    0.70
   1   0  10    0.57    0.42
  -1   0 -10   -0.14    0.31
   1   0  10   -0.04    0.29
  -1   0 -10   -0.28    0.36
  -2   0 -10   58.26    1.91
  -2   0 -10   52.63    2.14
   2   0  10   56.45    2.31
   2   0  10   56.01    1.86
  -3   0 -10    0.06    0.43
   3   0  10   -0.34    0.32
   3   0  10    0.78    0.46
  -3   0 -10    0.14    0.34
  -4   0 -10    4.20    0.73
   4   0  10    4.54    0.72
   4   0  10    3.40    0.49
   5   0  10   -0.36    0.44
  -5   0 -10    0.01    0.50
   5   0  10    0.32    0.52
  -6   0 -10   31.19    1.75
   6   0  10   27.77    1.71
   7   0  10    0.72    0.70
  -7   0 -10   -0.65    0.63
  -8   0 -10    3.22    0.90
   8   0  10    1.45    0.83
  -9   0 -10    0.05    0.87
   9   0  10    0.67    0.95
 -10  -1  10    1.34    0.92
  10  -1 -10    0.34    0.90
  10   1 -10   -0.05    0.90
 -10   1  10    0.31    0.93
  -9  -1  10    8.54    1.11
   9  -1 -10   10.73    1.16
  -9   1  10   11.08    1.17
   9   1 -10   13.87    1.18
   8  -1 -10    2.91    0.80
  -8  -1  10    1.27    0.71
  -8   1  10    1.63    0.72
   8   1 -10    2.61    0.72
  -7  -1  10   13.30    1.13
   7  -1 -10   11.17    1.07
  -7   1  10   12.87    1.18
   7   1 -10   12.94    1.10
  -7   1  10   11.88    1.08
   6  -1 -10   10.68    1.00
  -6  -1  10   10.06    0.96
  -6   1  10   13.33    1.12
   6   1 -10   11.49    0.98
  -6   1  10   12.15    1.06
  -5  -1  10    2.48    0.56
   5  -1 -10    2.48    0.61
  -5  -1  10    3.31    0.64
   5   1 -10    3.18    0.64
  -5   1  10    2.38    0.62
  -5   1  10    2.16    0.57
  -4  -1  10   11.43    0.92
   4  -1 -10   10.90    0.92
  -4  -1  10   10.34    0.82
   4   1 -10   10.05    0.66
   4   1 -10   10.38    0.87
  -4   1  10   11.42    0.91
  -4   1  10    9.53    0.95
  -3  -1  10   45.45    1.89
   3  -1 -10   46.05    1.47
   3  -1 -10   47.72    1.93
  -3  -1  10   49.37    2.00
  -3   1  10   47.15    1.90
  -3   1  10   45.58    2.07
   3   1 -10   45.17    1.63
   3   1 -10   47.36    1.95
   2  -1 -10   18.04    1.08
  -2  -1  10   19.19    1.10
   2  -1 -10   18.14    0.85
  -2  -1  10   18.95    1.07
   2   1 -10   18.08    0.91
   2   1 -10   18.45    1.06
  -2   1  10   16.24    1.16
  -2   1  10   19.26    1.02
  -1  -1  10   45.79    1.80
   1  -1 -10   44.85    1.61
  -1  -1  10   45.95    1.81
   1  -1 -10   43.56    1.76
  -1   1  10   45.92    1.67
   1   1 -10   43.37    1.67
  -1   1  10   42.63    1.91
   1   1 -10   44.39    1.71
   0  -1  10   13.52    0.90
   0  -1  10   14.19    0.87
   0  -1 -10   13.50    0.84
   0  -1 -10   15.53    0.89
   0   1  10   13.06    0.97
   0   1  10   13.83    0.74
   0   1 -10   14.33    0.87
   0   1 -10   14.07    0.81
   1  -1  10   17.89    0.94
  -1  -1 -10   18.42    0.98
  -1  -1 -10   20.21    1.10
   1  -1  10   16.41    1.08
  -1   1 -10   16.82    0.87
  -1   1 -10   18.65    1.08
   1   1  10   19.80    0.87
   1   1  10   19.29    1.18
  -2  -1 -10    3.15    0.47
   2  -1  10    4.89    0.66
   2  -1  10    4.60    0.50
  -2  -1 -10    3.14    0.61
   2   1  10    3.95    0.69
   2   1  10    3.14    0.39
  -2   1 -10    4.25    0.65
  -2   1 -10    4.89    0.48
   3  -1  10    0.46    0.44
  -3  -1 -10    0.19    0.46
   3  -1  10    0.49    0.35
  -3  -1 -10    0.76    0.36
   3   1  10    0.67    0.50
   3   1  10    0.50    0.30
  -3   1 -10    0.33    0.44
   4  -1  10    8.74    0.73
  -4  -1 -10    8.53    0.64
   4  -1  10    9.72    0.93
  -4  -1 -10    7.25    0.82
   4   1  10    9.25    0.92
  -4   1 -10    8.25    0.88
   5  -1  10    0.25    0.51
   5  -1  10    0.09    0.47
  -5  -1 -10    0.47    0.51
  -5   1 -10    0.92    0.55
   5   1  10    0.71    0.60
   6  -1  10   30.82    1.57
   6  -1  10   31.58    1.84
  -6  -1 -10   33.03    1.81
   6   1  10   32.79    1.91
  -6   1 -10   32.35    1.80
   7  -1  10   11.91    1.12
  -7  -1 -10    9.04    0.98
  -7   1 -10   12.02    1.04
   7   1  10   10.84    1.10
   8  -1  10   -0.03    0.81
  -8  -1 -10   -0.34    0.75
   8   1  10   -0.54    0.78
  -8   1 -10   -0.43    0.76
   9  -1  10    9.57    1.24
  -9  -1 -10   10.90    1.14
   9   1  10    9.19    1.27
  -9   1 -10    7.98    1.25
 -10  -2  10   13.90    1.43
  10  -2 -10   14.67    1.36
 -10   2  10   14.39    1.36
  10   2 -10   14.05    1.30
   9  -2 -10    4.52    0.93
  -9  -2  10    4.39    1.01
  -9   2  10    3.52    0.94
   9   2 -10    4.47    0.98
  -8  -2  10    6.18    0.89
   8  -2 -10    6.98    0.91
  -8   2  10    7.35    0.96
   8   2 -10    7.16    0.95
  -8   2  10    8.55    1.16
   7  -2 -10    2.95    0.69
  -7  -2  10    1.57    0.61
   7   2 -10    0.98    0.67
  -7   2  10    1.31    0.72
  -7   2  10    0.54    0.62
  -6  -2  10    0.37    0.52
   6  -2 -10   -0.42    0.51
  -6   2  10    1.17    0.59
   6   2 -10    0.57    0.56
  -6   2  10   -0.23    0.63
   5  -2 -10   21.28    1.29
  -5  -2  10   21.98    1.39
   5   2 -10   22.69    1.13
  -5   2  10   20.17    1.42
   5   2 -10   19.00    1.30
  -5   2  10   22.86    1.38
  -4  -2  10  137.44    4.51
   4  -2 -10  144.24    4.41
   4   2 -10  135.17    4.01
  -4   2  10  140.91    4.44
   4   2 -10  140.30    4.40
  -4   2  10  144.43    4.73
   3  -2 -10    6.67    0.71
  -3  -2  10    7.61    0.74
  -3  -2  10    5.95    0.65
  -3   2  10    5.85    0.83
  -3   2  10    5.39    0.62
   3   2 -10    7.05    0.64
   3   2 -10    6.01    0.69
  -2  -2  10    1.81    0.41
  -2  -2  10    1.85    0.51
   2  -2 -10    1.72    0.34
   2  -2 -10    2.49    0.53
   2   2 -10    1.24    0.43
  -2   2  10    1.89    0.43
   2   2 -10    1.33    0.45
  -2   2  10    1.32    0.64
  -1  -2  10    7.37    0.73
   1  -2 -10    5.90    0.63
  -1  -2  10    8.97    0.68
  -1   2  10    6.88    0.52
   1   2 -10    7.75    0.71
  -1   2  10    7.50    0.81
   1   2 -10    6.76    0.64
   0  -2 -10   92.44    2.93
   0  -2  10   83.77    2.88
   0  -2 -10   89.43    2.78
   0  -2  10   87.17    2.92
   0   2  10   90.44    2.57
   0   2 -10   84.03    2.86
   0   2 -10   83.62    2.63
   0   2  10   86.71    3.16
   1  -2  10    0.04    0.35
   1  -2  10    0.74    0.43
  -1  -2 -10    0.74    0.40
  -1  -2 -10    0.83    0.41
  -1   2 -10    0.35    0.31
   1   2  10    0.90    0.48
  -1   2 -10    0.24    0.38
   1   2  10    0.85    0.26
   2  -2  10  100.97    3.37
  -2  -2 -10   97.80    3.08
   2  -2  10   92.47    3.05
  -2  -2 -10   91.97    3.15
   2   2  10   91.77    2.54
  -2   2 -10   92.53    3.16
  -2   2 -10   95.70    2.68
   2   2  10   95.16    3.40
  -3  -2 -10    3.90    0.54
  -3  -2 -10    1.83    0.56
   3  -2  10    2.44    0.55
   3  -2  10    2.29    0.47
   3   2  10    3.35    0.66
  -3   2 -10    2.54    0.66
   4  -2  10    8.62    0.80
  -4  -2 -10    9.51    0.90
  -4  -2 -10   11.78    0.81
   4  -2  10    9.91    0.92
  -4   2 -10   11.20    1.01
   4   2  10   10.44    1.00
   5  -2  10    0.39    0.57
   5  -2  10    0.37    0.52
  -5  -2 -10    0.86    0.51
  -5  -2 -10    0.03    0.52
   5   2  10    0.00    0.57
  -5   2 -10    0.35    0.52
   6  -2  10    4.23    0.73
   6  -2  10    1.76    0.68
  -6  -2 -10    3.11    0.70
   6   2  10    3.29    0.75
  -6   2 -10    2.75    0.71
  -7  -2 -10    2.41    0.70
   7  -2  10    3.05    0.77
   7  -2  10    2.34    0.73
   7   2  10    2.31    0.82
  -7   2 -10    2.79    0.81
  -8  -2 -10   23.59    1.60
  -8   2 -10   23.74    1.60
   8   2  10   24.86    1.77
   9  -2  10    2.07    0.98
  -9  -2 -10    1.18    0.91
   9   2  10    0.75    1.02
  -9   2 -10   -0.10    0.93
 -10  -3  10   -0.71    0.96
  10  -3 -10   -0.01    0.99
  10   3 -10   -0.12    0.98
 -10   3  10   -0.11    1.01
  -9  -3  10    2.60    0.88
   9  -3 -10    2.01    0.84
  -9   3  10    2.15    0.89
   9   3 -10    0.03    0.80
   8  -3 -10    2.09    0.73
  -8  -3  10    0.83    0.68
  -8   3  10    1.04    0.87
   8   3 -10    1.53    0.73
  -8   3  10    1.17    0.74
  -7  -3  10    8.53    0.93
   7  -3 -10    8.07    0.89
   7   3 -10    7.35    0.92
  -7   3  10    6.98    1.02
  -7   3  10    7.87    0.93
  -6  -3  10   17.18    1.27
   6  -3 -10   18.22    1.23
  -6   3  10   19.99    1.42
   6   3 -10   15.31    1.21
  -6   3  10   17.23    1.24
  -5  -3  10    2.86    0.64
   5  -3 -10    4.66    0.70
  -5   3  10    5.29    0.88
   5   3 -10    4.34    0.68
  -5   3  10    5.29    0.72
   5   3 -10    4.58    0.79
   4  -3 -10    2.59    0.62
  -4  -3  10    2.17    0.57
   4   3 -10    1.31    0.56
  -4   3  10    2.73    0.57
  -4   3  10    2.89    0.77
   4   3 -10    0.96    0.52
  -3  -3  10   21.22    1.34
   3  -3 -10   22.45    1.28
  -3   3  10   21.58    1.18
   3   3 -10   22.36    1.27
  -3   3  10   20.88    1.47
   3   3 -10   23.94    1.23
   2  -3 -10    3.05    0.41
  -2  -3  10    3.04    0.48
  -2  -3  10    4.04    0.68
   2  -3 -10    4.66    0.59
   2   3 -10    3.81    0.65
  -2   3  10    3.42    0.88
   2   3 -10    3.14    0.57
  -2   3  10    3.56    0.50
   1  -3 -10   55.16    2.15
   1  -3 -10   57.21    1.88
  -1  -3  10   53.27    1.94
  -1  -3  10   50.54    2.15
   1   3 -10   52.91    2.07
  -1   3  10   55.64    2.39
   1   3 -10   53.24    1.95
  -1   3  10   54.26    1.86
   0  -3 -10    1.18    0.42
   0  -3  10    1.78    0.46
   0  -3  10    1.35    0.44
   0  -3 -10    1.21    0.45
   0   3 -10    1.31    0.43
   0   3  10    0.81    0.52
   0   3  10    1.96    0.32
   0   3 -10    1.04    0.47
   1  -3  10   26.95    1.39
  -1  -3 -10   28.65    1.39
   1  -3  10   28.81    1.41
  -1  -3 -10   27.88    1.37
  -1   3 -10   29.42    1.48
   1   3  10   29.71    1.61
  -1   3 -10   29.01    1.11
   2  -3  10    1.36    0.45
   2  -3  10    0.74    0.40
  -2  -3 -10    0.84    0.47
  -2  -3 -10    0.17    0.40
  -2   3 -10    0.88    0.52
   2   3  10    1.45    0.56
  -3  -3 -10   18.50    1.17
   3  -3  10   15.68    1.05
   3  -3  10   15.17    1.11
  -3  -3 -10   16.67    1.03
   3   3  10   20.03    1.30
  -3   3 -10   16.56    1.12
  -4  -3 -10   -0.29    0.49
   4  -3  10    0.12    0.52
  -4  -3 -10   -0.43    0.46
   4  -3  10    0.46    0.51
   4   3  10    0.12    0.51
  -4   3 -10    0.87    0.55
   5  -3  10   36.45    1.84
   5  -3  10   38.13    2.02
  -5  -3 -10   38.35    1.91
  -5  -3 -10   34.98    1.69
   5   3  10   40.88    2.08
  -5   3 -10   36.87    1.95
   6  -3  10    1.38    0.69
  -6  -3 -10    0.34    0.61
   6  -3  10    0.65    0.63
  -6   3 -10    0.34    0.60
   6   3  10    1.18    0.67
  -7  -3 -10    1.26    0.69
   7  -3  10   -0.18    0.72
   7  -3  10   -0.60    0.72
   7   3  10    0.71    0.78
  -7   3 -10   -0.20    0.68
   8  -3  10   11.18    1.21
  -8  -3 -10   10.69    1.19
   8  -3  10   11.62    1.17
  -8   3 -10   11.33    1.15
   8   3  10   11.75    1.23
  -9  -3 -10    7.60    1.15
   9  -3  10    3.67    1.01
   9   3  10    5.66    1.19
  -9   3 -10    4.81    1.04
  -9  -4  10    0.46    0.86
   9  -4 -10    0.41    0.91
   9   4 -10    0.37    0.87
  -8  -4  10    3.90    0.81
   8  -4 -10    4.04    0.82
  -8   4  10    2.71    0.91
   8   4 -10    2.30    0.79
  -8   4  10    2.25    0.81
  -7  -4  10    2.76    0.77
   7  -4 -10    1.80    0.67
  -7   4  10    1.58    0.82
  -7   4  10    0.60    0.69
   7   4 -10    3.01    0.77
   6  -4 -10   29.11    1.61
  -6  -4  10   27.76    1.71
   6   4 -10   29.97    1.55
  -6   4  10   29.10    1.67
   6   4 -10   28.88    1.72
  -6   4  10   27.09    1.79
  -5  -4  10    9.26    0.91
   5  -4 -10    7.52    0.80
  -5   4  10    6.27    0.99
   5   4 -10    8.91    0.92
  -5   4  10    8.70    0.87
   5   4 -10    7.77    0.86
  -4  -4  10    4.88    0.73
   4  -4 -10    4.36    0.65
   4   4 -10    4.94    0.80
   4   4 -10    3.34    0.69
  -4   4  10    3.89    0.87
  -4   4  10    4.30    0.66
  -3  -4  10    0.97    0.50
   3  -4 -10    0.53    0.43
  -3   4  10   -0.15    0.62
  -3   4  10    1.21    0.46
   3   4 -10    0.73    0.55
   3   4 -10    0.67    0.47
   2  -4 -10   42.59    1.87
  -2  -4  10   38.95    1.92
  -2   4  10   40.79    1.63
   2   4 -10   41.44    1.85
  -2   4  10   39.89    2.09
   2   4 -10   40.66    1.74
  -1  -4  10    5.56    0.53
   1  -4 -10    4.80    0.55
   1  -4 -10    4.77    0.65
  -1  -4  10    5.07    0.68
  -1   4  10    5.02    0.49
   1   4 -10    5.44    0.71
   1   4 -10    5.00    0.58
  -1   4  10    6.19    0.92
   0  -4  10    3.78    0.58
   0  -4 -10    3.35    0.55
   0  -4  10    4.85    0.63
   0  -4 -10    3.81    0.66
   0   4  10    3.15    0.69
   0   4 -10    3.67    0.45
   0   4 -10    5.05    0.77
   0   4  10    2.46    0.37
  -1  -4 -10   40.91    1.81
   1  -4  10   42.33    1.85
  -1  -4 -10   37.39    1.71
   1  -4  10   40.59    1.72
   1   4  10   40.40    2.00
  -1   4 -10   40.83    1.85
  -2  -4 -10    3.11    0.63
   2  -4  10    1.98    0.52
  -2  -4 -10    2.57    0.60
   2  -4  10    2.42    0.53
   2   4  10    3.36    0.72
  -2   4 -10    4.48    0.64
  -3  -4 -10    7.81    0.82
   3  -4  10    8.07    0.79
   3  -4  10    6.74    0.76
  -3  -4 -10    8.33    0.74
  -3   4 -10    7.38    0.79
   3   4  10    7.13    0.88
   4  -4  10    0.53    0.54
  -4  -4 -10    0.29    0.50
  -4  -4 -10   -0.19    0.54
   4  -4  10   -0.01    0.55
   4   4  10    0.63    0.56
  -4   4 -10    0.02    0.50
   5  -4  10    7.91    0.92
  -5  -4 -10   10.03    0.97
   5  -4  10   10.39    1.01
  -5  -4 -10   10.83    0.91
  -5   4 -10    9.70    0.99
   5   4  10   10.89    1.01
   6  -4  10   12.35    1.14
  -6  -4 -10   14.83    1.24
   6   4  10   14.08    1.21
  -6   4 -10   13.83    1.20
  -7  -4 -10    0.42    0.77
   7  -4  10   -0.63    0.74
   7   4  10   -0.10    0.76
  -7   4 -10    0.01    0.73
  -8  -4 -10    6.49    1.11
   8  -4  10    6.09    1.03
   8  -4  10    3.90    0.97
   8   4  10    5.07    1.13
  -8   4 -10    6.17    1.05
  -9  -4 -10    2.67    1.10
   9  -4  10    2.41    1.01
  -9   4 -10    2.57    1.07
   9   4  10    1.24    1.13
  -9  -5  10    1.87    0.91
   9  -5 -10    1.57    0.94
   9  -5 -10    1.97    0.94
   9   5 -10    3.73    0.98
   8  -5 -10    1.35    0.80
   8  -5 -10   -0.32    0.82
  -8  -5  10    0.10    0.78
  -8   5  10   -0.30    0.91
   8   5 -10    1.48    0.81
   7  -5 -10    8.35    0.91
  -7  -5  10    7.17    0.92
   7   5 -10    7.23    0.97
  -7   5  10    5.49    1.10
   6  -5 -10    6.65    0.77
  -6  -5  10    4.21    0.86
   6   5 -10    6.20    0.90
  -6   5  10    5.92    1.00
   6   5 -10    4.32    0.90
   5  -5 -10    2.55    0.59
  -5  -5  10    3.18    0.67
   5   5 -10    2.80    0.71
  -5   5  10    1.43    0.72
  -5   5  10    1.50    0.58
   5   5 -10    3.32    0.69
  -4  -5  10    5.61    0.77
   4  -5 -10    3.45    0.68
  -4   5  10    4.46    0.66
   4   5 -10    5.66    0.76
   4   5 -10    5.74    0.82
  -4   5  10    5.85    1.00
   3  -5 -10   -0.48    0.45
  -3  -5  10    0.79    0.51
   3   5 -10   -0.22    0.49
   3   5 -10    0.19    0.58
  -3   5  10    0.38    0.67
  -2  -5  10    4.00    0.72
   2  -5 -10    3.95    0.69
   2   5 -10    3.21    0.78
   2   5 -10    5.04    0.64
  -2   5  10    4.14    0.90
   1  -5 -10   34.50    1.73
  -1  -5  10   35.18    1.80
   1   5 -10   35.37    1.53
  -1   5  10   36.99    2.05
   1   5 -10   39.02    1.84
   0  -5  10    7.43    0.67
   0  -5  10    9.16    0.83
   0  -5 -10    7.64    0.80
   0  -5 -10    8.33    0.78
   0   5  10    8.45    1.02
   0   5 -10    7.05    0.60
   0   5 -10    8.31    0.88
   1  -5  10    4.06    0.66
  -1  -5 -10    4.19    0.73
  -1  -5 -10    4.31    0.66
   1  -5  10    3.51    0.57
  -1   5 -10    3.71    0.75
   1   5  10    2.20    0.69
   2  -5  10    3.93    0.63
  -2  -5 -10    3.15    0.69
   2  -5  10    2.31    0.61
  -2  -5 -10    2.08    0.52
   2   5  10    1.71    0.66
  -2   5 -10    2.48    0.68
   3  -5  10   67.50    2.68
  -3  -5 -10   61.00    2.51
  -3  -5 -10   58.48    2.54
   3  -5  10   62.58    2.61
  -3   5 -10   60.32    2.57
   3   5  10   65.15    2.72
  -4  -5 -10    4.53    0.68
   4  -5  10    3.66    0.72
  -4  -5 -10    2.54    0.72
   4   5  10    2.95    0.72
  -4   5 -10    3.39    0.71
  -5  -5 -10    1.15    0.67
  -5  -5 -10    2.20    0.66
   5  -5  10    2.10    0.69
  -5   5 -10    2.22    0.70
   5   5  10    2.99    0.68
   6  -5  10    3.25    0.78
  -6  -5 -10    3.80    0.93
   6   5  10    3.92    0.82
  -6   5 -10    1.72    0.73
  -7  -5 -10    9.20    1.19
   7  -5  10   10.27    1.16
   7   5  10   10.86    1.12
  -7   5 -10    9.12    1.07
   8  -5  10    0.35    0.92
  -8  -5 -10    0.61    0.92
  -8   5 -10    2.13    0.91
   8   5  10    0.76    0.94
   9  -6 -10    0.28    0.99
   9  -6 -10    0.89    0.96
  -9  -6  10    0.91    0.94
   9   6 -10    0.69    1.02
   8  -6 -10    5.60    0.99
   8  -6 -10    4.95    1.03
  -8  -6  10    2.60    0.91
  -8   6  10    2.48    1.03
   8   6 -10    4.12    0.94
   7  -6 -10    3.12    0.85
   7  -6 -10    3.18    0.79
  -7  -6  10    3.73    0.84
   7   6 -10    3.41    0.90
  -7   6  10    2.93    1.03
  -6  -6  10   17.08    1.33
   6  -6 -10   14.44    1.23
   6  -6 -10   15.44    1.15
   6   6 -10   17.61    1.31
   6   6 -10   18.73    1.39
  -6   6  10   17.26    1.51
   5  -6 -10   13.27    1.13
  -5  -6  10   13.14    1.17
   5  -6 -10   15.45    1.13
  -5   6  10   14.53    1.34
   5   6 -10   15.29    1.27
   5   6 -10   16.86    1.26
   4  -6 -10    8.21    0.85
  -4  -6  10    9.02    0.93
   4  -6 -10    9.22    0.86
   4   6 -10    6.44    0.83
  -4   6  10    8.02    1.07
   4   6 -10    7.93    0.92
   3  -6 -10   54.22    2.33
   3  -6 -10   51.45    2.11
  -3  -6  10   55.14    2.52
   3   6 -10   50.93    2.38
   3   6 -10   55.74    2.31
  -3   6  10   56.46    2.74
   2  -6 -10    1.72    0.57
  -2  -6  10    1.25    0.57
   2   6 -10    3.21    0.76
   2   6 -10    1.39    0.56
  -2   6  10    1.89    0.73
   1  -6 -10    4.40    0.71
  -1  -6  10    3.97    0.70
   1   6 -10    3.62    0.59
   1   6 -10    2.51    0.73
  -1   6  10    6.13    0.99
   0  -6 -10   25.44    1.49
   0  -6  10   25.76    1.53
   0   6 -10   25.90    1.54
   0   6  10   28.24    1.53
   0   6  10   27.69    1.75
  -1  -6 -10    2.97    0.64
   1  -6  10    3.99    0.71
   1   6  10    2.57    0.76
  -1   6 -10    3.20    0.74
   2  -6  10    5.35    0.72
  -2  -6 -10    5.62    0.80
  -2  -6 -10    5.45    0.69
   2  -6  10    4.85    0.73
   2   6  10    5.14    0.89
  -2   6 -10    3.95    0.74
   3  -6  10    2.24    0.63
  -3  -6 -10    2.53    0.60
  -3  -6 -10    2.03    0.70
   3   6  10    1.92    0.71
  -3   6 -10    2.87    0.68
  -4  -6 -10   10.04    1.05
   4  -6  10   10.56    1.01
  -4  -6 -10   11.68    0.98
   4   6  10   10.48    1.04
  -4   6 -10    9.56    0.93
   5  -6  10   16.13    1.35
  -5  -6 -10   22.10    1.44
  -5  -6 -10   20.22    1.50
  -5   6 -10   18.84    1.32
   6  -6  10   -0.64    0.75
  -6  -6 -10   -0.40    0.76
  -6   6 -10   -0.63    0.76
   6   6  10    0.46    0.78
  -7  -6 -10    1.65    0.88
   7  -6  10    1.21    0.90
  -7   6 -10    1.38    0.88
   7   6  10    1.33    0.87
   8  -6  10    3.06    1.06
  -8  -6 -10    3.85    1.10
  -8   6 -10    2.69    1.03
   8   6  10    3.07    1.06
   8  -7 -10    0.43    0.95
  -8  -7  10   -0.45    0.95
   8  -7 -10   -0.26    0.90
  -8   7  10    0.35    1.06
   8   7 -10    0.43    0.94
   7  -7 -10    9.74    1.07
   7  -7 -10   10.12    1.15
  -7  -7  10    8.77    1.14
  -7   7  10    8.24    1.31
   7   7 -10   10.02    1.13
   7   7 -10    8.44    1.15
  -6  -7  10   -0.47    0.73
   6  -7 -10    0.21    0.73
   6  -7 -10   -0.26    0.69
  -6   7  10    1.45    0.90
   6   7 -10    0.56    0.82
   6   7 -10    0.86    0.76
  -5  -7  10   22.44    1.54
   5  -7 -10   20.45    1.37
   5  -7 -10   20.81    1.41
  -5   7  10   19.67    1.63
   5   7 -10   24.42    1.55
   5   7 -10   21.35    1.50
   4  -7 -10   -0.32    0.58
   4  -7 -10    1.16    0.64
  -4  -7  10   -0.15    0.64
   4   7 -10    0.26    0.68
  -4   7  10   -0.22    0.70
   4   7 -10    0.73    0.66
   3  -7 -10   14.61    1.15
  -3  -7  10   13.01    1.19
   3   7 -10   14.47    1.26
   3   7 -10   13.87    1.11
  -3   7  10   15.47    1.39
  -2  -7  10    9.42    0.97
   2  -7 -10    7.96    0.86
   2   7 -10    8.97    0.83
   2   7 -10    9.48    1.04
  -2   7  10    9.13    1.14
  -1  -7  10    0.63    0.55
   1  -7 -10   -0.07    0.48
   1   7 -10    1.58    0.66
  -1   7  10    0.06    0.64
   0  -7  10    3.38    0.72
   0  -7 -10    3.03    0.65
   0   7  10    3.78    0.93
   0   7  10    3.31    0.79
   0   7 -10    2.66    0.70
  -1  -7 -10    2.17    0.62
   1   7  10    1.97    0.82
   1   7  10    0.54    0.75
  -1   7 -10    3.31    0.74
  -2  -7 -10    0.83    0.57
   2  -7  10    0.96    0.59
   2   7  10    0.05    0.66
  -2   7 -10    0.64    0.57
   2   7  10    0.08    0.77
  -3  -7 -10    6.86    0.83
   3  -7  10    7.00    0.91
   3   7  10   10.82    1.07
  -3   7 -10    8.43    0.91
   3   7  10   10.22    1.30
  -4  -7 -10    0.42    0.63
   4  -7  10    1.64    0.71
  -4   7 -10    1.25    0.65
   4   7  10    0.40    0.71
   5  -7  10   36.05    2.12
  -5  -7 -10   37.01    2.05
   5   7  10   40.45    2.10
  -5   7 -10   38.95    2.06
   6  -7  10   -0.32    0.80
  -6   7 -10    1.36    0.84
   6   7  10    1.97    0.87
   7  -7  10   -0.68    0.92
   7   7  10   -0.29    1.06
  -7   7 -10   -0.49    0.95
   7   7  10    1.08    0.97
   7  -8 -10    2.77    0.98
   7  -8 -10    4.67    0.95
  -7  -8  10    3.81    1.01
  -7   8  10    2.46    1.10
   7   8 -10    3.03    1.05
   7   8 -10    2.52    1.00
  -6  -8  10    2.71    0.94
   6  -8 -10    1.81    0.86
  -6   8  10    1.60    1.00
   6   8 -10    3.34    0.94
   6   8 -10    2.29    0.92
   5  -8 -10    4.18    0.79
  -5  -8  10    2.28    0.82
   5   8 -10    3.34    0.94
  -5   8  10    3.46    0.98
   5   8 -10    3.17    0.90
  -4  -8  10   13.90    1.26
   4   8 -10   12.83    1.17
  -4   8  10   10.86    1.30
   4   8 -10   14.40    1.26
  -3  -8  10    0.38    0.70
   3  -8 -10    0.52    0.61
   3   8 -10    0.39    0.80
  -3   8  10    1.26    0.80
   2  -8 -10    4.80    0.73
  -2  -8  10    3.34    0.71
  -2   8  10    5.06    0.99
   2   8 -10    3.89    0.82
   2   8 -10    5.30    0.99
   1  -8 -10   11.98    1.05
  -1  -8  10   14.19    1.17
   1   8 -10   10.87    1.16
  -1   8  10   11.81    1.26
   0  -8 -10    5.01    0.75
   0  -8  10    6.44    0.86
   0   8  10    6.92    1.13
   0   8 -10    5.59    0.98
  -1  -8 -10   23.98    1.49
   1  -8  10   23.29    1.51
   1   8  10   23.50    1.57
   1   8  10   26.44    1.77
  -1   8 -10   24.33    1.59
  -2  -8 -10   21.13    1.42
   2  -8  10   19.41    1.39
   2   8  10   21.07    1.58
  -2   8 -10   19.93    1.46
   2   8  10   20.52    1.57
   3  -8  10    8.57    0.96
  -3  -8 -10    6.97    0.88
  -3   8 -10    7.57    0.90
   3   8  10    8.45    1.28
   3   8  10    5.99    0.98
   4  -8  10   18.99    1.48
  -4  -8 -10   17.37    1.36
   4   8  10   19.59    1.50
   4   8  10   19.72    1.71
  -4   8 -10   18.92    1.41
   5  -8  10    0.33    0.80
  -5  -8 -10    0.84    0.80
   5   8  10    1.17    1.03
   5   8  10    0.19    0.86
  -5   8 -10    1.04    0.80
   6  -8  10    7.81    1.16
  -6   8 -10   10.49    1.09
   6   8  10    7.16    1.14
   6   8  10    9.05    1.40
   7  -8  10    0.31    1.01
  -7   8 -10   -0.40    1.03
   7   8  10   -0.90    1.05
  -7  -9  10    9.92    1.30
  -7   9  10   10.55    1.50
   7   9 -10    8.32    1.26
   7   9 -10   11.39    1.41
  -6  -9  10    0.45    0.96
   6  -9 -10    0.63    0.85
  -6   9  10    0.19    0.99
   6   9 -10    0.04    0.99
   6   9 -10   -0.68    0.95
  -5  -9  10   12.92    1.30
   5  -9 -10   14.41    1.15
  -5   9  10   11.85    1.42
   5   9 -10   11.35    1.25
  -4  -9  10    2.62    0.84
   4  -9 -10    1.17    0.73
   4   9 -10    1.58    0.88
  -4   9  10    1.79    0.90
  -3  -9  10    6.82    1.07
   3  -9 -10    8.03    0.96
  -3   9  10    7.81    1.14
   3   9 -10    8.21    1.08
   2  -9 -10    1.54    0.70
  -2  -9  10    1.50    0.69
   2   9 -10    0.83    0.78
  -2   9  10    0.59    0.81
  -1  -9  10    6.77    0.88
   1   9 -10    7.09    1.05
  -1   9  10    5.34    1.02
   0  -9 -10    0.14    0.64
   0  -9  10   -0.33    0.68
   0   9  10   -1.09    0.79
   0   9 -10    1.27    0.73
  -1  -9 -10    4.92    0.81
   1  -9  10    3.04    0.80
   1   9  10    2.81    0.92
   1   9  10    3.72    0.99
  -1   9 -10    5.24    0.97
  -2  -9 -10   -0.19    0.69
   2  -9  10    0.68    0.72
  -2   9 -10   -0.26    0.70
   2   9  10   -0.16    0.83
   2   9  10   -1.08    0.82
   3  -9  10   13.34    1.23
  -3  -9 -10   12.16    1.15
   3   9  10   12.84    1.36
   3   9  10   17.08    1.45
  -3   9 -10   14.28    1.23
   4  -9  10    0.58    0.84
  -4  -9 -10    2.28    0.86
  -4   9 -10    2.20    0.83
   4   9  10   -0.13    0.90
   4   9  10    1.40    0.90
   5  -9  10    0.11    0.92
   5   9  10   -0.66    1.10
  -5   9 -10    0.67    0.87
   6  -9  10    0.19    1.01
  -6   9 -10   -0.34    1.00
   6   9  10   -1.78    1.13
   5 -10 -10    3.49    0.93
  -5 -10  10    1.66    1.03
  -5  10  10    4.68    1.19
   5  10 -10    1.80    1.05
   4 -10 -10    0.47    0.83
  -4 -10  10   -0.18    0.90
  -4  10  10    1.62    1.01
   4  10 -10    2.93    1.01
  -3 -10  10   -0.39    0.88
   3 -10 -10   -0.26    0.75
  -3  10  10    0.02    0.93
   3  10 -10   -1.12    0.84
  -2 -10  10    0.59    0.80
   2 -10 -10    0.50    0.73
  -2  10  10    2.33    0.96
   2  10 -10    1.58    0.85
   1 -10 -10    1.75    0.75
  -1 -10  10    2.21    0.83
   1  10 -10    3.40    0.97
  -1  10  10    0.98    0.95
   0 -10 -10    3.55    0.79
   0 -10  10    2.80    0.84
   0  10  10    5.26    1.12
   0  10 -10    4.15    0.91
  -1 -10 -10   10.29    1.05
   1 -10  10   10.74    1.14
   1  10  10   13.18    1.36
  -1  10 -10   13.18    1.25
  -2 -10 -10    6.25    0.98
   2 -10  10    6.95    1.02
  -2  10 -10    5.28    1.00
   2  10  10    3.68    1.07
   2  10  10    3.91    1.11
   3 -10  10    2.44    0.88
  -3 -10 -10    3.86    0.92
   3  10  10    0.68    1.10
   3  10  10    2.27    1.08
  -3  10 -10    1.65    0.89
  -4 -10 -10    5.99    1.10
   4 -10  10    5.02    0.99
   4  10  10    5.63    1.29
  -4  10 -10    9.04    1.16
   5 -10  10    0.63    0.99
  -5  10 -10    0.52    0.96
   5  10  10    1.05    1.17
  -4 -11  10    1.12    1.04
   4 -11 -10    0.80    0.94
  -4  11  10    1.01    1.12
   4  11 -10    0.01    1.10
  -3 -11  10    3.01    1.08
   3 -11 -10    4.66    0.94
   3  11 -10    2.49    1.09
  -3  11  10    3.13    1.13
  -2 -11  10    2.63    0.93
   2 -11 -10    3.01    0.87
   2  11 -10    1.43    0.95
  -2  11  10    2.18    1.07
  -1 -11  10    0.04    0.89
   1 -11 -10    0.34    0.85
  -1  11  10    1.42    1.05
   1  11 -10    1.21    0.94
   0 -11 -10    2.39    0.85
   0 -11  10    2.44    0.92
   0  11 -10    3.27    1.00
   0  11  10    1.93    1.10
   1 -11  10    2.69    0.93
  -1 -11 -10    0.41    0.86
   1  11  10    2.42    1.14
  -1  11 -10    2.20    0.88
  -2 -11 -10    0.49    0.85
   2 -11  10   -0.94    0.88
  -2  11 -10    1.86    0.93
   2  11  10    0.90    1.10
   2  11  10    0.87    1.11
   3 -11  10    0.56    0.93
  -3 -11 -10    0.24    0.91
  -3  11 -10    0.44    0.98
   3  11  10   -0.48    1.08
  -1 -12  10    1.39    1.03
   1 -12 -10    2.76    1.00
   1  12 -10    2.75    1.05
  -1  12  10    3.47    1.21
   0 -12  10    3.64    1.08
   0 -12 -10    2.82    1.01
   0  12 -10    4.27    1.10
   0  12  10    2.67    1.23
 -10   0  11   -0.49    0.93
  10   0 -11   -1.25    0.98
   9   0 -11    0.22    0.89
  -9   0  11    0.72    0.83
   8   0 -11   -0.66    0.77
  -8   0  11    0.17    0.70
   7   0 -11   25.39    1.65
  -7   0  11   23.68    1.60
  -6   0  11    0.64    0.64
  -6   0  11   -0.36    0.53
   6   0 -11   -1.17    0.57
  -5   0  11    0.42    0.49
   5   0 -11    1.44    0.62
  -5   0  11    1.40    0.58
   4   0 -11    0.38    0.49
  -4   0  11    0.15    0.45
  -4   0  11   -0.13    0.54
  -3   0  11   46.40    1.95
  -3   0  11   44.41    1.98
   3   0 -11   46.00    1.94
   3   0 -11   41.05    1.48
  -2   0  11   -0.64    0.43
  -2   0  11    0.22    0.36
   2   0 -11   -0.06    0.31
   2   0 -11   -0.12    0.38
  -1   0  11    5.27    0.67
  -1   0  11    3.62    0.50
   1   0 -11    3.13    0.57
   1   0 -11    3.91    0.50
   0   0  11   -0.60    0.33
   0   0 -11    0.00    0.35
   0   0  11   -0.39    0.40
   0   0 -11    0.39    0.34
  -1   0 -11   61.92    2.30
   1   0  11   63.33    2.11
   1   0  11   58.44    2.41
  -1   0 -11   58.99    2.10
   2   0  11    0.50    0.36
  -2   0 -11   -0.46    0.42
  -2   0 -11    0.28    0.35
   2   0  11    1.27    0.52
  -3   0 -11    4.07    0.64
   3   0  11    4.09    0.73
  -3   0 -11    3.44    0.49
   3   0  11    3.46    0.45
   4   0  11    0.35    0.40
   4   0  11   -0.18    0.52
  -4   0 -11    0.39    0.49
   5   0  11   74.71    3.17
  -5   0 -11   73.06    3.00
  -6   0 -11    0.40    0.59
   6   0  11   -0.70    0.63
  -7   0 -11    0.29    0.68
   7   0  11   -0.83    0.71
   8   0  11    1.00    0.83
  -8   0 -11    0.28    0.81
  -9   0 -11    0.58    0.93
   9   0  11   -0.60    0.96
 -10  -1  11    2.47    0.98
  10  -1 -11    1.31    0.94
 -10   1  11    1.74    0.98
  10   1 -11    0.50    1.00
   9  -1 -11    1.33    0.80
  -9  -1  11    1.24    0.81
   9   1 -11    0.35    0.81
  -9   1  11    0.95    0.80
   8  -1 -11    8.02    1.01
  -8  -1  11    6.36    1.03
  -8   1  11    8.26    1.04
   8   1 -11    8.45    0.96
   7  -1 -11    1.58    0.69
  -7  -1  11    0.77    0.63
   7   1 -11    1.09    0.65
  -7   1  11    0.74    0.63
  -7   1  11    1.40    0.72
  -6  -1  11    6.49    0.86
   6  -1 -11    7.63    0.86
   6   1 -11    5.83    0.80
  -6   1  11    8.26    0.91
  -6   1  11    8.45    0.92
   5  -1 -11    6.75    0.83
  -5  -1  11    8.48    0.88
   5   1 -11    8.52    0.88
  -5   1  11    8.50    0.93
  -5   1  11    8.69    0.86
  -4  -1  11   30.35    1.51
  -4  -1  11   31.63    1.66
   4  -1 -11   31.34    1.61
  -4   1  11   28.82    1.54
   4   1 -11   28.33    1.21
   4   1 -11   31.89    1.65
  -4   1  11   34.06    1.77
  -3  -1  11    4.79    0.69
   3  -1 -11    2.95    0.41
   3  -1 -11    3.92    0.61
  -3  -1  11    4.67    0.61
  -3   1  11    4.48    0.80
  -3   1  11    4.37    0.59
   3   1 -11    4.35    0.82
   3   1 -11    2.85    0.45
  -2  -1  11    6.52    0.73
  -2  -1  11    9.39    0.76
   2  -1 -11    7.73    0.59
   2  -1 -11    9.16    0.78
   2   1 -11    7.51    0.62
   2   1 -11    8.13    0.76
  -2   1  11    8.21    0.91
  -2   1  11    7.26    0.67
   1  -1 -11    2.80    0.54
  -1  -1  11    2.48    0.51
  -1  -1  11    3.75    0.59
   1  -1 -11    3.67    0.48
   1   1 -11    2.90    0.48
  -1   1  11    2.09    0.41
  -1   1  11    2.44    0.58
   1   1 -11    2.72    0.48
   0  -1 -11   14.46    0.89
   0  -1  11   14.53    0.98
   0  -1 -11   14.78    0.90
   0  -1  11   15.39    0.93
   0   1 -11   14.57    0.85
   0   1  11   14.73    1.08
   0   1 -11   13.37    0.89
   0   1  11   13.51    0.77
   1  -1  11    0.16    0.33
  -1  -1 -11   -0.48    0.36
   1  -1  11   -0.04    0.41
  -1  -1 -11    0.28    0.40
   1   1  11    0.11    0.45
  -1   1 -11    0.88    0.33
  -1   1 -11    0.72    0.46
   1   1  11    0.28    0.33
   2  -1  11   31.12    1.65
  -2  -1 -11   31.76    1.39
   2  -1  11   31.22    1.36
  -2  -1 -11   30.42    1.52
   2   1  11   29.69    1.17
  -2   1 -11   30.47    1.24
   2   1  11   30.50    1.66
  -2   1 -11   31.11    1.58
  -3  -1 -11   15.03    1.12
  -3  -1 -11   14.64    0.88
   3  -1  11   15.10    0.88
   3  -1  11   16.88    1.23
  -3   1 -11   15.28    1.14
   3   1  11   19.11    1.30
   4  -1  11    0.75    0.46
  -4  -1 -11    0.70    0.55
   4  -1  11    0.47    0.53
  -4  -1 -11    0.89    0.44
  -4   1 -11    0.94    0.49
   4   1  11    0.63    0.58
   5  -1  11   22.88    1.26
  -5  -1 -11   25.14    1.53
   5  -1  11   24.37    1.55
   5   1  11   21.89    1.50
  -5   1 -11   21.35    1.43
  -6  -1 -11   11.91    1.13
   6  -1  11   15.86    1.26
   6   1  11   14.43    1.30
  -6   1 -11   15.31    1.21
   7  -1  11    0.68    0.72
  -7  -1 -11    0.33    0.70
  -7   1 -11    2.37    0.73
   7   1  11    0.45    0.75
   8  -1  11   10.47    1.16
  -8  -1 -11    8.67    1.06
   8   1  11    9.81    1.18
  -8   1 -11   11.68    1.14
   9  -1  11    3.65    1.05
  -9  -1 -11    3.26    1.01
  -9   1 -11    5.50    1.16
   9   1  11    2.64    1.08
  10  -2 -11   11.15    1.20
 -10  -2  11    9.59    1.27
 -10   2  11    8.76    1.23
  10   2 -11   11.12    1.20
   9  -2 -11    9.81    1.14
  -9  -2  11    9.89    1.24
  -9   2  11   12.07    1.26
   9   2 -11   10.28    1.10
   8  -2 -11   -0.11    0.68
  -8  -2  11    0.96    0.72
   8   2 -11    0.85    0.68
  -8   2  11    0.98    0.70
  -8   2  11   -0.03    0.82
  -7  -2  11    1.64    0.65
   7  -2 -11    1.94    0.71
   7   2 -11    1.69    0.68
  -7   2  11    1.71    0.68
  -7   2  11    1.85    0.82
   6  -2 -11    9.92    0.96
  -6  -2  11    9.24    0.94
   6   2 -11    9.02    0.92
  -6   2  11    9.59    1.03
  -6   2  11   10.49    0.99
   5  -2 -11    1.87    0.58
  -5  -2  11    2.00    0.55
  -5   2  11    1.92    0.60
  -5   2  11    2.58    0.74
   5   2 -11    2.10    0.63
   4  -2 -11    1.85    0.57
  -4  -2  11    1.68    0.52
  -4   2  11    2.17    0.58
  -4   2  11    1.34    0.71
   4   2 -11    1.57    0.46
   4   2 -11    1.41    0.54
  -3  -2  11   10.94    0.84
   3  -2 -11    8.35    0.84
  -3  -2  11   10.26    0.88
  -3   2  11    8.65    0.97
   3   2 -11   10.61    0.76
   3   2 -11   10.87    0.87
  -3   2  11    9.55    0.78
  -2  -2  11    1.40    0.48
   2  -2 -11    1.10    0.33
   2  -2 -11    1.20    0.45
  -2  -2  11    0.55    0.43
   2   2 -11    0.55    0.41
   2   2 -11    0.41    0.41
  -2   2  11    0.19    0.58
  -2   2  11    0.19    0.34
   1  -2 -11   78.67    2.48
   1  -2 -11   78.69    2.72
  -1  -2  11   72.98    2.71
  -1  -2  11   76.54    2.66
  -1   2  11   77.75    2.46
  -1   2  11   77.69    2.97
   1   2 -11   73.66    2.59
   1   2 -11   74.56    2.54
   0  -2  11    7.38    0.73
   0  -2 -11    7.25    0.64
   0  -2  11    8.88    0.73
   0  -2 -11    7.02    0.71
   0   2  11    6.54    0.52
   0   2  11    7.63    0.87
   0   2 -11    8.29    0.74
   0   2 -11    8.77    0.63
   1  -2  11    0.24    0.38
  -1  -2 -11    0.23    0.40
   1  -2  11    0.46    0.46
  -1  -2 -11    0.75    0.43
   1   2  11    0.98    0.54
  -1   2 -11    0.29    0.34
  -1   2 -11    0.60    0.45
   1   2  11    0.09    0.29
  -2  -2 -11    4.78    0.73
   2  -2  11    5.00    0.70
  -2  -2 -11    2.87    0.53
   2  -2  11    3.64    0.55
   2   2  11    3.41    0.70
   3  -2  11   65.18    2.44
  -3  -2 -11   67.81    2.42
   3  -2  11   71.99    2.82
  -3  -2 -11   68.84    2.67
   3   2  11   67.72    2.83
  -3   2 -11   65.95    2.66
  -4  -2 -11    9.62    0.92
   4  -2  11    9.83    0.94
  -4  -2 -11    8.91    0.73
   4  -2  11   10.09    0.80
   4   2  11    8.63    1.00
  -4   2 -11    9.95    0.97
  -5  -2 -11    0.31    0.57
   5  -2  11    0.47    0.59
   5  -2  11   -0.46    0.55
   5   2  11    0.68    0.63
  -5   2 -11    0.40    0.53
  -6  -2 -11    1.14    0.63
   6  -2  11    0.46    0.63
   6  -2  11   -0.31    0.65
   6   2  11    0.22    0.69
  -6   2 -11    0.69    0.64
  -7  -2 -11    2.34    0.83
   7  -2  11    1.66    0.79
  -7   2 -11    1.75    0.75
   7   2  11    2.29    0.78
  -8  -2 -11    2.79    0.92
   8  -2  11    4.29    0.96
   8   2  11    2.29    0.93
  -8   2 -11    3.15    0.86
  -9  -2 -11    6.49    1.22
   9  -2  11    8.88    1.22
  -9   2 -11    7.67    1.15
   9   2  11    5.43    1.12
   9  -3 -11    2.59    0.88
  -9  -3  11    2.97    0.89
   9   3 -11    3.13    0.90
  -9   3  11    1.10    0.87
  -8  -3  11    9.00    1.05
  -8   3  11    7.47    1.19
   8   3 -11    8.26    1.05
  -8   3  11    8.24    1.02
   7  -3 -11    0.41    0.65
  -7  -3  11    0.47    0.64
  -7   3  11   -0.02    0.67
   7   3 -11    1.04    0.65
  -7   3  11    0.53    0.76
  -6  -3  11    7.34    0.86
   6  -3 -11    7.95    0.88
  -6   3  11    7.91    1.01
  -6   3  11    6.98    0.86
   6   3 -11    7.79    0.88
   5  -3 -11    2.10    0.63
  -5  -3  11    0.92    0.57
   5   3 -11    1.20    0.52
   5   3 -11    1.39    0.59
  -5   3  11    2.73    0.75
  -5   3  11    2.00    0.58
   4  -3 -11    8.63    0.87
  -4  -3  11    7.89    0.90
   4   3 -11    8.73    0.86
  -4   3  11    9.07    0.84
  -4   3  11    8.20    1.02
   4   3 -11    9.55    0.80
   3  -3 -11    5.32    0.70
  -3  -3  11    5.09    0.79
  -3   3  11    5.79    0.97
   3   3 -11    6.13    0.68
  -3   3  11    5.26    0.68
   3   3 -11    6.00    0.71
  -2  -3  11   30.66    1.63
   2  -3 -11   31.39    1.20
  -2  -3  11   31.13    1.36
   2  -3 -11   30.70    1.56
  -2   3  11   31.24    1.41
   2   3 -11   31.48    1.49
  -2   3  11   32.16    1.85
   2   3 -11   31.29    1.46
  -1  -3  11    8.05    0.79
  -1  -3  11    7.61    0.66
   1  -3 -11    8.38    0.76
   1  -3 -11    7.19    0.59
  -1   3  11    7.44    0.94
   1   3 -11    8.23    0.76
   1   3 -11    6.42    0.66
  -1   3  11    7.92    0.62
   0  -3  11   40.37    1.80
   0  -3  11   40.64    1.71
   0  -3 -11   39.10    1.77
   0  -3 -11   39.48    1.64
   0   3 -11   43.48    1.81
   0   3  11   37.21    1.94
   0   3  11   38.33    1.38
   0   3 -11   41.19    1.56
  -1  -3 -11   10.10    0.82
  -1  -3 -11   10.31    0.83
   1  -3  11    8.29    0.77
   1  -3  11   10.23    0.82
  -1   3 -11    8.44    0.59
   1   3  11    9.14    0.93
  -1   3 -11    9.56    0.86
  -2  -3 -11   35.04    1.69
   2  -3  11   33.03    1.64
  -2  -3 -11   36.18    1.66
   2  -3  11   36.62    1.76
   2   3  11   39.03    1.94
  -2   3 -11   35.59    1.75
   3  -3  11    1.90    0.56
   3  -3  11    1.85    0.54
  -3  -3 -11    2.00    0.55
  -3  -3 -11    3.29    0.63
  -3   3 -11    2.58    0.64
   3   3  11    3.35    0.71
  -4  -3 -11   34.79    1.80
   4  -3  11   35.16    1.72
  -4  -3 -11   33.77    1.62
   4  -3  11   36.47    1.90
   4   3  11   33.61    1.89
  -4   3 -11   38.48    1.91
  -5  -3 -11   15.84    1.19
  -5  -3 -11   15.63    1.03
   5  -3  11   15.80    1.16
   5  -3  11   16.75    1.27
  -5   3 -11   16.07    1.27
   5   3  11   16.13    1.27
   6  -3  11    3.41    0.79
   6  -3  11    1.55    0.68
  -6  -3 -11    0.88    0.65
   6   3  11    1.94    0.73
  -6   3 -11    2.51    0.74
  -7  -3 -11   10.77    1.12
   7  -3  11   11.29    1.19
   7  -3  11   11.23    1.12
   7   3  11   10.00    1.20
  -7   3 -11    9.90    1.08
  -8  -3 -11    4.80    1.03
   8  -3  11    4.98    1.01
  -8   3 -11    4.39    0.99
   8   3  11    3.15    1.01
  -9  -3 -11    3.99    1.09
   9  -3  11    4.44    1.12
   9   3  11    3.53    1.12
  -9   3 -11    3.46    1.08
   9  -4 -11    3.44    0.92
  -9  -4  11    2.22    0.92
  -9   4  11    1.82    0.95
   9   4 -11    3.59    0.98
  -9   4  11    4.31    1.23
   8  -4 -11    4.34    0.95
  -8  -4  11    2.23    0.80
   8   4 -11    1.69    0.82
  -8   4  11    2.92    0.87
  -8   4  11    2.35    0.93
   7  -4 -11   37.52    1.99
  -7  -4  11   37.31    2.14
  -7   4  11   40.47    2.12
  -7   4  11   40.93    2.37
   7   4 -11   40.42    2.19
  -6  -4  11    8.42    0.94
   6  -4 -11    9.30    0.90
  -6   4  11    7.36    0.87
  -6   4  11    9.91    1.08
   6   4 -11    8.20    0.96
   5  -4 -11    7.48    0.81
  -5  -4  11    8.61    0.95
   5   4 -11    8.58    0.90
  -5   4  11    8.13    0.99
   5   4 -11    6.98    0.84
  -5   4  11    7.53    0.83
   4  -4 -11   -0.26    0.45
  -4  -4  11    0.22    0.50
   4   4 -11    1.11    0.57
  -4   4  11   -0.01    0.52
   4   4 -11    0.58    0.52
  -4   4  11    1.19    0.69
   3  -4 -11   33.85    1.71
  -3  -4  11   35.62    1.86
  -3   4  11   35.42    1.60
   3   4 -11   34.96    1.69
  -3   4  11   33.24    2.00
   3   4 -11   35.29    1.71
  -2  -4  11   23.37    1.45
   2  -4 -11   24.52    1.40
  -2   4  11   24.14    1.65
  -2   4  11   23.46    1.15
   2   4 -11   25.84    1.39
   2   4 -11   23.41    1.28
   1  -4 -11   19.53    1.23
  -1  -4  11   20.57    1.28
   1  -4 -11   19.67    1.03
  -1   4  11   19.06    1.45
   1   4 -11   21.04    1.25
   1   4 -11   18.46    1.04
  -1   4  11   19.72    0.93
   0  -4  11    8.17    0.73
   0  -4 -11    8.05    0.72
   0  -4  11    8.71    0.83
   0  -4 -11    7.40    0.79
   0   4 -11    8.78    0.68
   0   4  11    8.97    0.96
   0   4 -11    8.26    0.82
   1  -4  11    4.42    0.66
   1  -4  11    4.98    0.66
  -1  -4 -11    5.87    0.67
  -1  -4 -11    4.24    0.64
  -1   4 -11    5.53    0.73
   1   4  11    5.87    0.89
   2  -4  11    5.67    0.69
   2  -4  11    5.28    0.69
  -2  -4 -11    3.39    0.70
  -2  -4 -11    5.48    0.67
   2   4  11    3.56    0.77
  -2   4 -11    4.36    0.68
   3  -4  11    8.85    0.84
  -3  -4 -11    9.19    0.82
   3  -4  11    9.55    0.89
  -3  -4 -11    8.20    0.82
   3   4  11    8.71    0.94
  -3   4 -11    9.69    0.91
   4  -4  11    8.20    0.85
  -4  -4 -11    8.87    0.89
   4  -4  11    9.91    0.95
   4   4  11    7.05    0.91
  -4   4 -11    8.86    0.90
  -5  -4 -11   49.44    2.13
   5  -4  11   44.97    2.31
  -5  -4 -11   46.23    2.28
   5  -4  11   46.32    2.24
   5   4  11   48.37    2.40
  -5   4 -11   46.63    2.31
  -6  -4 -11    4.87    0.90
   6  -4  11    3.85    0.83
   6  -4  11    4.53    0.84
  -6   4 -11    4.24    0.85
   6   4  11    5.36    0.86
   7  -4  11    3.19    0.89
  -7  -4 -11    4.94    1.00
   7  -4  11    4.25    0.90
  -7   4 -11    3.38    0.86
   7   4  11    4.31    0.90
  -8  -4 -11    3.89    0.99
   8  -4  11    1.60    0.95
   8  -4  11    2.99    0.95
  -8   4 -11    3.94    0.97
   8   4  11    2.09    0.98
   9  -5 -11    1.34    0.96
   9  -5 -11    1.60    1.01
  -9  -5  11    1.15    0.93
  -9   5  11   -0.26    1.12
   9   5 -11    0.61    0.98
   8  -5 -11    3.54    1.01
  -8  -5  11    2.45    0.83
   8  -5 -11    1.65    0.83
  -8   5  11    1.78    0.97
   8   5 -11    2.15    0.86
  -7  -5  11    3.70    0.77
   7  -5 -11    4.10    0.82
  -7   5  11    2.78    0.94
   7   5 -11    2.31    0.84
   6  -5 -11    0.95    0.60
  -6  -5  11    1.47    0.68
   6   5 -11    1.30    0.72
  -6   5  11    0.96    0.82
  -6   5  11    1.53    0.67
   6   5 -11    1.14    0.69
  -5  -5  11    0.43    0.64
   5  -5 -11    0.08    0.55
   5   5 -11    0.45    0.62
  -5   5  11    0.38    0.61
   5   5 -11   -1.48    0.62
  -5   5  11    0.43    0.73
  -4  -5  11    6.31    0.89
   4  -5 -11    6.42    0.73
  -4   5  11    6.17    0.95
  -4   5  11    5.07    0.74
   4   5 -11    5.53    0.80
   4   5 -11    6.13    0.77
  -3  -5  11   14.14    1.18
   3  -5 -11   14.47    1.09
  -3   5  11   15.77    1.37
   3   5 -11   14.07    1.14
   3   5 -11   16.55    1.10
  -3   5  11   13.42    0.93
   2  -5 -11    4.38    0.68
  -2  -5  11    4.43    0.78
  -2   5  11    5.17    0.96
   2   5 -11    4.30    0.68
   2   5 -11    4.13    0.78
   1  -5 -11    1.55    0.62
   1  -5 -11    1.06    0.49
  -1  -5  11    1.23    0.59
   1   5 -11    0.98    0.56
   1   5 -11    0.83    0.47
  -1   5  11    2.67    0.83
   0  -5 -11    0.98    0.53
   0  -5  11   -0.32    0.49
   0  -5 -11    0.30    0.46
   0   5 -11   -0.16    0.51
   0   5  11    0.66    0.65
  -1  -5 -11    0.83    0.48
  -1  -5 -11    0.15    0.52
   1  -5  11    0.36    0.48
   1  -5  11    0.34    0.50
   1   5  11    0.09    0.59
  -1   5 -11   -0.48    0.48
   2  -5  11   12.71    1.04
  -2  -5 -11   13.77    1.07
  -2  -5 -11   14.64    1.04
   2  -5  11   14.54    1.01
  -2   5 -11   13.28    1.06
   2   5  11   14.90    1.23
   3  -5  11    0.52    0.55
  -3  -5 -11   -0.14    0.55
   3  -5  11    0.10    0.57
  -3  -5 -11    1.34    0.55
   3   5  11   -0.19    0.60
  -3   5 -11    1.17    0.56
  -4  -5 -11    5.74    0.71
   4  -5  11    5.20    0.79
   4  -5  11    5.98    0.81
  -4  -5 -11    6.48    0.99
  -4   5 -11    5.25    0.87
   4   5  11    5.77    0.82
   5  -5  11    2.03    0.75
  -5  -5 -11    2.41    0.80
   5  -5  11    2.25    0.74
  -5  -5 -11    2.90    0.72
  -5   5 -11    2.67    0.74
   5   5  11    2.38    0.74
  -6  -5 -11    0.54    0.74
   6  -5  11    0.39    0.76
   6  -5  11    1.52    0.78
  -6   5 -11    1.21    0.75
   6   5  11    0.49    0.76
  -7  -5 -11    3.26    0.95
   7  -5  11    2.58    0.91
   7  -5  11    3.65    0.96
   7   5  11    4.53    0.99
  -7   5 -11    2.60    0.87
   8  -5  11   -1.24    0.98
   8  -5  11    0.06    1.00
  -8  -5 -11    0.11    0.95
  -8   5 -11    0.78    0.95
   8   5  11   -1.23    1.02
  -8  -6  11    1.66    0.94
   8  -6 -11    0.61    0.92
   8  -6 -11   -0.28    0.83
  -8   6  11   -0.68    0.99
   8   6 -11   -0.22    0.88
   7  -6 -11    0.99    0.83
   7  -6 -11    1.67    0.73
  -7  -6  11    2.54    0.84
   7   6 -11    1.72    0.85
  -7   6  11    1.58    0.90
  -6  -6  11    3.12    0.80
   6  -6 -11    1.85    0.73
   6  -6 -11    4.21    0.74
   6   6 -11    2.54    0.80
   6   6 -11    2.36    0.83
  -6   6  11    1.27    0.84
   5  -6 -11   21.15    1.36
   5  -6 -11   20.40    1.35
  -5  -6  11   20.24    1.44
  -5   6  11   19.35    1.57
   5   6 -11   18.38    1.41
   5   6 -11   18.38    1.39
  -4  -6  11    1.33    0.68
   4  -6 -11    0.00    0.57
   4  -6 -11    0.41    0.56
   4   6 -11   -0.15    0.62
   4   6 -11    1.46    0.63
  -4   6  11   -0.28    0.71
   3  -6 -11    1.46    0.58
  -3  -6  11    1.40    0.62
   3   6 -11    1.46    0.68
  -3   6  11    0.80    0.72
   3   6 -11    1.23    0.56
  -2  -6  11   17.66    1.34
   2  -6 -11   18.83    1.27
   2   6 -11   18.68    1.16
   2   6 -11   17.88    1.31
  -2   6  11   18.45    1.48
  -1  -6  11    9.56    0.93
   1  -6 -11   12.12    0.97
   1   6 -11    9.73    0.99
  -1   6  11   10.30    1.21
   1   6 -11   11.15    0.80
   0  -6 -11   20.07    1.30
   0  -6  11   20.64    1.33
   0   6  11   20.87    1.56
   0   6 -11   21.05    1.39
  -1  -6 -11   11.17    0.98
   1  -6  11   13.84    1.07
  -1  -6 -11   12.84    1.03
   1   6  11   12.40    1.21
  -1   6 -11   14.07    1.13
  -2  -6 -11   19.23    1.32
   2  -6  11   20.05    1.32
  -2  -6 -11   17.33    1.21
   2  -6  11   18.79    1.19
   2   6  11   18.85    1.38
  -2   6 -11   19.25    1.32
  -3  -6 -11   10.85    0.94
   3  -6  11   10.17    0.97
  -3  -6 -11    9.77    1.08
   3   6  11   10.10    1.05
  -3   6 -11   10.38    0.98
   4  -6  11    7.82    0.96
  -4  -6 -11   12.07    1.16
  -4  -6 -11    8.57    0.89
   4  -6  11    9.82    1.03
   4   6  11    7.77    0.98
  -4   6 -11    8.77    0.93
  -5  -6 -11    0.24    0.75
   5  -6  11    1.53    0.76
  -5  -6 -11   -0.52    0.70
  -5   6 -11    1.11    0.74
   5   6  11    2.14    0.74
  -6  -6 -11    2.41    0.87
   6  -6  11    3.36    0.87
  -6   6 -11    4.11    0.88
   6   6  11    4.05    0.89
  -7  -6 -11    1.63    0.92
   7  -6  11    1.32    0.94
   7   6  11    1.55    0.93
  -7   6 -11    0.88    0.94
  -8  -6 -11   -0.22    0.98
   8  -6  11    0.09    1.07
   8   6  11   -0.55    1.06
  -8   6 -11   -0.21    1.00
   8  -7 -11    0.59    0.92
   8  -7 -11    0.08    0.98
  -8  -7  11    0.29    1.00
   8   7 -11    1.87    1.04
  -8   7  11   -0.74    1.11
   7  -7 -11   -1.23    0.86
   7  -7 -11   -0.52    0.82
  -7  -7  11    0.44    0.88
  -7   7  11    0.08    0.98
   7   7 -11    1.08    0.95
  -6  -7  11   27.76    1.78
   6  -7 -11   26.35    1.63
   6  -7 -11   27.73    1.64
   6   7 -11   25.88    1.77
  -6   7  11   24.09    1.84
   6   7 -11   30.32    1.79
   5  -7 -11    2.37    0.77
  -5  -7  11    2.08    0.77
   5  -7 -11    1.13    0.70
   5   7 -11    0.83    0.72
   5   7 -11    3.03    0.86
  -5   7  11    1.43    0.84
  -4  -7  11   14.00    1.26
   4  -7 -11   14.08    1.18
  -4   7  11   13.85    1.40
   4   7 -11   14.91    1.27
   4   7 -11   14.32    1.16
   3  -7 -11    0.64    0.62
  -3  -7  11    1.46    0.74
   3   7 -11   -0.09    0.60
  -3   7  11    0.75    0.77
   3   7 -11    1.64    0.73
   2  -7 -11    5.46    0.76
  -2  -7  11    4.29    0.80
   2   7 -11    3.59    0.74
  -2   7  11    3.86    0.86
   2   7 -11    3.09    0.81
  -1  -7  11    1.47    0.60
   1  -7 -11    0.93    0.54
   1   7 -11    0.92    0.61
  -1   7  11   -0.19    0.70
   0  -7 -11   21.32    1.39
   0  -7  11   21.04    1.38
   0   7 -11   22.03    1.47
   0   7  11   19.11    1.61
   1  -7  11    4.03    0.74
  -1  -7 -11    3.68    0.66
   1   7  11    2.86    0.90
   1   7  11    3.09    0.91
  -1   7 -11    5.26    0.81
   2  -7  11    5.67    0.83
  -2  -7 -11    4.55    0.74
  -2   7 -11    5.26    0.87
   2   7  11    5.64    1.14
   2   7  11    3.55    0.81
   3  -7  11    2.04    0.69
   3  -7  11    1.87    0.73
  -3  -7 -11    2.41    0.67
   3   7  11    2.81    0.82
  -3   7 -11    1.49    0.65
  -4  -7 -11    9.72    0.97
   4  -7  11    9.97    1.09
   4   7  11    8.66    1.11
  -4   7 -11    8.55    0.95
  -5  -7 -11    2.29    0.80
   5  -7  11    1.98    0.80
   5   7  11    2.01    0.83
  -5   7 -11    1.79    0.80
   6  -7  11    4.89    1.04
  -6   7 -11    7.35    1.02
   6   7  11    5.07    1.01
   7  -7  11    0.13    1.01
  -7   7 -11   -0.53    0.95
   7   7  11    0.46    1.03
   7  -8 -11    5.14    1.05
   7  -8 -11    4.79    1.06
  -7  -8  11    3.71    1.01
   7   8 -11    3.99    1.10
  -7   8  11    3.87    1.15
   7   8 -11    2.57    1.13
   6  -8 -11    0.52    0.84
  -6  -8  11   -0.14    0.88
   6   8 -11   -0.16    0.91
   6   8 -11    0.85    0.87
  -6   8  11    0.90    1.00
   5  -8 -11    5.23    0.92
  -5  -8  11    4.82    0.96
   5   8 -11    6.38    0.99
   5   8 -11    4.47    1.03
  -5   8  11    4.33    1.00
   4  -8 -11   14.54    1.20
  -4  -8  11   13.25    1.31
  -4   8  11   16.51    1.51
   4   8 -11   18.47    1.46
   4   8 -11   16.14    1.30
   3  -8 -11    6.09    0.83
  -3  -8  11    6.46    0.97
   3   8 -11    4.27    0.97
  -3   8  11    6.43    1.12
   3   8 -11    6.11    0.83
   2  -8 -11   14.51    1.12
  -2  -8  11   10.98    1.11
  -2   8  11   11.64    1.30
   2   8 -11   13.11    1.27
  -1  -8  11   12.23    1.09
   1  -8 -11   12.06    1.07
  -1   8  11    8.95    1.16
   1   8 -11   11.33    1.14
   0  -8 -11   -0.24    0.61
   0  -8  11    0.31    0.66
   0   8 -11   -0.13    0.60
   0   8  11    0.57    0.79
   1  -8  11   17.92    1.35
  -1  -8 -11   22.34    1.41
   1   8  11   20.44    1.50
  -1   8 -11   21.42    1.50
   1   8  11   21.23    1.69
  -2  -8 -11    2.37    0.74
   2  -8  11    2.10    0.71
  -2   8 -11    2.76    0.75
   2   8  11    3.10    0.90
   2   8  11    0.82    0.86
  -3  -8 -11    9.90    1.02
   3  -8  11   12.28    1.20
  -3   8 -11   13.23    1.18
   3   8  11   12.76    1.30
   3   8  11   13.71    1.46
   4  -8  11    3.57    0.83
  -4  -8 -11    2.18    0.84
   4   8  11    3.80    0.96
  -4   8 -11    2.24    0.82
   4   8  11    4.76    1.23
  -5  -8 -11    4.32    0.97
   5  -8  11    4.46    0.99
   5   8  11    3.42    0.97
  -5   8 -11    5.73    0.98
   5   8  11    6.08    1.40
   6  -8  11    5.67    1.07
  -6   8 -11    6.41    1.14
   6   8  11    3.77    1.11
   6   8  11    5.11    1.45
  -6  -9  11    1.72    0.98
   6  -9 -11   -0.19    0.92
   6   9 -11    0.58    1.04
   6   9 -11    0.90    0.99
  -6   9  11    0.28    1.10
  -5  -9  11   -0.61    0.90
   5  -9 -11    0.03    0.82
   5   9 -11   -1.24    0.89
   5   9 -11   -0.03    1.01
  -5   9  11    0.52    1.01
  -4  -9  11   12.78    1.35
   4  -9 -11   18.11    1.32
   4   9 -11   12.56    1.18
  -4   9  11   16.77    1.58
   4   9 -11   14.49    1.38
  -3  -9  11    0.93    0.83
   3  -9 -11    0.55    0.70
   3   9 -11    1.52    0.88
  -3   9  11    1.50    0.94
  -2  -9  11    5.62    0.94
   2  -9 -11    4.57    0.87
  -2   9  11    2.77    0.99
   2   9 -11    5.77    1.13
   1  -9 -11    1.37    0.69
  -1  -9  11    1.37    0.75
  -1   9  11    1.16    0.88
   1   9 -11    1.59    0.83
   0  -9  11    0.63    0.71
   0  -9 -11    1.06    0.68
   0   9 -11    0.89    0.71
   0   9  11    0.05    0.83
   1  -9  11   -0.66    0.76
  -1  -9 -11   -0.55    0.67
  -1   9 -11   -0.34    0.73
   1   9  11    0.23    0.85
  -2  -9 -11    8.84    0.98
   2  -9  11    8.25    1.02
  -2   9 -11   10.07    1.09
   2   9  11    9.92    1.19
   2   9  11    8.25    1.23
  -3  -9 -11    0.29    0.77
   3  -9  11    0.25    0.79
   3   9  11    0.83    0.88
  -3   9 -11    1.07    0.78
   3   9  11    0.15    0.90
   4  -9  11   -0.54    0.84
  -4  -9 -11    1.02    0.88
  -4   9 -11   -0.33    0.81
   4   9  11   -1.56    1.01
   4   9  11   -0.57    0.98
   5  -9  11   -1.69    0.94
  -5  -9 -11    0.88    0.93
   5   9  11    0.95    1.05
  -5   9 -11   -1.14    0.92
   5   9  11   -0.39    1.07
   5 -10 -11    3.85    0.95
  -5 -10  11    3.44    1.10
   5  10 -11    3.03    1.04
  -5  10  11    4.40    1.18
   5  10 -11    5.94    1.32
   4 -10 -11    0.09    0.85
  -4 -10  11    0.78    0.97
   4  10 -11    0.20    0.99
  -4  10  11   -0.30    1.05
  -3 -10  11    9.39    1.21
   3 -10 -11    6.48    0.98
   3  10 -11    5.46    1.12
  -3  10  11    5.09    1.18
  -2 -10  11    4.46    0.97
   2 -10 -11    5.10    0.93
   2  10 -11    2.39    0.94
  -2  10  11    2.63    1.06
   1 -10 -11   -0.27    0.75
  -1 -10  11    0.13    0.81
  -1  10  11    0.62    0.95
   1  10 -11    1.14    0.86
   0 -10  11    8.67    1.06
   0 -10 -11    7.92    0.96
   0  10 -11    7.29    1.03
   0  10  11    7.63    1.28
  -1 -10 -11    6.00    0.94
   1 -10  11    7.22    1.08
   1  10  11    7.51    1.19
  -1  10 -11    5.40    0.98
  -2 -10 -11    0.70    0.83
   2 -10  11    0.44    0.85
   2  10  11   -0.85    1.01
  -2  10 -11   -0.25    0.84
   2  10  11    0.76    1.02
  -3 -10 -11   -0.22    0.84
   3 -10  11   -0.40    0.87
   3  10  11   -0.68    1.06
   3  10  11   -1.30    1.10
  -3  10 -11    0.65    0.88
   4 -10  11    2.07    1.00
  -4 -10 -11    1.89    0.97
   4  10  11    0.59    1.08
  -4  10 -11    0.72    0.98
  -3 -11  11    0.98    1.05
   3 -11 -11    1.01    0.92
   3  11 -11    0.17    0.99
  -3  11  11    1.19    1.14
   2 -11 -11    4.68    0.98
  -2 -11  11    4.20    1.04
   2  11 -11    2.66    1.06
  -2  11  11    4.17    1.16
   1 -11 -11    6.61    1.06
  -1 -11  11    3.07    0.99
   1  11 -11    6.65    1.21
  -1  11  11    3.78    1.12
   0 -11  11    3.35    1.04
   0 -11 -11    6.38    1.05
   0  11  11    4.52    1.19
   0  11 -11    2.25    0.97
  -1 -11 -11    7.59    1.08
   1 -11  11    4.13    1.05
   1  11  11    4.49    1.20
  -1  11 -11    3.96    1.00
  -2 -11 -11    3.68    0.94
   2 -11  11    2.72    0.95
   2  11  11   -0.38    1.12
  -2  11 -11    1.86    0.98
  -9   0  12    0.33    0.87
   9   0 -12    0.07    0.85
  -8   0  12    8.59    1.10
   8   0 -12   10.07    1.12
   7   0 -12   -0.99    0.64
  -7   0  12   -0.13    0.66
   6   0 -12    0.54    0.62
  -6   0  12    0.82    0.57
  -5   0  12    0.45    0.49
   5   0 -12    0.21    0.52
  -5   0  12    0.47    0.61
  -4   0  12   32.55    1.72
  -4   0  12   34.39    1.74
   4   0 -12   30.85    1.65
   3   0 -12    0.34    0.35
  -3   0  12    0.42    0.57
   3   0 -12    0.54    0.48
  -3   0  12    0.16    0.43
   2   0 -12    6.19    0.55
  -2   0  12    6.44    0.65
   2   0 -12    5.24    0.68
  -2   0  12    5.12    0.76
  -1   0  12    0.77    0.49
   1   0 -12    0.50    0.40
  -1   0  12    0.75    0.40
   0   0  12  114.23    3.79
   0   0 -12  110.70    3.44
   0   0 -12  106.24    3.46
   0   0  12  109.90    3.40
  -1   0 -12    0.62    0.49
   1   0  12    0.26    0.37
   1   0  12   -0.61    0.45
  -1   0 -12   -0.33    0.38
   2   0  12    3.30    0.69
  -2   0 -12    3.80    0.56
  -2   0 -12    4.01    0.71
   2   0  12    3.73    0.50
  -3   0 -12    0.12    0.49
   3   0  12    0.12    0.56
   3   0  12    0.67    0.42
   4   0  12   16.20    1.23
  -4   0 -12   14.79    1.15
  -5   0 -12    0.44    0.61
   5   0  12   -0.88    0.62
   6   0  12   10.53    1.14
  -6   0 -12    7.94    0.96
  -7   0 -12    0.63    0.73
   7   0  12    0.05    0.79
  -8   0 -12    1.14    0.89
   8   0  12    2.13    1.00
   9   0  12   -1.00    1.07
  -9   0 -12    0.06    0.98
  -9  -1  12    2.89    0.88
   9  -1 -12    1.56    0.87
  -9   1  12    2.08    0.90
   9   1 -12    2.91    0.99
  -8  -1  12   -0.27    0.72
   8  -1 -12    0.23    0.70
   8   1 -12    0.06    0.75
  -8   1  12   -0.46    0.76
   7  -1 -12    9.65    0.99
  -7  -1  12   11.13    1.07
  -7   1  12    9.18    1.06
   7   1 -12   10.59    1.05
  -6  -1  12    5.44    0.81
   6  -1 -12    6.92    0.82
  -6   1  12    5.98    0.87
   6   1 -12    5.34    0.82
  -6   1  12    5.60    0.89
  -5  -1  12   23.59    1.45
   5  -1 -12   24.62    1.49
   5   1 -12   25.16    1.51
  -5   1  12   24.25    1.54
  -5   1  12   24.44    1.48
  -4  -1  12    1.20    0.50
  -4  -1  12    1.86    0.65
   4  -1 -12    1.04    0.53
   4   1 -12    0.09    0.66
  -4   1  12    1.50    0.52
  -4   1  12   -0.48    0.65
  -3  -1  12   23.08    1.38
  -3  -1  12   20.87    1.30
   3  -1 -12   23.88    1.35
   3   1 -12   23.67    1.11
  -3   1  12   24.15    1.50
   3   1 -12   23.07    1.37
  -3   1  12   22.26    1.24
   2  -1 -12    1.60    0.54
   2  -1 -12    1.89    0.43
  -2  -1  12    1.48    0.53
  -2  -1  12    1.71    0.46
  -2   1  12    1.35    0.43
   2   1 -12    1.00    0.49
   2   1 -12    0.82    0.38
  -2   1  12    1.37    0.62
  -1  -1  12    0.57    0.50
  -1  -1  12    0.86    0.43
   1  -1 -12    0.23    0.37
   1  -1 -12    0.60    0.41
  -1   1  12   -0.22    0.37
   1   1 -12    0.10    0.38
   1   1 -12    0.28    0.42
  -1   1  12    0.26    0.49
   0  -1  12    1.19    0.49
   0  -1 -12    2.89    0.55
   0  -1 -12    1.21    0.45
   0  -1  12    1.59    0.48
   0   1  12    2.23    0.44
   0   1  12    1.46    0.55
   0   1 -12    2.08    0.50
   0   1 -12    2.22    0.46
   1  -1  12    7.28    0.80
   1  -1  12    5.51    0.60
  -1  -1 -12    7.31    0.72
  -1  -1 -12    6.90    0.67
   1   1  12    6.12    0.53
   1   1  12    5.94    0.81
  -1   1 -12    8.33    0.63
  -1   1 -12    6.47    0.73
   2  -1  12   11.03    1.02
   2  -1  12   13.63    0.82
  -2  -1 -12   13.09    1.00
  -2  -1 -12   11.96    0.84
   2   1  12   12.90    1.08
  -2   1 -12   11.93    0.76
  -2   1 -12   13.18    1.05
   2   1  12   12.35    0.72
   3  -1  12    0.74    0.44
   3  -1  12    1.14    0.57
  -3  -1 -12    0.95    0.53
  -3  -1 -12    0.33    0.44
  -3   1 -12   -0.01    0.50
   3   1  12    0.69    0.55
   4  -1  12    4.69    0.63
   4  -1  12    4.11    0.78
  -4  -1 -12    4.99    0.75
  -4   1 -12    2.94    0.72
   4   1  12    4.67    0.84
  -5  -1 -12    8.93    0.95
   5  -1  12   11.48    1.10
  -5   1 -12   12.28    1.05
   5   1  12   11.76    1.18
  -6  -1 -12    1.37    0.65
   6  -1  12    0.91    0.69
   6   1  12    0.01    0.67
  -6   1 -12    0.97    0.68
   7  -1  12    9.93    1.13
  -7  -1 -12   10.63    1.11
  -7   1 -12   10.63    1.07
   7   1  12   10.90    1.16
   8  -1  12    3.95    0.97
  -8  -1 -12    6.75    1.02
   8   1  12    4.72    1.06
  -8   1 -12    5.71    1.04
  -9  -1 -12    0.46    0.97
   9  -1  12    1.22    1.04
  -9   1 -12    2.56    1.05
   9   1  12    0.48    1.11
  -9  -2  12    3.43    0.97
   9  -2 -12    5.52    1.02
   9   2 -12    3.71    0.94
  -9   2  12    4.57    0.96
  -8  -2  12    0.31    0.73
   8  -2 -12   -0.88    0.72
  -8   2  12    1.69    0.77
   8   2 -12   -0.15    0.70
  -7  -2  12    0.70    0.66
   7  -2 -12    0.04    0.65
  -7   2  12   -0.69    0.77
   7   2 -12   -0.12    0.62
  -7   2  12    1.10    0.70
  -6  -2  12   42.55    2.18
   6  -2 -12   45.28    2.14
  -6   2  12   41.86    2.18
  -6   2  12   43.54    2.17
   6   2 -12   38.48    2.04
  -5  -2  12    2.48    0.65
   5  -2 -12    3.87    0.70
  -5   2  12    2.52    0.80
   5   2 -12    2.03    0.57
  -5   2  12    2.81    0.73
   4  -2 -12    2.42    0.64
  -4  -2  12    3.04    0.64
   4   2 -12    3.46    0.58
   4   2 -12    3.17    0.68
  -4   2  12    2.61    0.79
  -4   2  12    4.34    0.65
  -3  -2  12    3.41    0.61
  -3  -2  12    2.19    0.63
   3  -2 -12    1.95    0.53
   3   2 -12    3.82    0.57
   3   2 -12    3.94    0.71
  -3   2  12    4.06    0.84
  -2  -2  12  120.66    3.91
   2  -2 -12  125.83    3.52
   2  -2 -12  124.90    3.96
  -2  -2  12  123.60    4.04
   2   2 -12  124.81    3.76
  -2   2  12  123.28    4.31
  -2   2  12  120.49    3.77
   2   2 -12  120.61    3.83
  -1  -2  12    2.07    0.51
   1  -2 -12    2.57    0.55
  -1  -2  12    1.86    0.56
  -1   2  12    1.78    0.63
   1   2 -12    2.32    0.56
  -1   2  12    3.11    0.44
   1   2 -12    1.77    0.50
   0  -2 -12    1.68    0.50
   0  -2  12    1.93    0.47
   0  -2  12    2.39    0.54
   0  -2 -12    2.78    0.51
   0   2  12    1.38    0.38
   0   2  12    2.24    0.64
   0   2 -12    2.34    0.52
   0   2 -12    2.61    0.47
  -1  -2 -12    8.60    0.79
   1  -2  12   10.40    0.79
  -1  -2 -12    8.89    0.77
  -1   2 -12    9.09    0.83
  -1   2 -12    9.91    0.66
   1   2  12    7.94    0.89
   2  -2  12   32.81    1.53
  -2  -2 -12   35.16    1.68
   2  -2  12   30.79    1.67
  -2  -2 -12   34.37    1.56
   2   2  12   34.45    1.83
  -2   2 -12   33.68    1.71
  -3  -2 -12    2.55    0.53
   3  -2  12    4.09    0.76
   3  -2  12    3.92    0.62
  -3  -2 -12    2.52    0.63
  -3   2 -12    3.71    0.76
   3   2  12    2.65    0.73
  -4  -2 -12   11.89    0.85
  -4  -2 -12   11.88    1.03
   4  -2  12   11.41    0.90
   4  -2  12   10.81    1.03
  -4   2 -12   14.89    1.18
   4   2  12   14.17    1.17
   5  -2  12    0.48    0.60
   5  -2  12   -0.36    0.63
  -5  -2 -12    1.52    0.65
  -5   2 -12    1.04    0.62
   5   2  12    0.56    0.65
  -6  -2 -12   44.98    2.26
   6  -2  12   45.07    2.35
  -6   2 -12   41.86    2.22
   6   2  12   41.36    2.32
   7  -2  12    2.29    0.83
  -7  -2 -12    2.31    0.76
   7   2  12    0.33    0.82
  -7   2 -12    2.07    0.79
   8  -2  12    1.03    0.91
  -8  -2 -12    0.74    0.84
  -8   2 -12   -0.09    0.86
   9  -3 -12    4.82    0.99
  -9  -3  12    0.24    0.90
  -9   3  12    1.90    0.95
   9   3 -12    1.42    0.88
  -8  -3  12    1.51    0.81
   8  -3 -12    2.71    0.82
   8   3 -12    1.34    0.79
  -8   3  12    1.92    0.96
   7  -3 -12    3.41    0.81
  -7  -3  12    3.48    0.74
   7   3 -12    1.61    0.77
  -7   3  12    3.49    0.93
  -7   3  12    3.20    0.75
   6  -3 -12    7.80    0.90
  -6  -3  12    8.75    0.95
   6   3 -12    7.56    0.92
  -6   3  12    9.34    1.11
  -6   3  12   10.26    0.99
   5  -3 -12   11.67    1.03
  -5  -3  12   11.59    1.06
  -5   3  12   12.17    1.20
   5   3 -12   12.02    1.02
  -5   3  12   12.33    1.03
   4  -3 -12    9.28    0.87
  -4  -3  12    6.23    0.82
   4   3 -12    6.53    0.71
  -4   3  12    8.95    0.85
  -4   3  12    7.75    0.99
   4   3 -12    6.72    0.78
   3  -3 -12   24.08    1.40
  -3  -3  12   23.41    1.45
   3   3 -12   24.00    1.29
  -3   3  12   24.61    1.62
  -3   3  12   24.87    1.31
   3   3 -12   22.74    1.34
  -2  -3  12    5.18    0.74
   2  -3 -12    3.20    0.61
   2   3 -12    4.65    0.72
  -2   3  12    4.17    0.93
   2   3 -12    4.53    0.62
  -2   3  12    3.43    0.55
  -1  -3  12   13.70    0.91
   1  -3 -12   14.65    0.85
  -1  -3  12   15.42    1.10
   1  -3 -12   15.89    1.07
  -1   3  12   13.79    1.23
  -1   3  12   14.73    0.85
   1   3 -12   15.38    1.02
   1   3 -12   13.85    0.95
   0  -3  12    0.28    0.43
   0  -3 -12    0.68    0.44
   0  -3  12    0.69    0.47
   0  -3 -12    0.67    0.49
   0   3 -12    0.54    0.39
   0   3  12    0.47    0.54
   0   3 -12    0.28    0.45
  -1  -3 -12   18.44    1.16
  -1  -3 -12   20.61    1.20
   1  -3  12   20.69    1.19
   1  -3  12   20.93    1.27
  -1   3 -12   19.86    1.25
   1   3  12   19.19    1.35
   2  -3  12   48.34    2.25
  -2  -3 -12   54.47    2.20
  -2  -3 -12   52.29    2.23
   2  -3  12   51.36    2.16
  -2   3 -12   55.66    2.30
   2   3  12   55.26    2.48
  -3  -3 -12   31.16    1.68
   3  -3  12   32.29    1.76
  -3  -3 -12   32.01    1.55
   3  -3  12   30.34    1.55
  -3   3 -12   31.73    1.71
   3   3  12   32.16    1.79
   4  -3  12    5.48    0.74
  -4  -3 -12    4.92    0.70
  -4  -3 -12    5.40    0.76
   4  -3  12    6.66    0.83
   4   3  12    5.14    0.82
  -4   3 -12    5.25    0.81
   5  -3  12    9.78    0.99
   5  -3  12   10.05    0.93
  -5  -3 -12   10.76    1.01
  -5   3 -12   10.17    1.04
   5   3  12   10.49    1.07
   6  -3  12    0.47    0.76
  -6  -3 -12   -0.31    0.66
   6  -3  12    1.06    0.76
   6   3  12    0.38    0.75
  -6   3 -12   -0.30    0.67
   7  -3  12   15.56    1.33
  -7  -3 -12   14.76    1.29
   7   3  12   14.39    1.38
  -7   3 -12   13.06    1.24
  -8  -3 -12    9.81    1.20
   8  -3  12    9.33    1.19
   8   3  12   11.44    1.35
  -8   3 -12   10.12    1.26
   9  -4 -12   -0.53    0.92
  -9  -4  12    0.46    0.93
   9   4 -12    0.16    0.95
  -9   4  12   -1.06    0.98
  -9   4  12   -0.67    1.12
  -8  -4  12    8.89    1.12
   8  -4 -12   11.11    1.14
  -8   4  12    9.12    1.33
   8   4 -12    9.82    1.18
  -8   4  12    8.62    1.13
   7  -4 -12    5.02    0.87
  -7  -4  12    4.79    0.94
   7   4 -12    4.47    0.89
  -7   4  12    2.26    0.78
  -7   4  12    3.95    1.00
  -6  -4  12   11.74    1.08
   6  -4 -12   10.03    0.97
  -6   4  12   10.90    1.05
  -6   4  12   10.86    1.17
   6   4 -12   12.07    1.09
  -5  -4  12   -0.71    0.59
   5  -4 -12    0.19    0.57
  -5   4  12   -0.56    0.71
   5   4 -12    0.78    0.60
   5   4 -12    0.55    0.62
  -5   4  12    0.23    0.60
   4  -4 -12   10.59    0.92
  -4  -4  12   12.14    1.01
   4   4 -12    9.81    0.94
  -4   4  12    9.46    1.11
   4   4 -12   10.03    0.91
  -4   4  12   11.01    0.90
   3  -4 -12   11.14    0.94
  -3  -4  12   13.67    1.12
   3   4 -12   11.14    0.94
  -3   4  12   12.05    0.86
   3   4 -12   13.40    1.00
  -3   4  12   12.09    1.24
   2  -4 -12    0.93    0.50
  -2  -4  12   -0.05    0.54
  -2   4  12    2.03    0.82
   2   4 -12    0.58    0.53
   2   4 -12   -0.51    0.43
  -2   4  12    1.44    0.44
   1  -4 -12   13.15    0.88
  -1  -4  12   16.10    1.17
   1  -4 -12   14.80    1.09
  -1   4  12   15.69    1.36
   1   4 -12   14.40    0.93
   1   4 -12   15.13    1.11
   0  -4  12   18.40    1.10
   0  -4  12   21.28    1.29
   0  -4 -12   21.99    1.32
   0  -4 -12   21.05    1.14
   0   4  12   23.09    1.53
   0   4 -12   18.22    1.21
   0   4 -12   19.85    1.06
  -1  -4 -12    0.32    0.50
  -1  -4 -12    0.73    0.48
   1  -4  12    0.91    0.50
   1  -4  12    0.19    0.49
  -1   4 -12    0.27    0.54
   1   4  12    1.38    0.62
  -2  -4 -12    8.24    0.84
  -2  -4 -12    8.99    0.84
   2  -4  12    9.12    0.84
   2  -4  12    8.38    0.87
   2   4  12   10.40    1.02
  -2   4 -12    7.73    0.85
  -3  -4 -12    5.68    0.76
  -3  -4 -12    5.02    0.65
   3  -4  12    4.21    0.70
   3  -4  12    4.56    0.69
  -3   4 -12    4.55    0.72
   3   4  12    4.04    0.80
   4  -4  12   20.39    1.36
   4  -4  12   22.18    1.35
  -4  -4 -12   22.96    1.46
  -4  -4 -12   22.04    1.30
  -4   4 -12   21.25    1.44
   4   4  12   23.05    1.53
   5  -4  12   -0.76    0.67
  -5  -4 -12    0.76    0.67
   5  -4  12   -0.47    0.70
  -5  -4 -12    0.76    0.62
  -5   4 -12    0.81    0.67
   5   4  12   -0.41    0.68
   6  -4  12    0.01    0.77
  -6  -4 -12    0.37    0.74
   6  -4  12   -0.44    0.79
   6   4  12    1.02    0.78
  -6   4 -12    0.50    0.73
   7  -4  12    1.38    0.87
  -7  -4 -12    0.98    0.83
   7  -4  12    2.47    0.89
  -7   4 -12    2.12    0.89
   7   4  12    1.57    0.85
  -8  -4 -12    5.95    1.15
   8   4  12    5.14    1.13
  -8   4 -12    5.95    1.10
   8  -5 -12   -0.59    0.80
  -8  -5  12   -0.40    0.86
   8   5 -12    0.61    0.87
  -8   5  12   -0.15    1.03
  -7  -5  12   -0.32    0.75
   7  -5 -12   -0.38    0.66
  -7   5  12   -0.17    0.79
   7   5 -12   -0.26    0.78
  -7   5  12    0.74    0.94
  -6  -5  12    0.03    0.69
   6  -5 -12    1.64    0.63
  -6   5  12   -0.04    0.85
  -6   5  12   -0.55    0.73
   6   5 -12   -0.18    0.71
  -5  -5  12    4.91    0.84
   5  -5 -12    3.25    0.67
   5   5 -12    4.02    0.76
  -5   5  12    5.05    0.79
   5   5 -12    5.77    0.81
  -5   5  12    6.31    1.03
   4  -5 -12    2.79    0.67
  -4  -5  12    3.76    0.77
   4   5 -12    3.57    0.80
  -4   5  12    3.83    0.87
   4   5 -12    2.98    0.71
  -4   5  12    4.02    0.69
   3  -5 -12   10.82    0.95
  -3  -5  12    9.82    1.00
   3   5 -12   10.15    0.90
  -3   5  12    8.67    0.75
   3   5 -12   10.76    0.96
  -3   5  12    8.41    1.08
  -2  -5  12    0.61    0.58
   2  -5 -12    1.19    0.55
   2   5 -12    0.62    0.51
   2   5 -12    0.78    0.56
  -2   5  12    0.79    0.70
   1  -5 -12   21.56    1.18
  -1  -5  12   22.95    1.41
   1  -5 -12   22.85    1.41
  -1   5  12   21.89    1.64
   1   5 -12   21.37    1.34
   1   5 -12   22.40    1.17
   0  -5  12    0.94    0.55
   0  -5 -12   -0.80    0.49
   0  -5 -12   -0.43    0.49
   0   5  12   -0.03    0.62
   0   5 -12    0.61    0.55
   1  -5  12   25.78    1.51
  -1  -5 -12   26.77    1.46
   1  -5  12   23.95    1.38
  -1  -5 -12   28.71    1.58
   1   5  12   27.54    1.75
  -1   5 -12   27.45    1.53
   2  -5  12    4.05    0.70
  -2  -5 -12    3.50    0.64
  -2  -5 -12    3.45    0.74
   2  -5  12    4.61    0.70
   2   5  12    4.58    0.88
  -2   5 -12    3.10    0.68
   3  -5  12   14.04    1.08
  -3  -5 -12   13.76    1.15
  -3  -5 -12   13.54    1.04
   3  -5  12   15.09    1.14
   3   5  12   14.19    1.22
  -3   5 -12   17.58    1.25
  -4  -5 -12    1.94    0.75
  -4  -5 -12    2.59    0.67
   4  -5  12    1.06    0.72
   4  -5  12    1.10    0.64
  -4   5 -12    2.42    0.69
   4   5  12    1.38    0.74
   5  -5  12    2.24    0.81
   5  -5  12    3.06    0.80
  -5  -5 -12    1.04    0.71
  -5  -5 -12    3.31    0.83
   5   5  12    1.99    0.76
  -5   5 -12    2.91    0.76
  -6  -5 -12    0.25    0.78
   6  -5  12    0.50    0.82
   6  -5  12    0.17    0.79
  -6   5 -12    0.27    0.78
   6   5  12   -0.84    0.79
   7  -5  12    0.93    0.89
   7  -5  12    0.11    0.93
  -7  -5 -12   -0.09    0.90
   7   5  12    0.74    0.94
  -7   5 -12   -0.21    0.85
   8  -5  12    1.22    1.05
  -8  -5 -12   -0.50    1.01
   8  -5  12   -0.23    1.01
  -8   5 -12   -0.61    1.00
   8   5  12    0.63    1.11
   8  -6 -12    3.73    1.00
   8  -6 -12    5.13    0.95
  -8  -6  12    3.32    1.03
   8   6 -12    2.92    1.06
  -8   6  12    1.68    1.19
   7  -6 -12    4.45    0.85
  -7  -6  12    4.92    0.94
   7  -6 -12    4.27    0.95
   7   6 -12    5.69    1.00
  -7   6  12    4.56    1.12
   6  -6 -12   12.92    1.17
   6  -6 -12   10.93    1.02
  -6  -6  12   10.95    1.15
   6   6 -12    9.84    1.12
  -6   6  12   10.69    1.32
   6   6 -12   10.97    1.13
   5  -6 -12    2.47    0.70
   5  -6 -12    1.89    0.69
  -5  -6  12    1.81    0.72
   5   6 -12    2.33    0.83
   5   6 -12    2.60    0.77
  -5   6  12    1.11    0.83
  -4  -6  12    2.11    0.70
   4  -6 -12    1.57    0.65
  -4   6  12    2.11    0.82
   4   6 -12    0.99    0.67
   4   6 -12    1.24    0.72
  -3  -6  12   14.50    1.27
   3  -6 -12   14.97    1.15
   3   6 -12   16.08    1.22
  -3   6  12   14.65    1.39
   3   6 -12   15.58    1.09
  -2  -6  12   10.45    1.00
   2  -6 -12   11.16    1.01
   2   6 -12   11.66    1.07
  -2   6  12   12.60    1.26
   2   6 -12   10.94    0.91
  -1  -6  12    1.28    0.58
   1  -6 -12    0.22    0.54
  -1   6  12    0.16    0.73
   1   6 -12    2.02    0.60
   0  -6  12    2.83    0.65
   0  -6 -12    1.95    0.59
   0   6  12    1.57    0.81
   0   6 -12    1.73    0.67
  -1  -6 -12    2.08    0.69
   1  -6  12    2.94    0.67
  -1  -6 -12    1.19    0.57
  -1   6 -12    0.24    0.56
   1   6  12    0.92    0.69
  -2  -6 -12   17.74    1.22
  -2  -6 -12   17.86    1.30
   2  -6  12   15.20    1.16
   2   6  12   15.88    1.31
  -2   6 -12   15.85    1.23
  -3  -6 -12    3.42    0.73
  -3  -6 -12    3.41    0.84
   3  -6  12    3.06    0.73
   3  -6  12    3.44    0.72
   3   6  12    2.41    0.77
  -3   6 -12    3.48    0.73
   4  -6  12    6.60    0.96
   4  -6  12    8.45    0.92
  -4  -6 -12    6.00    0.83
  -4  -6 -12    7.28    0.97
   4   6  12    6.56    0.96
  -4   6 -12    8.50    0.93
   5  -6  12    1.77    0.81
  -5  -6 -12    1.86    0.86
  -5  -6 -12    1.10    0.78
   5  -6  12    2.13    0.82
  -5   6 -12    1.22    0.76
   5   6  12    1.08    0.80
   6  -6  12    0.43    0.87
   6  -6  12   -0.28    0.87
  -6  -6 -12    0.54    0.88
  -6   6 -12    0.54    0.86
   6   6  12    0.37    0.85
   7  -6  12   -0.10    1.01
  -7  -6 -12    0.18    0.94
   7  -6  12    0.51    0.98
   7   6  12   -0.12    1.00
  -7   6 -12   -1.03    0.93
  -7  -7  12    3.22    0.96
   7  -7 -12    1.57    0.94
   7  -7 -12    1.13    0.87
   7   7 -12    2.08    0.99
  -7   7  12    2.98    1.04
  -6  -7  12   -0.14    0.81
   6  -7 -12    1.44    0.80
   6   7 -12    0.34    0.94
  -6   7  12    0.29    0.93
   6   7 -12   -0.45    0.85
   5  -7 -12    9.04    0.98
  -5  -7  12    8.61    1.04
   5   7 -12    9.12    1.06
  -5   7  12    7.92    1.15
   5   7 -12    9.13    1.10
  -4  -7  12    1.36    0.71
   4  -7 -12    1.35    0.72
   4   7 -12    0.82    0.71
  -4   7  12    1.41    0.90
   4   7 -12    0.83    0.75
  -3  -7  12    6.14    1.00
   3  -7 -12    6.63    0.87
   3   7 -12    6.64    0.96
  -3   7  12    6.09    1.18
   3   7 -12    6.08    0.81
   2  -7 -12   12.54    1.08
  -2  -7  12   14.31    1.23
   2   7 -12   14.41    1.23
  -2   7  12   13.46    1.36
  -1  -7  12    2.72    0.67
   1  -7 -12    3.75    0.75
   1   7 -12    2.96    0.82
  -1   7  12    2.21    0.85
   0  -7  12    0.82    0.65
   0  -7 -12    0.64    0.61
   0   7 -12    0.47    0.61
   0   7  12   -0.13    0.78
   1  -7  12    5.71    0.93
  -1  -7 -12    8.31    0.89
  -1   7 -12    7.71    0.91
   1   7  12    7.40    1.09
   1   7  12    7.79    1.12
  -2  -7 -12    4.49    0.81
   2  -7  12    5.95    0.88
   2   7  12    3.60    0.89
  -2   7 -12    5.11    0.87
  -3  -7 -12    9.69    0.99
  -3  -7 -12   10.16    1.06
   3  -7  12    8.59    1.01
  -3   7 -12   11.56    1.07
   3   7  12    9.55    1.11
   4  -7  12    3.71    0.82
  -4  -7 -12    2.61    0.84
  -4  -7 -12    1.70    0.78
   4  -7  12    1.32    0.78
  -4   7 -12   -0.01    0.72
   4   7  12    3.19    0.89
  -5  -7 -12    0.64    0.81
   5  -7  12    1.19    0.87
  -5  -7 -12    0.64    0.81
   5  -7  12    0.76    0.83
   5   7  12    0.09    0.88
  -5   7 -12   -0.13    0.79
   6  -7  12    0.24    0.94
   6  -7  12   -0.02    0.96
  -6  -7 -12    0.68    0.89
   6   7  12    0.56    0.98
  -6   7 -12    0.18    0.92
   7  -7  12   14.42    1.52
   7   7  12   16.50    1.52
  -7   7 -12   14.20    1.38
   7  -8 -12    0.77    0.97
  -7  -8  12    2.42    1.08
   7   8 -12    0.59    1.05
  -7   8  12   -0.76    1.11
  -6  -8  12    5.65    1.09
   6  -8 -12    5.05    0.98
   6   8 -12    6.35    1.22
   6   8 -12    5.94    1.17
  -6   8  12    6.73    1.26
   5  -8 -12    0.47    0.80
  -5  -8  12    0.45    0.87
  -5   8  12    0.16    0.91
   5   8 -12    1.25    0.91
   5   8 -12    3.11    0.92
   4  -8 -12    0.07    0.73
  -4  -8  12    0.26    0.77
   4   8 -12    0.97    0.80
   4   8 -12    1.04    0.85
  -4   8  12    0.55    0.88
  -3  -8  12    1.95    0.80
   3  -8 -12    1.69    0.67
   3   8 -12    2.03    0.77
  -3   8  12    0.84    0.84
   3   8 -12    0.82    0.72
  -2  -8  12   12.21    1.21
  -2   8  12   13.78    1.39
   2   8 -12   12.03    1.19
   1  -8 -12    2.90    0.70
  -1  -8  12    1.61    0.75
  -1   8  12    4.09    0.90
   1   8 -12   -0.29    0.69
   0  -8 -12   24.82    1.59
   0  -8  12   25.27    1.66
   0   8  12   28.80    1.96
   0   8 -12   26.55    1.70
   1  -8  12    6.43    0.96
  -1  -8 -12   10.28    1.00
   1   8  12    7.08    1.19
  -1   8 -12    7.63    0.98
  -2  -8 -12    8.28    0.92
   2  -8  12    9.41    1.06
  -2   8 -12    7.63    1.01
   2   8  12    9.40    1.17
   2   8  12    9.61    1.23
   3  -8  12    1.92    0.78
  -3  -8 -12    2.23    0.81
   3   8  12    0.43    0.84
  -3   8 -12    3.06    0.82
   3   8  12    3.28    1.16
  -4  -8 -12   11.39    1.13
   4  -8  12   10.47    1.14
   4   8  12   12.74    1.53
   4   8  12   12.56    1.29
  -4   8 -12   10.45    1.15
  -5  -8 -12    0.32    0.90
   5  -8  12   -0.09    0.92
  -5   8 -12   -0.12    0.88
   5   8  12    0.05    1.09
   5   8  12    0.68    0.95
   6  -8  12    3.41    1.06
   6  -8  12    3.87    1.10
   6   8  12    2.28    1.14
  -6   8 -12    4.17    1.08
   6   8  12    4.42    1.44
  -6  -9  12   -0.53    1.04
   6  -9 -12    0.48    0.98
   6   9 -12    0.26    1.09
  -6   9  12    0.75    1.15
   6   9 -12    0.04    1.11
   5  -9 -12    3.84    0.97
  -5  -9  12    3.00    1.04
   5   9 -12    6.97    1.17
   5   9 -12    2.64    1.01
  -5   9  12    3.76    1.11
   4  -9 -12    0.19    0.83
  -4  -9  12   -0.10    0.89
   4   9 -12    0.67    0.91
   4   9 -12    1.18    0.89
  -4   9  12    1.72    0.95
   3  -9 -12    4.53    0.84
  -3  -9  12    4.44    1.05
   3   9 -12    3.75    0.98
  -3   9  12    5.59    1.12
   2  -9 -12    0.84    0.76
  -2  -9  12   -0.09    0.78
   2   9 -12    0.79    0.77
  -2   9  12    0.66    0.91
  -1  -9  12    0.63    0.77
   1  -9 -12    1.50    0.74
  -1   9  12    0.80    0.94
   1   9 -12    2.24    0.82
   0  -9  12    1.40    0.81
   0  -9 -12    1.68    0.71
   0   9 -12    2.15    0.77
   0   9  12    1.37    0.94
  -1  -9 -12   18.66    1.38
   1  -9  12   19.45    1.46
   1   9  12   17.46    1.64
  -1   9 -12   18.35    1.44
   2  -9  12    1.62    0.79
  -2  -9 -12    2.81    0.81
  -2   9 -12    0.68    0.77
   2   9  12    1.52    0.91
   2   9  12    1.13    1.02
  -3  -9 -12    0.49    0.83
   3  -9  12    0.46    0.88
   3   9  12   -0.25    0.99
  -3   9 -12    1.90    0.85
   3   9  12   -1.47    1.04
   4  -9  12   -0.72    0.90
  -4  -9 -12    0.10    0.90
   4   9  12   -0.92    1.00
  -4   9 -12    0.34    0.89
   4   9  12   -0.41    1.11
  -5  -9 -12    2.49    1.01
   5  -9  12    2.57    1.01
  -5   9 -12    2.41    1.01
   5   9  12    1.82    1.17
   5   9  12   -0.18    1.12
   4 -10 -12    5.42    1.05
  -4 -10  12    4.37    1.06
  -4  10  12    5.41    1.27
   4  10 -12    6.15    1.17
   3 -10 -12   -0.24    0.88
  -3 -10  12   -1.01    0.96
   3  10 -12   -0.05    0.91
  -3  10  12   -0.46    1.05
   2 -10 -12    9.32    1.07
  -2 -10  12    5.63    1.05
  -2  10  12    8.61    1.30
   2  10 -12    7.55    1.16
  -1 -10  12    3.68    0.95
  -1  10  12    5.47    1.15
   1  10 -12    6.09    1.11
   0 -10  12    9.32    1.15
   0 -10 -12    8.61    1.03
   0  10 -12    8.83    1.13
   0  10  12    8.39    1.37
  -1 -10 -12    2.67    0.84
   1 -10  12    1.85    0.90
  -1  10 -12    1.85    0.94
   1  10  12    3.39    1.13
   2 -10  12    3.08    0.98
  -2 -10 -12    4.07    0.96
   2  10  12    2.66    1.20
  -2  10 -12    2.41    0.94
   3 -10  12    0.43    0.99
  -3 -10 -12   -0.14    0.90
   3  10  12   -1.62    1.16
   3  10  12   -1.73    1.05
  -3  10 -12    0.17    0.90
   4 -10  12    1.68    1.02
  -4 -10 -12    2.69    1.01
   4  10  12    1.50    1.16
   4  10  12    1.91    1.26
  -4  10 -12    2.79    1.04
  -2 -11  12    0.19    1.04
   2 -11 -12    1.08    0.94
  -2  11  12    1.40    1.18
   2  11 -12   -0.29    0.97
   1 -11 -12    0.65    0.91
  -1 -11  12    0.14    1.01
  -1  11  12    0.17    1.15
   1  11 -12    1.41    1.02
   0 -11  12    1.86    1.05
   0 -11 -12   -0.18    0.92
   0  11 -12    0.52    0.91
   0  11  12    0.29    1.17
  -1 -11 -12    1.35    0.96
   1 -11  12    1.61    0.99
  -1  11 -12    1.03    0.98
   1  11  12   -0.05    1.23
   9   0 -13    7.34    1.11
  -9   0  13    8.02    1.14
  -8   0  13   -0.26    0.82
   8   0 -13    0.05    0.77
  -7   0  13    3.65    0.87
   7   0 -13    3.99    0.82
   6   0 -13    0.22    0.58
  -6   0  13    0.35    0.59
   5   0 -13   12.66    1.06
  -5   0  13   10.02    1.00
  -5   0  13   10.35    0.96
  -4   0  13   -0.06    0.63
  -4   0  13   -0.16    0.52
   4   0 -13   -0.39    0.50
  -3   0  13    5.61    0.68
   3   0 -13    4.30    0.73
  -3   0  13    4.14    0.85
   2   0 -13    0.24    0.41
  -2   0  13    0.12    0.56
   2   0 -13    0.15    0.48
  -2   0  13   -0.04    0.43
   1   0 -13   59.71    2.30
  -1   0  13   60.42    2.27
  -1   0  13   61.37    2.52
   1   0 -13   59.66    2.21
   0   0  13    0.42    0.41
   0   0  13    0.75    0.53
   0   0 -13    0.23    0.47
   0   0 -13    0.06    0.40
   1   0  13    9.48    0.89
   1   0  13    7.42    0.70
  -1   0 -13    7.90    0.69
  -1   0 -13    7.15    0.79
  -2   0 -13   -0.63    0.42
   2   0  13   -0.49    0.53
  -2   0 -13    0.21    0.50
   2   0  13    0.04    0.41
   3   0  13   33.03    1.87
  -3   0 -13   32.18    1.74
   4   0  13    0.21    0.61
  -4   0 -13   -0.16    0.56
  -5   0 -13    3.23    0.75
   5   0  13    4.25    0.81
  -6   0 -13    0.20    0.69
   6   0  13    0.53    0.75
  -7   0 -13    6.64    0.94
   7   0  13    6.42    1.11
  -8   0 -13    0.76    0.95
   8   0  13    1.10    1.02
  -9  -1  13    1.14    0.93
   9  -1 -13    0.39    0.90
  -9   1  13    0.00    0.94
   9   1 -13   -0.25    1.00
   8  -1 -13    1.93    0.85
  -8  -1  13    1.73    0.85
  -8   1  13    1.97    0.85
   8   1 -13    0.70    0.90
   7  -1 -13    0.60    0.67
  -7  -1  13   -1.08    0.66
   7   1 -13   -1.14    0.75
  -7   1  13    0.99    0.71
   6  -1 -13    5.04    0.77
  -6  -1  13    6.30    0.83
  -6   1  13    5.20    0.88
   6   1 -13    5.97    1.08
  -6   1  13    5.32    0.90
   5  -1 -13   15.86    1.15
  -5  -1  13   13.27    1.13
  -5   1  13   15.03    1.15
   5   1 -13   12.18    1.16
  -5   1  13   15.63    1.22
  -4  -1  13   52.63    2.38
   4  -1 -13   54.31    2.36
   4   1 -13   58.42    2.45
  -4   1  13   54.35    2.50
  -4   1  13   55.08    2.34
  -3  -1  13    0.67    0.63
  -3  -1  13   -0.69    0.48
   3  -1 -13    0.73    0.53
   3   1 -13    1.20    0.53
   3   1 -13    1.07    0.44
  -3   1  13    0.66    0.63
  -3   1  13    0.31    0.46
   2  -1 -13    8.29    0.81
  -2  -1  13    5.49    0.69
  -2  -1  13    8.01    0.86
   2  -1 -13    8.65    0.65
   2   1 -13    6.72    0.64
  -2   1  13    6.58    0.95
  -2   1  13    9.36    0.75
   2   1 -13    5.45    0.68
  -1  -1  13    1.83    0.48
   1  -1 -13    0.61    0.42
   1  -1 -13    0.21    0.43
  -1  -1  13   -0.07    0.52
   1   1 -13    1.19    0.47
   1   1 -13    1.43    0.47
  -1   1  13   -0.17    0.43
  -1   1  13    0.98    0.61
   0  -1  13    2.65    0.61
   0  -1 -13    2.64    0.54
   0  -1  13    2.78    0.60
   0  -1 -13    3.12    0.54
   0   1  13    3.03    0.47
   0   1 -13    3.91    0.59
   0   1  13    2.00    0.60
  -1  -1 -13    9.50    0.80
   1  -1  13   10.49    0.77
   1  -1  13    9.94    0.92
  -1  -1 -13   10.21    0.84
   1   1  13    9.95    0.70
  -1   1 -13    8.84    0.86
   1   1  13    9.95    0.96
  -1   1 -13    9.47    0.70
   2  -1  13   10.98    1.04
  -2  -1 -13   13.21    0.88
   2  -1  13   10.92    0.79
  -2  -1 -13   14.25    1.03
  -2   1 -13   14.38    1.10
   2   1  13   14.22    1.16
   3  -1  13   27.13    1.63
   3  -1  13   24.84    1.22
  -3  -1 -13   21.91    1.42
  -3  -1 -13   22.91    1.21
  -3   1 -13   24.60    1.50
   3   1  13   22.93    1.53
  -4  -1 -13    2.45    0.61
   4  -1  13    1.42    0.63
  -4   1 -13    2.36    0.64
   4   1  13    3.25    0.79
  -5  -1 -13    2.78    0.71
   5  -1  13    1.60    0.74
   5   1  13    2.00    0.74
  -5   1 -13    2.37    0.68
  -6  -1 -13   16.87    1.33
   6  -1  13   16.93    1.45
   6   1  13   14.54    1.37
  -6   1 -13   15.08    1.27
   7  -1  13    0.87    0.85
  -7  -1 -13    0.18    0.78
  -7   1 -13    0.15    0.75
   7   1  13   -1.56    0.80
  -8  -1 -13    6.03    1.03
   8  -1  13    4.59    1.15
  -8   1 -13    5.86    1.03
   8   1  13    5.93    1.11
   9  -2 -13   -0.17    0.91
  -9  -2  13    1.40    0.98
  -9   2  13    1.25    0.95
   9   2 -13    0.25    0.93
   8  -2 -13   -0.35    0.77
  -8  -2  13    0.57    0.79
  -8   2  13   -0.38    0.79
   8   2 -13    0.57    0.78
  -7  -2  13    5.36    0.91
   7  -2 -13    8.46    0.98
   7   2 -13    9.14    1.02
  -7   2  13    7.72    1.08
  -7   2  13    8.08    0.97
   6  -2 -13    4.35    0.83
  -6  -2  13    3.40    0.72
   6   2 -13    4.58    0.81
  -6   2  13    1.95    0.78
  -6   2  13    3.05    0.75
  -5  -2  13    3.56    0.70
   5  -2 -13    2.46    0.69
  -5   2  13    3.49    0.73
   5   2 -13    1.90    0.65
  -5   2  13    3.03    0.77
   4  -2 -13    2.83    0.64
  -4  -2  13    2.16    0.59
  -4   2  13    1.96    0.75
   4   2 -13    0.83    0.56
  -4   2  13    2.51    0.62
  -3  -2  13   60.34    2.48
   3  -2 -13   56.36    2.37
   3   2 -13   54.33    2.08
  -3   2  13   57.57    2.65
   3   2 -13   53.94    2.34
  -3   2  13   57.75    2.29
   2  -2 -13    4.52    0.50
  -2  -2  13    3.47    0.65
   2  -2 -13    3.62    0.65
  -2   2  13    4.52    0.91
   2   2 -13    5.55    0.71
  -2   2  13    4.08    0.56
   2   2 -13    5.96    0.66
   1  -2 -13    5.23    0.67
  -1  -2  13    5.98    0.76
   1  -2 -13    5.27    0.59
  -1  -2  13    6.24    0.69
  -1   2  13    6.74    0.60
  -1   2  13    5.47    0.87
   1   2 -13    4.58    0.62
   1   2 -13    5.87    0.67
   0  -2  13   37.30    1.79
   0  -2  13   38.59    1.80
   0  -2 -13   35.35    1.73
   0  -2 -13   39.31    1.70
   0   2  13   41.17    2.07
   0   2  13   39.36    1.49
   0   2 -13   41.62    1.66
   0   2 -13   41.44    1.82
   1  -2  13   25.21    1.48
  -1  -2 -13   28.63    1.47
  -1  -2 -13   28.52    1.45
   1  -2  13   26.96    1.40
  -1   2 -13   28.91    1.50
  -1   2 -13   28.85    1.25
   1   2  13   30.95    1.73
  -2  -2 -13    0.12    0.52
  -2  -2 -13    0.15    0.45
   2  -2  13    0.89    0.59
   2  -2  13    0.75    0.46
  -2   2 -13    0.98    0.57
   2   2  13    0.63    0.56
   3  -2  13    1.05    0.51
  -3  -2 -13    0.34    0.48
   3  -2  13    0.97    0.57
  -3  -2 -13    0.83    0.55
  -3   2 -13    1.79    0.63
   3   2  13    1.06    0.58
   4  -2  13    1.03    0.66
  -4  -2 -13    0.80    0.55
   4  -2  13   -0.15    0.55
   4   2  13    0.73    0.63
  -4   2 -13    1.81    0.62
  -5  -2 -13   24.57    1.58
   5  -2  13   25.95    1.71
   5   2  13   22.81    1.65
  -5   2 -13   25.09    1.61
  -6  -2 -13    0.77    0.74
   6  -2  13   -0.50    0.75
  -6   2 -13    0.38    0.69
   6   2  13    0.90    0.80
  -7  -2 -13    0.35    0.76
   7  -2  13   -0.22    0.83
  -7   2 -13   -0.19    0.83
   7   2  13   -1.31    0.86
   8  -2  13   -1.07    0.96
  -8  -2 -13    1.72    0.91
  -8   2 -13    0.96    0.91
   8   2  13   -0.98    0.99
  -9  -3  13    2.58    0.97
   9  -3 -13    1.73    0.96
  -9   3  13   -0.07    0.98
   9   3 -13    2.12    0.93
  -8  -3  13   -0.10    0.82
   8  -3 -13   -0.24    0.85
  -8   3  13    1.13    0.98
   8   3 -13    0.97    0.81
  -8   3  13    2.05    0.88
   7  -3 -13   -0.12    0.73
  -7  -3  13    0.16    0.70
  -7   3  13   -0.01    0.91
   7   3 -13   -0.50    0.68
  -7   3  13   -0.35    0.72
  -6  -3  13    3.39    0.71
   6  -3 -13    1.74    0.70
  -6   3  13    3.46    0.85
   6   3 -13    3.32    0.77
  -6   3  13    3.36    0.73
   5  -3 -13    0.78    0.58
  -5  -3  13   -0.77    0.61
   5   3 -13    0.45    0.55
  -5   3  13   -0.74    0.59
  -5   3  13   -0.21    0.73
  -4  -3  13   21.21    1.42
   4  -3 -13   24.42    1.46
  -4   3  13   25.32    1.72
   4   3 -13   21.34    1.21
   4   3 -13   23.51    1.40
  -4   3  13   23.68    1.38
   3  -3 -13    0.57    0.49
  -3  -3  13    0.70    0.56
  -3   3  13    0.71    0.53
   3   3 -13   -0.09    0.51
   3   3 -13    0.12    0.51
  -3   3  13   -0.37    0.62
   2  -3 -13    3.25    0.64
   2   3 -13    4.31    0.79
  -2   3  13    3.48    0.61
   2   3 -13    3.59    0.62
  -2   3  13    3.29    0.89
   1  -3 -13    5.18    0.69
   1  -3 -13    4.58    0.60
  -1  -3  13    4.43    0.76
  -1  -3  13    5.08    0.68
  -1   3  13    4.20    0.90
   1   3 -13    5.66    0.67
   1   3 -13    4.94    0.68
  -1   3  13    4.71    0.55
   0  -3 -13    9.51    0.90
   0  -3 -13    9.35    0.77
   0  -3  13    9.82    0.83
   0  -3  13   10.88    0.89
   0   3 -13   11.66    0.94
   0   3  13    8.73    1.02
   0   3 -13   10.17    0.75
  -1  -3 -13    7.31    0.75
  -1  -3 -13    9.02    0.84
   1  -3  13    7.55    0.84
   1  -3  13    7.59    0.78
  -1   3 -13    7.81    0.81
   1   3  13    7.88    0.97
  -2  -3 -13   76.45    2.89
   2  -3  13   79.72    2.95
   2  -3  13   78.60    3.08
  -2  -3 -13   80.69    3.02
  -2   3 -13   81.86    3.04
   2   3  13   80.61    3.27
  -3  -3 -13   16.05    1.20
  -3  -3 -13   15.26    1.05
   3  -3  13   15.73    1.05
   3  -3  13   16.34    1.23
   3   3  13   18.26    1.35
  -3   3 -13   15.27    1.17
   4  -3  13    0.41    0.59
   4  -3  13    0.65    0.64
  -4  -3 -13    0.26    0.60
  -4  -3 -13    0.41    0.60
   4   3  13    2.60    0.76
  -4   3 -13    1.04    0.65
  -5  -3 -13    0.63    0.65
   5  -3  13    0.87    0.67
   5  -3  13    0.37    0.69
  -5   3 -13    0.24    0.65
   5   3  13    1.15    0.72
  -6  -3 -13   13.76    1.19
   6  -3  13   14.69    1.30
  -6   3 -13   13.83    1.23
   6   3  13   14.24    1.28
  -7  -3 -13    4.36    0.91
   7  -3  13    5.85    1.03
  -7   3 -13    4.73    0.98
   7   3  13    3.80    1.00
  -8  -3 -13    6.62    1.22
   8  -3  13    6.25    1.12
   8   3  13    8.85    1.30
  -8   3 -13    8.68    1.22
  -8  -4  13    1.28    0.84
   8  -4 -13    1.57    0.85
  -8   4  13    0.09    1.07
   8   4 -13    1.00    0.90
  -8   4  13    1.07    0.92
  -7  -4  13    6.39    0.96
   7  -4 -13    3.68    0.83
  -7   4  13    5.68    1.08
  -7   4  13    4.16    0.90
   6  -4 -13    1.86    0.72
  -6  -4  13    1.61    0.73
   6   4 -13    1.69    0.78
  -6   4  13    2.66    0.75
  -6   4  13    2.98    0.85
  -5  -4  13   55.27    2.66
   5  -4 -13   53.65    2.49
  -5   4  13   62.54    2.96
  -5   4  13   62.72    2.60
   5   4 -13   56.37    2.58
  -4  -4  13    1.92    0.65
   4  -4 -13    0.80    0.59
   4   4 -13    1.40    0.61
   4   4 -13    1.40    0.61
  -4   4  13    2.02    0.82
  -4   4  13    1.86    0.59
  -3  -4  13    1.47    0.61
   3  -4 -13   -0.54    0.48
   3   4 -13    1.12    0.58
  -3   4  13   -0.54    0.49
   3   4 -13    0.92    0.54
  -3   4  13   -0.86    0.66
   2  -4 -13    2.98    0.61
  -2  -4  13    0.72    0.57
  -2   4  13    2.00    0.83
   2   4 -13    2.28    0.58
   2   4 -13    1.40    0.53
  -2   4  13    2.20    0.50
  -1  -4  13   38.69    1.95
   1  -4 -13   36.93    1.84
   1  -4 -13   41.20    1.62
  -1   4  13   35.42    2.09
   1   4 -13   36.17    1.70
   1   4 -13   35.75    1.76
   0  -4  13    0.84    0.53
   0  -4  13    1.00    0.50
   0  -4 -13   -0.63    0.47
   0  -4 -13    0.48    0.54
   0   4  13    1.87    0.65
   0   4 -13    1.65    0.56
   1  -4  13    0.48    0.53
   1  -4  13    0.69    0.57
  -1  -4 -13    0.24    0.50
  -1  -4 -13    1.08    0.50
  -1   4 -13   -0.09    0.55
   1   4  13   -0.42    0.56
   2  -4  13   15.49    1.18
  -2  -4 -13   13.08    1.00
  -2  -4 -13   12.98    1.01
   2  -4  13   16.33    1.12
   2   4  13   13.96    1.18
  -2   4 -13   13.54    1.08
   3  -4  13   35.78    1.91
  -3  -4 -13   34.99    1.85
  -3  -4 -13   35.80    1.75
   3  -4  13   36.34    1.83
   3   4  13   38.33    2.08
  -3   4 -13   36.59    1.88
  -4  -4 -13    3.52    0.69
   4  -4  13    6.35    0.84
  -4  -4 -13    3.57    0.78
   4  -4  13    3.77    0.76
  -4   4 -13    4.69    0.91
   4   4  13    5.32    0.88
  -5  -4 -13    5.23    0.77
  -5  -4 -13    6.18    0.86
   5  -4  13    6.63    0.92
   5  -4  13    5.28    0.82
  -5   4 -13    6.19    1.03
   5   4  13    6.29    0.94
   6  -4  13    0.54    0.85
  -6  -4 -13    0.73    0.79
   6  -4  13    1.46    0.84
   6   4  13    1.12    0.84
  -6   4 -13    0.12    0.78
   7  -4  13    9.00    1.17
  -7  -4 -13   10.48    1.24
   7   4  13   12.32    1.32
  -7   4 -13    9.16    1.15
   8  -4  13   -0.77    1.07
  -8  -4 -13    0.06    1.02
   8   4  13   -1.20    1.05
  -8   4 -13    0.41    1.03
  -8  -5  13    0.89    0.91
   8  -5 -13    0.50    0.80
   8   5 -13   -1.06    0.92
  -8   5  13    0.16    1.08
   7  -5 -13    1.75    0.75
  -7  -5  13    2.26    0.82
  -7   5  13    2.29    1.01
   7   5 -13    2.74    0.91
  -7   5  13    2.85    0.89
   6  -5 -13    0.84    0.66
  -6  -5  13    0.93    0.76
  -6   5  13    0.10    0.89
  -6   5  13    1.06    0.78
   6   5 -13    0.39    0.73
  -5  -5  13    0.76    0.73
   5  -5 -13    1.04    0.65
  -5   5  13    1.98    0.73
  -5   5  13    1.79    0.88
   5   5 -13    1.72    0.70
   5   5 -13    1.84    0.67
  -4  -5  13    6.72    0.93
   4  -5 -13    7.57    0.85
   4   5 -13    6.66    0.84
  -4   5  13    6.93    0.80
  -4   5  13    6.77    1.06
   4   5 -13    8.76    0.88
   3  -5 -13    0.38    0.55
  -3  -5  13    1.87    0.65
  -3   5  13    0.20    0.75
   3   5 -13    0.60    0.58
  -3   5  13    0.66    0.58
   3   5 -13    0.32    0.58
  -2  -5  13    1.18    0.63
   2  -5 -13    0.56    0.57
   2   5 -13    0.93    0.59
   2   5 -13    2.40    0.58
  -2   5  13    0.90    0.71
  -1  -5  13    0.02    0.55
   1  -5 -13    0.37    0.57
  -1   5  13   -0.61    0.68
   1   5 -13   -0.08    0.58
   0  -5 -13   20.47    1.21
   0  -5  13   17.80    1.25
   0  -5 -13   21.56    1.35
   0   5  13   19.18    1.52
   0   5 -13   20.41    1.31
  -1  -5 -13    7.62    0.83
  -1  -5 -13    7.98    0.83
   1  -5  13    5.99    0.76
  -1   5 -13    6.19    0.80
   1   5  13    6.08    0.95
  -2  -5 -13    0.75    0.60
   2  -5  13   -0.01    0.59
   2  -5  13    0.52    0.63
  -2  -5 -13    0.58    0.56
  -2   5 -13    0.14    0.54
   2   5  13    0.25    0.65
   3  -5  13    0.39    0.65
   3  -5  13    0.54    0.64
  -3  -5 -13   -0.46    0.65
  -3  -5 -13    0.12    0.62
   3   5  13    0.41    0.65
  -3   5 -13    0.47    0.61
  -4  -5 -13    9.53    1.01
   4  -5  13    7.85    0.97
   4  -5  13    8.38    0.95
  -4  -5 -13   11.02    0.97
  -4   5 -13    8.16    0.93
   4   5  13    7.54    1.02
   5  -5  13    0.36    0.80
  -5  -5 -13    0.29    0.74
  -5  -5 -13   -1.31    0.72
   5  -5  13   -1.09    0.76
   5   5  13   -0.22    0.76
  -5   5 -13    0.40    0.74
  -6  -5 -13    5.10    1.05
   6  -5  13    4.04    0.93
   6  -5  13    3.78    0.97
  -6   5 -13    4.42    0.98
   6   5  13    3.32    0.89
   7  -5  13    2.81    1.04
   7  -5  13    1.85    1.01
  -7  -5 -13    2.87    1.00
  -7   5 -13    2.06    0.91
   7   5  13    3.38    1.05
  -8  -6  13   -0.71    1.02
   8  -6 -13    0.41    0.94
   8  -6 -13    0.24    0.99
  -8   6  13   -0.14    1.15
   8   6 -13    0.91    1.00
   7  -6 -13   10.29    1.06
  -7  -6  13    9.17    1.21
   7  -6 -13   10.86    1.20
   7   6 -13    7.47    1.13
  -7   6  13   10.84    1.40
   6  -6 -13    0.11    0.79
  -6  -6  13   -0.20    0.79
   6  -6 -13    0.41    0.72
  -6   6  13    0.52    0.93
   6   6 -13    0.92    0.84
   5  -6 -13    0.28    0.68
  -5  -6  13    0.56    0.75
  -5   6  13    0.64    0.84
   5   6 -13   -0.55    0.73
   5   6 -13   -0.28    0.71
  -4  -6  13    6.74    0.98
   4  -6 -13    8.60    0.91
   4   6 -13    8.17    0.93
  -4   6  13    8.32    1.08
   4   6 -13    7.70    0.91
   3  -6 -13    8.50    0.91
  -3  -6  13    6.22    0.96
   3   6 -13    7.20    0.86
  -3   6  13    8.30    1.13
   3   6 -13    6.86    0.86
  -2  -6  13    2.89    0.80
   2  -6 -13    3.42    0.74
   2   6 -13    1.46    0.65
   2   6 -13    3.12    0.72
  -2   6  13    5.44    0.98
  -1  -6  13   11.83    1.04
   1  -6 -13    9.26    0.93
  -1   6  13   11.00    1.29
   1   6 -13   11.94    1.04
   0  -6 -13    0.63    0.54
   0  -6 -13   -0.79    0.58
   0  -6  13   -0.51    0.60
   0   6  13    0.57    0.71
   0   6 -13   -0.05    0.59
  -1  -6 -13    1.99    0.64
   1  -6  13    2.16    0.70
  -1  -6 -13    1.48    0.65
   1   6  13    1.26    0.74
  -1   6 -13    1.26    0.63
  -2  -6 -13   15.67    1.26
   2  -6  13   13.32    1.13
  -2  -6 -13   15.91    1.18
   2   6  13   17.70    1.41
  -2   6 -13   14.60    1.19
  -3  -6 -13    5.71    1.02
   3  -6  13    3.70    0.76
  -3  -6 -13    3.61    0.73
   3  -6  13    4.59    0.82
   3   6  13    3.53    0.87
  -3   6 -13    3.82    0.75
   4  -6  13    0.31    0.76
  -4  -6 -13    0.48    0.75
  -4  -6 -13    0.60    0.71
   4  -6  13    1.41    0.80
  -4   6 -13    1.01    0.71
   4   6  13   -0.61    0.78
   5  -6  13    8.67    1.09
  -5  -6 -13    8.34    0.99
   5  -6  13    8.42    1.02
  -5  -6 -13    9.24    1.16
   5   6  13    8.26    1.12
  -5   6 -13    8.16    1.02
  -6  -6 -13    0.77    0.89
   6  -6  13    1.41    0.95
   6  -6  13    0.31    0.97
  -6   6 -13    0.70    0.90
   6   6  13    1.04    0.94
   7  -6  13    1.04    1.09
   7  -6  13    0.42    1.09
  -7  -6 -13    1.13    1.04
   7   6  13    0.09    1.05
  -7   6 -13   -0.21    0.97
   7  -7 -13    0.07    0.90
  -7  -7  13    2.03    0.99
   7   7 -13   -0.05    0.99
  -7   7  13    2.18    1.14
  -6  -7  13    1.24    0.88
   6  -7 -13    5.17    0.93
   6   7 -13    4.60    1.01
  -6   7  13    2.69    1.09
  -5  -7  13    1.27    0.79
   5  -7 -13    2.41    0.77
   5   7 -13    1.32    0.81
   5   7 -13    3.24    0.89
  -5   7  13    2.35    0.93
  -4  -7  13    1.68    0.77
   4  -7 -13   -0.26    0.71
   4   7 -13    0.33    0.74
  -4   7  13    0.19    0.85
   4   7 -13    1.07    0.75
   3  -7 -13    2.61    0.76
  -3  -7  13    2.79    0.80
  -3   7  13    3.37    0.91
   3   7 -13    3.76    0.81
   3   7 -13    3.53    0.85
   2  -7 -13   15.14    1.20
  -2  -7  13   16.91    1.36
   2   7 -13   15.63    1.25
  -2   7  13   14.32    1.40
  -1  -7  13    6.42    0.88
   1  -7 -13    5.66    0.80
  -1   7  13    7.31    1.14
   1   7 -13    8.43    0.94
   0  -7 -13    5.57    0.82
   0  -7  13    7.09    0.91
   0   7 -13    6.70    0.90
   0   7  13    6.79    1.17
   1  -7  13    2.76    0.73
  -1  -7 -13    1.94    0.66
  -1   7 -13    0.23    0.64
   1   7  13    0.64    0.92
   1   7  13    1.58    0.82
   2  -7  13   25.88    1.64
  -2  -7 -13   26.83    1.61
  -2   7 -13   28.41    1.74
   2   7  13   27.73    1.86
   3  -7  13   -1.30    0.77
  -3  -7 -13   -0.83    0.74
  -3  -7 -13    0.80    0.76
  -3   7 -13   -0.13    0.69
   3   7  13    0.33    0.81
   4  -7  13    0.45    0.82
  -4  -7 -13    0.48    0.80
  -4  -7 -13   -1.39    0.80
  -4   7 -13    0.05    0.80
   4   7  13    0.07    0.84
   5  -7  13   -0.24    0.88
  -5  -7 -13   -0.69    0.90
  -5  -7 -13   -0.80    0.86
   5  -7  13    0.07    0.95
   5   7  13    0.69    0.98
  -5   7 -13    0.26    0.88
  -6  -7 -13   12.92    1.35
   6  -7  13   11.30    1.34
   6  -7  13   16.23    1.43
   6   7  13   13.44    1.34
  -6   7 -13   10.08    1.25
   6  -8 -13    5.14    1.03
  -6  -8  13    5.30    1.08
   6   8 -13    4.86    1.03
   6   8 -13    5.38    1.14
  -6   8  13    5.14    1.17
   5  -8 -13    2.46    0.91
  -5  -8  13    3.56    0.95
   5   8 -13    2.64    0.94
   5   8 -13    3.13    1.00
  -5   8  13    2.48    1.04
   4  -8 -13    1.79    0.81
  -4  -8  13    1.44    0.83
   4   8 -13    1.65    0.83
   4   8 -13    2.97    0.96
  -4   8  13    2.74    1.03
  -3  -8  13    0.05    0.82
   3  -8 -13   -0.15    0.71
  -3   8  13    1.07    0.94
   3   8 -13    0.69    0.79
   2  -8 -13    1.47    0.67
  -2  -8  13    0.27    0.74
   2   8 -13   -0.50    0.75
  -2   8  13    1.19    0.93
  -1  -8  13   18.50    1.47
   1  -8 -13   19.99    1.41
   1   8 -13   17.58    1.37
  -1   8  13   19.14    1.65
   0  -8  13    4.06    0.82
   0  -8 -13    2.65    0.75
   0   8  13    3.17    1.04
   0   8 -13    3.45    0.84
   1  -8  13   14.53    1.27
  -1  -8 -13   15.98    1.24
  -1   8 -13   18.20    1.41
   1   8  13   16.67    1.60
  -2  -8 -13    4.25    0.81
   2  -8  13    3.84    0.86
   2   8  13    3.40    1.11
   2   8  13    2.85    0.94
  -2   8 -13    4.96    0.92
  -3  -8 -13    3.61    0.84
   3  -8  13    3.16    0.90
   3   8  13    4.02    1.15
   3   8  13    1.27    0.94
  -3   8 -13    3.16    0.88
   4  -8  13    1.94    0.88
  -4  -8 -13    1.17    0.89
   4   8  13    3.84    1.13
   4   8  13    2.04    1.17
  -4   8 -13    3.52    0.94
   5  -8  13   11.71    1.29
  -5  -8 -13   11.81    1.25
   5   8  13   15.41    1.81
   5   8  13    9.14    1.32
  -5   8 -13   12.68    1.22
  -5  -9  13   -0.43    1.03
   5  -9 -13   -0.35    0.91
  -5   9  13   -1.68    1.08
   5   9 -13   -0.30    0.99
   5   9 -13    0.78    1.02
   4  -9 -13    6.82    1.02
  -4   9  13    7.03    1.23
   4   9 -13    7.71    1.15
  -3  -9  13    4.13    1.04
   3  -9 -13    4.31    0.86
  -3   9  13    2.56    1.03
   3   9 -13    4.13    1.00
   2  -9 -13    2.04    0.79
  -2  -9  13    1.70    0.87
   2   9 -13    0.77    0.82
  -2   9  13    1.21    0.98
  -1  -9  13    0.90    0.82
   1  -9 -13    1.04    0.76
   1   9 -13    1.50    0.80
  -1   9  13    2.14    1.02
   0  -9 -13    2.78    0.83
   0  -9  13    7.04    1.06
   0   9  13    4.30    1.10
   0   9 -13    4.00    0.96
   1  -9  13    0.19    0.84
  -1  -9 -13    0.70    0.78
  -1   9 -13   -0.48    0.81
  -2  -9 -13    0.58    0.82
   2  -9  13    1.53    0.88
  -2   9 -13   -0.86    0.85
   2   9  13    1.45    1.09
  -3  -9 -13    0.48    0.87
   3  -9  13    1.33    0.91
  -3   9 -13    0.12    0.89
   3   9  13   -0.83    1.04
   3   9  13    0.59    1.13
  -4  -9 -13    9.01    1.17
   4  -9  13   10.70    1.26
   4   9  13   12.18    1.60
  -4   9 -13    9.67    1.23
   4   9  13   10.83    1.46
   4 -10 -13   -0.05    0.96
  -4 -10  13   -0.29    1.06
  -4  10  13    1.19    1.17
   4  10 -13    0.65    1.03
   3 -10 -13    2.32    0.94
  -3 -10  13   -0.29    1.04
   3  10 -13    0.75    0.93
  -3  10  13    3.04    1.15
  -2 -10  13    3.78    1.04
   2 -10 -13    3.30    0.94
   2  10 -13    2.28    0.92
  -2  10  13    2.56    1.15
   1 -10 -13    5.47    0.98
  -1 -10  13    5.01    1.01
  -1  10  13    3.77    1.20
   1  10 -13    4.83    0.95
   0 -10  13    0.37    0.91
   0 -10 -13    1.15    0.84
   0  10  13    0.33    1.07
   0  10 -13    0.80    0.90
  -1 -10 -13    1.24    0.88
   1 -10  13    0.30    0.93
   1  10  13    1.35    1.14
  -1  10 -13    1.57    0.96
   2 -10  13   -1.19    1.01
  -2 -10 -13   -0.12    0.94
   2  10  13   -0.92    1.17
  -2  10 -13    0.28    0.92
  -3 -10 -13    1.13    0.94
   3 -10  13    2.29    1.05
   3  10  13   -0.78    1.24
  -3  10 -13    2.99    1.03
   3  10  13    0.69    1.12
   9   0 -14    0.41    0.91
  -9   0  14    0.20    0.97
   8   0 -14   13.82    1.30
  -8   0  14   15.60    1.46
  -7   0  14   -0.51    0.72
   7   0 -14    0.90    0.71
   6   0 -14   45.22    2.30
   5   0 -14    0.09    0.59
  -5   0  14    0.64    0.59
  -4   0  14    4.68    0.84
   4   0 -14    5.14    0.74
  -4   0  14    7.40    0.80
   3   0 -14    0.61    0.54
  -3   0  14   -0.41    0.66
  -3   0  14    0.03    0.50
  -2   0  14   33.91    1.60
  -2   0  14   30.67    1.75
   2   0 -14   31.14    1.62
   2   0 -14   31.24    1.42
   1   0 -14    0.65    0.49
  -1   0  14    0.60    0.59
   1   0 -14    0.23    0.48
  -1   0  14    0.42    0.46
   0   0  14    3.96    0.72
   0   0  14    4.60    0.62
   0   0 -14    3.70    0.69
   0   0 -14    4.56    0.60
  -1   0 -14    1.19    0.49
  -1   0 -14   -0.27    0.48
   1   0  14    0.06    0.45
   1   0  14    0.14    0.55
   2   0  14   26.97    1.65
  -2   0 -14   27.55    1.53
   3   0  14    0.20    0.59
  -3   0 -14    0.38    0.54
  -4   0 -14    1.49    0.64
   4   0  14    0.91    0.68
   5   0  14    0.18    0.78
  -5   0 -14    0.00    0.67
  -6   0 -14    2.05    0.80
   6   0  14   -0.64    0.78
  -7   0 -14    1.57    0.88
   7   0  14   -0.08    0.87
   8   0  14   -1.36    1.01
  -8   0 -14   -0.12    1.00
  -9  -1  14    5.27    1.13
  -9   1  14    8.35    1.20
   9   1 -14    5.09    1.12
   8  -1 -14    0.93    0.84
  -8  -1  14    1.43    0.85
  -8   1  14    1.06    0.87
   8   1 -14    1.48    0.86
   7  -1 -14    5.51    0.93
  -7  -1  14    2.58    0.79
   7   1 -14    4.06    0.94
  -7   1  14    2.94    0.84
   6  -1 -14    1.35    0.69
  -6  -1  14    1.10    0.65
   6   1 -14    0.55    0.68
  -6   1  14   -0.66    0.66
   5  -1 -14    1.18    0.65
  -5  -1  14    1.31    0.63
  -5   1  14    1.79    0.63
  -5   1  14    0.78    0.77
   5   1 -14    0.89    0.61
   4  -1 -14    7.78    0.86
  -4  -1  14    8.45    0.87
  -4   1  14    6.87    0.98
   4   1 -14    9.80    0.91
  -4   1  14    6.67    0.78
   3  -1 -14   19.88    1.30
  -3  -1  14   19.93    1.35
  -3  -1  14   17.53    1.21
  -3   1  14   19.80    1.17
  -3   1  14   22.87    1.52
   3   1 -14   20.01    1.27
   3   1 -14   20.50    1.04
  -2  -1  14    3.19    0.70
   2  -1 -14    3.35    0.54
   2  -1 -14    2.39    0.58
  -2  -1  14    1.99    0.58
   2   1 -14    2.81    0.64
  -2   1  14    2.63    0.55
  -2   1  14    3.44    0.81
  -1  -1  14    1.80    0.54
   1  -1 -14    1.60    0.50
   1  -1 -14    2.20    0.50
  -1  -1  14    1.61    0.61
   1   1 -14    1.84    0.53
  -1   1  14    1.13    0.49
  -1   1  14    2.00    0.65
   1   1 -14    2.08    0.56
   0  -1 -14    0.78    0.49
   0  -1 -14    0.33    0.48
   0  -1  14    0.91    0.59
   0  -1  14    0.70    0.52
   0   1 -14    1.33    0.46
   0   1 -14    1.66    0.56
   0   1  14    0.64    0.45
   0   1  14    1.19    0.64
   1  -1  14    1.86    0.52
  -1  -1 -14    3.70    0.65
   1  -1  14    2.73    0.67
  -1   1 -14    1.97    0.50
  -1   1 -14    3.24    0.65
   2  -1  14    0.15    0.57
   2  -1  14   -0.31    0.48
  -2  -1 -14    0.78    0.53
  -2  -1 -14    0.02    0.48
  -2   1 -14    1.41    0.61
   2   1  14    0.48    0.58
   3  -1  14   20.10    1.45
  -3  -1 -14   18.21    1.29
   3   1  14   18.88    1.39
  -3   1 -14   22.40    1.41
  -4  -1 -14    0.55    0.59
   4  -1  14    0.91    0.71
   4   1  14   -0.15    0.64
  -4   1 -14   -1.01    0.56
   5  -1  14    3.02    0.82
  -5  -1 -14    5.08    0.88
  -5   1 -14    3.75    0.80
   5   1  14    3.82    0.85
   6  -1  14    1.25    0.90
  -6  -1 -14    2.73    0.81
  -6   1 -14    4.16    0.91
   6   1  14    3.04    0.92
   7  -1  14    1.68    0.95
  -7  -1 -14    2.55    0.88
   7   1  14    2.74    1.00
  -7   1 -14    2.89    0.87
  -8  -1 -14    5.62    1.08
   8  -1  14    3.87    1.11
  -8   1 -14    5.22    1.09
   8   1  14    3.17    1.14
  -8  -2  14    5.36    1.04
   8  -2 -14    6.58    1.03
  -8   2  14    7.26    1.08
   8   2 -14    9.16    1.15
   7  -2 -14    0.75    0.75
  -7  -2  14   -0.11    0.72
  -7   2  14    0.48    0.76
   7   2 -14    0.52    0.76
  -6  -2  14    0.92    0.69
   6  -2 -14    1.23    0.70
   6   2 -14    0.66    0.69
  -6   2  14    1.03    0.68
  -6   2  14    1.39    0.86
  -5  -2  14    3.43    0.70
   5  -2 -14    3.34    0.79
   5   2 -14    3.38    0.90
  -5   2  14    3.20    0.83
  -5   2  14    2.64    0.72
  -4  -2  14   21.11    1.40
   4  -2 -14   21.28    1.37
  -4   2  14   21.31    1.55
   4   2 -14   21.15    1.43
  -4   2  14   20.43    1.31
   3  -2 -14    7.70    0.81
  -3  -2  14    7.94    0.88
   3   2 -14    8.08    0.74
   3   2 -14    9.11    0.91
  -3   2  14    8.31    0.77
  -3   2  14    7.45    0.96
  -2  -2  14    9.99    0.95
  -2  -2  14   10.26    0.90
   2  -2 -14   11.10    0.93
  -2   2  14   11.00    1.12
   2   2 -14   10.21    0.83
   2   2 -14   11.87    0.93
  -2   2  14   12.45    0.85
  -1  -2  14    1.55    0.60
   1  -2 -14    1.77    0.48
  -1  -2  14    1.28    0.54
   1  -2 -14    2.39    0.54
  -1   2  14    1.06    0.46
   1   2 -14    3.02    0.56
  -1   2  14    1.59    0.64
   1   2 -14    2.09    0.53
   0  -2 -14   44.53    1.83
   0  -2 -14   43.48    1.94
   0  -2  14   40.58    1.95
   0  -2  14   38.52    1.86
   0   2  14   42.76    2.17
   0   2 -14   37.93    1.66
   0   2 -14   41.95    1.87
   1  -2  14    0.52    0.49
  -1  -2 -14    2.44    0.62
   1  -2  14    1.28    0.60
  -1  -2 -14    1.37    0.50
  -1   2 -14    0.11    0.54
   1   2  14    1.70    0.66
   2  -2  14    1.63    0.56
  -2  -2 -14    1.48    0.57
   2  -2  14    0.80    0.63
  -2  -2 -14    1.60    0.50
   2   2  14    2.06    0.66
  -2   2 -14    1.77    0.60
  -3  -2 -14    1.74    0.56
   3  -2  14    2.65    0.77
   3  -2  14    3.04    0.63
  -3  -2 -14    3.91    0.74
   3   2  14    4.03    0.78
  -3   2 -14    2.62    0.72
   4  -2  14   33.86    1.94
   4  -2  14   32.13    1.57
  -4  -2 -14   36.62    1.91
  -4   2 -14   30.45    1.82
   4   2  14   33.62    1.98
   5  -2  14   -0.04    0.78
  -5  -2 -14    2.30    0.75
  -5   2 -14    1.17    0.68
   5   2  14   -0.21    0.72
  -6  -2 -14    5.33    1.00
   6  -2  14    6.79    1.07
   6   2  14    4.87    0.99
  -6   2 -14    6.13    0.91
   7  -2  14    0.74    0.98
  -7  -2 -14    0.13    0.83
  -7   2 -14    0.95    0.90
   7   2  14    0.65    0.96
   8  -2  14    0.23    1.09
  -8  -2 -14    1.94    0.99
  -8   2 -14    0.47    0.98
[truncated: 2,185,535 more chars]
