# Supplementary material for: Co(NCS)2(abpt)2 and Ni(NCS)2(abpt)2 [abpt is 4-amino-3,5-bis­(pyridin-2-yl)-1,2,4-triazole]: structural characterization of polymorphs A and B
Source: Acta Crystallogr C Struct Chem. 2021 Nov 16;77(Pt 12):777–81. doi: 10.1107/S2053229621010251 (PMC8645156; doi:10.1107/S2053229621010251)
Supplement: Supplementary file 2 [file c-77-00777-Co_A_120Ksup2.hkl]

data_Co_A_120K                                                                  
_shelx_title ' TestM1 in P2(1)/n'                                               
_shelx_refln_list_code          4                                               
_shelx_F_calc_maximum      186.20                                               
_exptl_crystal_F_000       666.00                                               
_reflns_d_resolution_high  0.8003                                               
                                                                                
loop_                                                                           
 _space_group_symop_operation_xyz                                               
 'x, y, z'                                                                      
 '-x+1/2, y+1/2, -z+1/2'                                                        
 '-x, -y, -z'                                                                   
 'x-1/2, -y-1/2, z-1/2'                                                         
                                                                                
_cell_length_a     8.4792                                                       
_cell_length_b    10.1307                                                       
_cell_length_c    16.3774                                                       
_cell_angle_alpha  90.000                                                       
_cell_angle_beta   93.485                                                       
_cell_angle_gamma  90.000                                                       
                                                                                
_shelx_F_squared_multiplier     1.000                                           
                                                                                
loop_                                                                           
 _refln_index_h                                                                 
 _refln_index_k                                                                 
 _refln_index_l                                                                 
 _refln_F_squared_calc                                                          
 _refln_F_squared_meas                                                          
 _refln_F_squared_sigma                                                         
 _refln_observed_status                                                         
   2   0   0        305.56        419.73        17.38 o                         
   4   0   0        293.97        307.90        15.29 o                         
   6   0   0        629.72        662.41        21.76 o                         
   8   0   0       1276.25       1431.88        64.50 o                         
  10   0   0        311.65        273.40        38.34 o                         
   1   1   0        635.06        819.50        16.45 o                         
   2   1   0       2164.92       2359.70        34.03 o                         
   3   1   0       1796.84       1721.30        25.20 o                         
   4   1   0         69.04        158.36         8.92 o                         
   5   1   0        735.09        648.02        15.36 o                         
   6   1   0         11.60         22.04         7.28 o                         
   7   1   0        551.73        551.75        16.55 o                         
   8   1   0        173.33        201.34        12.32 o                         
   9   1   0        967.60        893.76        40.52 o                         
  10   1   0        119.58        123.80        22.29 o                         
   0   2   0        146.90        149.87         6.41 o                         
   1   2   0       2462.07       2642.63        36.58 o                         
   2   2   0       3069.47       3170.26        33.77 o                         
   3   2   0       1980.95       2027.65        31.55 o                         
   4   2   0         54.09         71.11         5.85 o                         
   5   2   0          9.90         34.39         5.96 o                         
   6   2   0       2516.68       2626.72        46.17 o                         
   7   2   0        121.50        127.45        11.15 o                         
   8   2   0        295.98        284.54        22.80 o                         
   9   2   0          0.22         -6.13        12.35 o                         
  10   2   0        560.50        537.06        32.78 o                         
   1   3   0       1525.30       1589.66        20.25 o                         
   2   3   0          8.95         12.87         3.56 o                         
   3   3   0       6853.75       7284.48        78.17 o                         
   4   3   0        434.19        447.73        11.46 o                         
   5   3   0         26.80         25.21         5.18 o                         
   6   3   0        236.00        286.62        10.59 o                         
   7   3   0        193.97        223.36        16.71 o                         
   8   3   0         55.08         69.43        11.38 o                         
   9   3   0        557.56        597.88        34.70 o                         
  10   3   0        157.53        158.40        24.20 o                         
   0   4   0       7429.75       7155.57       130.32 o                         
   1   4   0       3356.79       3533.00        36.59 o                         
   2   4   0        222.26        259.11        10.10 o                         
   3   4   0       1571.45       1493.45        21.22 o                         
   4   4   0       2067.76       1963.98        27.98 o                         
   5   4   0          3.24          1.15         5.29 o                         
   6   4   0       1095.10       1103.56        23.29 o                         
   7   4   0        519.83        530.80        19.22 o                         
   8   4   0       1101.36       1022.64        68.44 o                         
   9   4   0         73.34         71.62        20.81 o                         
  10   4   0        103.89         94.02        25.14 o                         
   1   5   0       3917.47       3879.36        41.15 o                         
   2   5   0        197.67        210.75         9.09 o                         
   3   5   0       4666.07       4629.27        51.32 o                         
   4   5   0          0.20          3.57         4.99 o                         
   5   5   0         42.02         51.07         6.36 o                         
   6   5   0         51.15         75.33        11.76 o                         
   7   5   0        179.55        161.26        24.90 o                         
   8   5   0         75.04        127.27        23.11 o                         
   9   5   0        587.38        654.01        37.74 o                         
   0   6   0        228.78        292.21        13.61 o                         
   1   6   0        412.27        365.89         9.80 o                         
   2   6   0        661.94        630.08        13.53 o                         
   3   6   0         36.11         47.43         5.93 o                         
   4   6   0        829.02        789.98        16.53 o                         
   5   6   0       1033.22       1022.22        26.66 o                         
   6   6   0       2395.40       2550.33        76.22 o                         
   7   6   0        455.81        456.37        30.35 o                         
   8   6   0         38.30         46.34        19.13 o                         
   9   6   0          9.24         17.76        22.44 o                         
   1   7   0        166.38        164.75         7.99 o                         
   2   7   0        193.06        187.34        10.84 o                         
   3   7   0       1331.39       1221.09        23.53 o                         
   4   7   0        167.80        188.87        10.90 o                         
   5   7   0        379.95        237.93        29.74 o                         
   6   7   0          3.23         23.44        15.66 o                         
   7   7   0       1193.53       1192.41        57.15 o                         
   8   7   0         45.11         50.57        21.94 o                         
   0   8   0       1258.54       1229.40        29.57 o                         
   1   8   0        404.10        376.41        12.13 o                         
   2   8   0        739.50        734.69        18.49 o                         
   3   8   0         14.02         28.55         7.54 o                         
   4   8   0        235.27        224.82        17.74 o                         
   5   8   0         12.19         47.13        17.17 o                         
   6   8   0        233.32        241.81        26.24 o                         
   7   8   0        127.53        147.20        25.48 o                         
   8   8   0        153.03        149.61        26.38 o                         
   1   9   0         98.81         93.74         9.82 o                         
   2   9   0        130.15        146.04        10.63 o                         
   3   9   0        252.38        234.22        16.58 o                         
   4   9   0        251.58        247.31        24.08 o                         
   5   9   0        738.61        727.38        38.96 o                         
   6   9   0          1.34          8.48        19.28 o                         
   7   9   0         38.13         35.19        25.62 o                         
   0  10   0        958.12        890.92        39.50 o                         
   1  10   0         21.35         24.36         9.21 o                         
   2  10   0        183.94        172.46        13.97 o                         
   3  10   0         97.32         78.57        15.80 o                         
   4  10   0       1124.33       1113.90        50.19 o                         
   5  10   0         88.79         72.01        22.21 o                         
   6  10   0         13.27         12.31        21.68 o                         
   1  11   0        273.19        233.73        24.07 o                         
   2  11   0         33.67         37.37        16.65 o                         
   3  11   0        650.19        664.32        58.41 o                         
   4  11   0          1.45          2.91        23.65 o                         
   5  11   0        111.03         91.61        36.73 o                         
   0  12   0         10.97        -32.25        32.25 o                         
   1  12   0         18.63         29.83        23.72 o                         
   2  12   0        298.05        310.17        34.40 o                         
   3  12   0         14.42        -18.85        22.85 o                         
  -9   0   1       1028.10        983.61        54.11 o                         
  -7   0   1        595.62        583.26        22.21 o                         
  -5   0   1       4052.25       3930.68        67.78 o                         
  -3   0   1       4308.34       4426.63       107.32 o                         
  -1   0   1       9331.77       7937.09       101.39 o                         
   1   0   1      18000.96      17584.82       304.92 o                         
   3   0   1       2087.40       1962.28        44.34 o                         
   5   0   1        564.08        629.45        24.29 o                         
   7   0   1        877.29        919.50        33.28 o                         
   9   0   1         46.98         95.67        25.80 o                         
 -10   1   1        235.96        239.53        25.92 o                         
  -9   1   1         20.38         22.53        13.77 o                         
  -8   1   1       1064.72       1089.83        32.43 o                         
  -7   1   1        931.33        871.18        21.34 o                         
  -6   1   1        756.14        770.82        18.25 o                         
  -5   1   1        895.82       1047.03        20.27 o                         
  -4   1   1       4601.05       4587.33        57.62 o                         
  -3   1   1       1648.46       1576.69        23.37 o                         
  -2   1   1       3648.68       3712.81        41.14 o                         
  -1   1   1        300.90        254.58         6.52 o                         
   0   1   1       1488.10       1769.05        30.24 o                         
   1   1   1       4866.11       4046.47        43.19 o                         
   2   1   1       1264.97       1232.82        25.10 o                         
   3   1   1        507.77        519.88        11.96 o                         
   4   1   1       4689.26       4982.98        66.18 o                         
   5   1   1          0.16          2.20         4.96 o                         
   6   1   1       1627.22       1689.08        29.99 o                         
   7   1   1          5.66         13.67         7.37 o                         
   8   1   1       1122.79       1143.32        35.21 o                         
   9   1   1        232.19        293.77        25.69 o                         
  10   1   1         55.21         56.41        32.79 o                         
 -10   2   1         15.25         25.62        16.61 o                         
  -9   2   1        382.39        381.58        22.13 o                         
  -8   2   1        189.46        220.35        16.65 o                         
  -7   2   1       1518.25       1595.08        40.60 o                         
  -6   2   1         69.72        108.96        13.08 o                         
  -5   2   1         36.37         49.07         6.84 o                         
  -4   2   1         24.04         49.67         7.47 o                         
  -3   2   1       5448.49       5440.56        60.27 o                         
  -2   2   1       1927.65       1993.08        23.11 o                         
  -1   2   1          9.69         22.20         4.43 o                         
   0   2   1       2504.92       2351.53        25.23 o                         
   1   2   1       8058.51       8360.18       100.58 o                         
   2   2   1        325.00        316.90         7.38 o                         
   3   2   1        107.97        116.56         5.35 o                         
   4   2   1        838.19        921.56        29.64 o                         
   5   2   1       3656.50       3592.72        49.20 o                         
   6   2   1         24.46         17.33         6.40 o                         
   7   2   1          3.47         13.87         7.53 o                         
   8   2   1        251.13        251.20        31.08 o                         
   9   2   1        780.96        714.87        35.15 o                         
  10   2   1         74.80        102.83        34.58 o                         
 -10   3   1        222.09        264.49        49.09 o                         
  -9   3   1         26.11         39.91        15.34 o                         
  -8   3   1        678.76        682.16        27.99 o                         
  -7   3   1       1529.59       1410.21        32.98 o                         
  -6   3   1          4.64         -7.07         7.07 o                         
  -5   3   1         70.84         71.93         6.94 o                         
  -4   3   1         30.97         26.66         4.35 o                         
  -3   3   1        358.23        435.86         9.96 o                         
  -2   3   1       1170.28       1146.51        15.91 o                         
  -1   3   1        103.40        120.23         5.95 o                         
   0   3   1        710.82        582.33         9.86 o                         
   1   3   1         21.58         54.36         4.24 o                         
   2   3   1       4705.83       4513.13        55.72 o                         
   3   3   1        109.92        138.77        11.26 o                         
   4   3   1        170.44        191.77         7.41 o                         
   5   3   1        557.42        531.15        12.77 o                         
   6   3   1        129.39        112.18         8.29 o                         
   7   3   1          5.31          7.84         9.82 o                         
   8   3   1         76.87         71.38        11.81 o                         
   9   3   1         93.37        130.58        22.20 o                         
  10   3   1        327.88        366.75        31.16 o                         
 -10   4   1         30.22          7.17        31.53 o                         
  -9   4   1        195.07        218.50        26.47 o                         
  -8   4   1        423.05        422.27        22.63 o                         
  -7   4   1        198.37        216.95        19.89 o                         
  -6   4   1       2266.25       2423.49        45.36 o                         
  -5   4   1       4136.41       4105.32        67.12 o                         
  -4   4   1        186.01        189.93         7.28 o                         
  -3   4   1          9.37         21.14         3.87 o                         
  -2   4   1        452.98        475.11         9.98 o                         
  -1   4   1       1782.39       1691.14        22.13 o                         
   0   4   1        140.09        179.81         6.41 o                         
   1   4   1         31.06         39.71         6.60 o                         
   2   4   1        675.00        742.82        12.21 o                         
   3   4   1       1921.73       1800.72        25.20 o                         
   4   4   1        338.35        368.74        11.43 o                         
   5   4   1        125.31        143.07         9.99 o                         
   6   4   1        282.70        316.59        12.96 o                         
   7   4   1       2455.79       2477.18        60.37 o                         
   8   4   1        328.49        336.15        26.78 o                         
   9   4   1         34.64         25.06        21.68 o                         
  -9   5   1         12.22         -9.54        20.66 o                         
  -8   5   1        170.43        199.38        43.36 o                         
  -7   5   1        243.27        243.43        30.27 o                         
  -6   5   1        639.19        639.84        20.13 o                         
  -5   5   1        122.35        114.99         8.31 o                         
  -4   5   1        865.21        908.57        17.13 o                         
  -3   5   1          0.25          4.29         4.29 o                         
  -2   5   1       2468.48       2556.51        34.69 o                         
  -1   5   1          0.21          3.69         6.64 o                         
   0   5   1        400.27        333.45         8.75 o                         
   1   5   1         85.45        124.58         7.47 o                         
   2   5   1       5905.69       6052.05        63.47 o                         
   3   5   1         32.64         22.82         6.51 o                         
   4   5   1       3399.78       3413.62        46.79 o                         
   5   5   1          0.85          5.63         6.60 o                         
   6   5   1         40.03         37.76         9.41 o                         
   7   5   1         33.66         24.46        16.22 o                         
   8   5   1        750.64        773.82        91.55 o                         
   9   5   1         68.12         86.71        26.16 o                         
  -9   6   1         27.55         36.89        23.11 o                         
  -8   6   1        212.73        201.15        24.66 o                         
  -7   6   1        705.80        730.60        38.57 o                         
  -6   6   1        196.20        209.82        17.37 o                         
  -5   6   1       1543.79       1650.86        51.20 o                         
  -4   6   1        617.11        590.09        15.38 o                         
  -3   6   1       3100.22       3036.08        41.54 o                         
  -2   6   1       1233.96       1180.28        19.51 o                         
  -1   6   1        361.53        373.64        10.32 o                         
   0   6   1        252.64        276.53         8.70 o                         
   1   6   1       1680.39       1650.23        22.89 o                         
   2   6   1       1345.25       1414.65        25.91 o                         
   3   6   1       1241.52       1193.88        21.00 o                         
   4   6   1         67.14         79.80         7.65 o                         
   5   6   1       2817.82       2718.01        71.43 o                         
   6   6   1          2.28        -14.38        14.38 o                         
   7   6   1        615.84        562.95        56.62 o                         
   8   6   1         74.25         79.19        21.28 o                         
   9   6   1         16.93         29.01        23.31 o                         
  -8   7   1        541.43        608.48        47.48 o                         
  -7   7   1          2.80          2.44        18.37 o                         
  -6   7   1        232.67        240.08        24.23 o                         
  -5   7   1        522.71        539.90        23.90 o                         
  -4   7   1        170.84        161.08         9.86 o                         
  -3   7   1         31.94         26.45         6.97 o                         
  -2   7   1        664.11        684.39        17.85 o                         
  -1   7   1         64.92         92.30         7.23 o                         
   0   7   1         44.53         47.12         5.77 o                         
   1   7   1          1.83         12.25         5.28 o                         
   2   7   1       1145.42       1142.76        20.30 o                         
   3   7   1        291.92        283.52        11.01 o                         
   4   7   1          2.12         13.31        10.43 o                         
   5   7   1        331.28        318.02        18.68 o                         
   6   7   1        589.61        646.57        35.61 o                         
   7   7   1          0.36        -18.24        18.24 o                         
   8   7   1         39.43         42.05        29.56 o                         
  -8   8   1        141.76        197.09        28.20 o                         
  -7   8   1        571.98        545.61        35.34 o                         
  -6   8   1        207.52        201.91        25.14 o                         
  -5   8   1         14.30         51.56        16.75 o                         
  -4   8   1          5.26          0.49         9.97 o                         
  -3   8   1        106.86        135.10        10.08 o                         
  -2   8   1         80.57        104.75        11.49 o                         
  -1   8   1       2141.31       2283.29        33.35 o                         
   0   8   1        372.84        399.16        12.48 o                         
   1   8   1        375.38        426.59        12.02 o                         
   2   8   1        105.49        125.13         8.61 o                         
   3   8   1          8.25          7.79        12.22 o                         
   4   8   1       1234.35       1210.60        75.30 o                         
   5   8   1        254.77        195.51        38.88 o                         
   6   8   1        386.98        402.30        29.53 o                         
   7   8   1          6.06         -4.63        19.17 o                         
   8   8   1        131.93        123.36        25.23 o                         
  -7   9   1         15.14         29.32        22.44 o                         
  -6   9   1        517.02        525.01        34.06 o                         
  -5   9   1        102.49        113.77        20.00 o                         
  -4   9   1       1307.78       1248.54        41.53 o                         
  -3   9   1        204.40        210.95        13.46 o                         
  -2   9   1        709.09        709.44        23.64 o                         
  -1   9   1        410.37        375.22        15.38 o                         
   0   9   1         71.38         78.22         8.54 o                         
   1   9   1          0.05         12.89         6.66 o                         
   2   9   1          4.51         14.37        10.14 o                         
   3   9   1         20.31         13.91        12.77 o                         
   4   9   1       2637.40       2539.56        61.24 o                         
   5   9   1          2.19         -1.88        17.35 o                         
   6   9   1        236.34        199.62        25.84 o                         
   7   9   1          8.00         -3.08        22.21 o                         
  -6  10   1          4.43         15.93        21.42 o                         
  -5  10   1        668.14        623.06        37.10 o                         
  -4  10   1         64.98         87.99        33.68 o                         
  -3  10   1         52.77         99.56        19.69 o                         
  -2  10   1        168.30        185.07        12.28 o                         
  -1  10   1       1006.21        942.10        22.98 o                         
   0  10   1       1169.89       1161.39        31.53 o                         
   1  10   1        269.98        369.29        30.62 o                         
   2  10   1        375.76        394.37        23.43 o                         
   3  10   1        243.07        229.10        21.28 o                         
   4  10   1         19.88        -12.58        18.33 o                         
   5  10   1        587.62        509.58        35.11 o                         
   6  10   1         29.36         -9.65        21.52 o                         
  -5  11   1          0.88         -7.90        22.09 o                         
  -4  11   1        342.74        387.78        31.99 o                         
  -3  11   1          2.43         -3.37        16.34 o                         
  -2  11   1        449.53        419.28        21.76 o                         
  -1  11   1         56.27         48.68        14.08 o                         
   0  11   1        336.75        327.54        22.56 o                         
   1  11   1        181.84        193.88        20.35 o                         
   2  11   1        475.78        466.83        26.54 o                         
   3  11   1         47.18         49.86        29.92 o                         
   4  11   1          3.40         27.23        21.41 o                         
   5  11   1          1.30        -22.38        22.38 o                         
  -3  12   1        100.28         64.98        23.56 o                         
  -2  12   1         48.66         38.70        34.76 o                         
  -1  12   1        146.33        152.30        27.60 o                         
   0  12   1        179.08        249.90        31.03 o                         
   1  12   1        539.40        426.28        26.45 o                         
   2  12   1         67.51         68.73        26.42 o                         
   3  12   1         28.34         27.27        23.58 o                         
  -8   0   2       1054.89       1046.46        40.06 o                         
  -6   0   2       1596.82       1563.10        36.61 o                         
  -4   0   2        742.42        775.06        20.34 o                         
  -2   0   2      26306.51      25533.29       310.50 o                         
   0   0   2      10802.33       9467.68       118.69 o                         
   2   0   2       8128.95       7575.54       167.34 o                         
   4   0   2       1632.90       1665.61        47.48 o                         
   6   0   2       1082.77        976.09        34.41 o                         
   8   0   2        394.32        387.90        19.52 o                         
  10   0   2       1026.00       1123.72        66.65 o                         
 -10   1   2         43.93         69.40        17.26 o                         
  -9   1   2        447.70        405.92        21.16 o                         
  -8   1   2        288.35        323.17        14.24 o                         
  -7   1   2         18.78         29.00         8.16 o                         
  -6   1   2        705.84        745.67        16.76 o                         
  -5   1   2        191.58        197.19        10.24 o                         
  -4   1   2         85.25        109.18         6.89 o                         
  -3   1   2       7454.17       7412.38        78.89 o                         
  -2   1   2        188.62        177.11         7.64 o                         
  -1   1   2       1920.83       1941.43        35.33 o                         
   0   1   2        163.17         89.79         3.60 o                         
   1   1   2        599.70        568.72        18.52 o                         
   2   1   2        287.16        215.00         6.78 o                         
   3   1   2        628.91        511.47        13.91 o                         
   4   1   2        609.27        624.56        16.12 o                         
   5   1   2       2494.44       2475.10        37.02 o                         
   6   1   2         38.01         26.58         6.61 o                         
   7   1   2       1182.10       1152.00        27.49 o                         
   8   1   2        581.76        573.68        20.31 o                         
   9   1   2       1180.88       1087.53        59.66 o                         
  10   1   2          1.72         -1.48        21.16 o                         
 -10   2   2          7.42          7.71        17.03 o                         
  -9   2   2          0.08         -9.89        13.71 o                         
  -8   2   2        433.93        441.75        18.07 o                         
  -7   2   2        343.41        301.46        17.12 o                         
  -6   2   2        461.21        497.97        17.38 o                         
  -5   2   2        242.70        268.26        10.18 o                         
  -4   2   2       2219.73       2205.43        30.18 o                         
  -3   2   2       3437.14       3667.82        62.76 o                         
  -2   2   2        299.60        304.54         8.01 o                         
  -1   2   2       6118.68       6152.03        65.37 o                         
   0   2   2       1105.67       1121.28        15.79 o                         
   1   2   2       3086.90       3050.75        47.62 o                         
   2   2   2       6848.57       6816.48        72.46 o                         
   3   2   2        326.65        363.24         8.31 o                         
   4   2   2       6034.99       5793.39        64.90 o                         
   5   2   2        546.85        579.10        14.34 o                         
   6   2   2        342.08        359.61        18.83 o                         
   7   2   2         61.52         48.28         9.61 o                         
   8   2   2          2.87         16.53        15.07 o                         
   9   2   2         56.45         43.36        13.13 o                         
  10   2   2         25.65         13.62        21.28 o                         
 -10   3   2         14.29         -6.23        17.20 o                         
  -9   3   2        326.61        297.99        20.52 o                         
  -8   3   2        543.12        539.45        25.55 o                         
  -7   3   2        337.12        369.87        16.76 o                         
  -6   3   2         30.66         32.71         8.41 o                         
  -5   3   2       2263.24       2197.72        40.30 o                         
  -4   3   2        670.71        711.86        14.63 o                         
  -3   3   2       2643.15       2791.80        32.26 o                         
  -2   3   2        225.16        204.85         7.41 o                         
  -1   3   2         20.62         14.55         4.82 o                         
   0   3   2       2138.88       2295.60        32.24 o                         
   1   3   2       3550.21       3178.70        35.90 o                         
   2   3   2         26.91         44.60         3.56 o                         
   3   3   2        670.86        606.81        11.36 o                         
   4   3   2        915.06        965.46        20.43 o                         
   5   3   2        107.20        115.81         7.10 o                         
   6   3   2         13.27          5.36         6.86 o                         
   7   3   2        501.90        516.22        16.72 o                         
   8   3   2        119.52        127.17        15.30 o                         
   9   3   2        151.75        170.31        19.06 o                         
  10   3   2         17.30         24.85        23.75 o                         
 -10   4   2        206.67        158.79        25.71 o                         
  -9   4   2         12.07         23.64        16.08 o                         
  -8   4   2         14.48         18.89        13.65 o                         
  -7   4   2         14.30         39.42         9.87 o                         
  -6   4   2       2007.12       2027.54        40.73 o                         
  -5   4   2         28.14         59.81         6.06 o                         
  -4   4   2          2.60          8.33         4.49 o                         
  -3   4   2       3139.58       3273.47        41.52 o                         
  -2   4   2       2726.75       2485.59        33.12 o                         
  -1   4   2        398.65        485.02         9.94 o                         
   0   4   2       1339.23       1414.73        22.31 o                         
   1   4   2       1647.02       1524.71        20.44 o                         
   2   4   2       3128.82       2963.91        33.83 o                         
   3   4   2       1258.62       1371.22        23.84 o                         
   4   4   2         12.60         23.11         6.33 o                         
   5   4   2         87.83        113.90         7.32 o                         
   6   4   2       2374.97       2419.04        40.74 o                         
   7   4   2        117.63        123.11        14.96 o                         
   8   4   2       1541.86       1461.74        55.72 o                         
   9   4   2        129.39        124.24        24.68 o                         
  -9   5   2         75.37         69.63        22.55 o                         
  -8   5   2        197.14        187.69        21.30 o                         
  -7   5   2       1531.63       1435.80        42.19 o                         
  -6   5   2        140.48        144.82        12.60 o                         
  -5   5   2        617.50        665.79        18.71 o                         
  -4   5   2        280.61        256.95         8.26 o                         
  -3   5   2        953.45        915.44        19.70 o                         
  -2   5   2        551.40        606.83        11.95 o                         
  -1   5   2       1500.18       1541.54        22.08 o                         
   0   5   2         10.22         20.81         6.04 o                         
   1   5   2       2701.30       2517.67        31.36 o                         
   2   5   2       1068.88       1187.98        18.37 o                         
   3   5   2       4811.75       5035.44        58.78 o                         
   4   5   2         93.11        108.45         6.94 o                         
   5   5   2         39.20         37.95         8.15 o                         
   6   5   2       1017.71        981.48        26.96 o                         
   7   5   2        272.32        274.67        24.26 o                         
   8   5   2        509.34        493.26        45.15 o                         
   9   5   2          3.22          0.54        21.02 o                         
  -9   6   2        217.14        231.39        59.48 o                         
  -8   6   2        289.66        333.63        27.89 o                         
  -7   6   2        142.99        152.85        16.76 o                         
  -6   6   2         56.12         52.15        14.57 o                         
  -5   6   2        116.35        122.90        12.57 o                         
  -4   6   2        432.38        408.63        13.49 o                         
  -3   6   2        833.57        896.27        19.10 o                         
  -2   6   2       1096.29       1219.39        19.73 o                         
  -1   6   2        312.57        296.05         9.69 o                         
   0   6   2         80.68         44.88         5.74 o                         
   1   6   2       1050.30       1054.12        18.44 o                         
   2   6   2        803.83        863.86        16.20 o                         
   3   6   2        984.19        935.22        18.01 o                         
   4   6   2       2100.21       1984.66        39.53 o                         
   5   6   2        813.30        838.66        23.79 o                         
   6   6   2        357.24        356.74        25.99 o                         
   7   6   2        307.20        309.32        26.26 o                         
   8   6   2        141.60        145.02        22.75 o                         
   9   6   2         32.08         -7.17        22.34 o                         
  -8   7   2          1.37         12.98        39.06 o                         
  -7   7   2        291.85        253.16        33.15 o                         
  -6   7   2        572.64        507.82        24.90 o                         
  -5   7   2        623.29        627.51        19.24 o                         
  -4   7   2         76.41         75.97         8.91 o                         
  -3   7   2        652.63        646.61        16.83 o                         
  -2   7   2         13.36         22.96         7.99 o                         
  -1   7   2        235.84        238.47         9.51 o                         
   0   7   2         13.59         28.24         5.83 o                         
   1   7   2       1073.34       1068.88        21.73 o                         
   2   7   2         38.03         26.72         6.27 o                         
   3   7   2        888.55        842.58        20.23 o                         
   4   7   2        429.24        412.09        21.04 o                         
   5   7   2        616.98        669.73        28.55 o                         
   6   7   2          5.08         -4.34        18.99 o                         
   7   7   2         60.93        107.29        20.92 o                         
   8   7   2         69.21         67.37        21.69 o                         
  -8   8   2        265.21        302.35        31.30 o                         
  -7   8   2        136.87        132.38        23.19 o                         
  -6   8   2        705.91        810.85        55.00 o                         
  -5   8   2        295.60        288.85        16.81 o                         
  -4   8   2        283.98        280.96        13.91 o                         
  -3   8   2       1423.70       1469.24        28.03 o                         
  -2   8   2        126.76        127.83        10.05 o                         
  -1   8   2        384.04        372.31        17.97 o                         
   0   8   2       1795.11       1815.07        28.91 o                         
   1   8   2        934.13        981.82        21.75 o                         
   2   8   2        880.36        958.54        21.78 o                         
   3   8   2       1264.49       1275.42        38.83 o                         
   4   8   2        213.91        188.21        17.13 o                         
   5   8   2        820.04        844.80        41.12 o                         
   6   8   2          2.41         -5.06        17.91 o                         
   7   8   2         40.58         34.15        20.72 o                         
   8   8   2         24.92         16.02        23.16 o                         
  -7   9   2        132.64        120.93        24.77 o                         
  -6   9   2         11.07         -1.68        19.62 o                         
  -5   9   2         41.25         42.23        18.93 o                         
  -4   9   2        292.24        296.22        20.98 o                         
  -3   9   2         14.12         -1.46         9.25 o                         
  -2   9   2        194.06        191.45        11.81 o                         
  -1   9   2        146.66        203.23        11.89 o                         
   0   9   2        521.67        475.32        15.52 o                         
   1   9   2        364.76        364.15        15.84 o                         
   2   9   2          0.44         25.78        12.59 o                         
   3   9   2        120.82        125.87        16.89 o                         
   4   9   2         60.88         72.35        14.82 o                         
   5   9   2        208.19        191.08        24.19 o                         
   6   9   2         24.16         10.17        19.28 o                         
   7   9   2        397.69        381.48        61.81 o                         
  -6  10   2        222.16        167.54        25.96 o                         
  -5  10   2        183.13        179.00        25.19 o                         
  -4  10   2        467.10        410.46        24.41 o                         
  -3  10   2        708.21        681.86        24.74 o                         
  -2  10   2        132.23        162.98        11.86 o                         
  -1  10   2        390.91        368.99        15.00 o                         
   0  10   2        564.90        546.07        19.48 o                         
   1  10   2          4.27         18.67        11.90 o                         
   2  10   2       1106.44       1179.73        40.04 o                         
   3  10   2         54.08         88.64        16.17 o                         
   4  10   2        129.05        137.76        23.20 o                         
   5  10   2        183.11        239.72        37.98 o                         
   6  10   2        119.84        112.90        26.06 o                         
  -5  11   2        305.84        277.26        29.28 o                         
  -4  11   2          3.93          9.33        17.88 o                         
  -3  11   2         80.63        103.31        18.27 o                         
  -2  11   2         20.25         20.91        13.39 o                         
  -1  11   2        577.41        525.91        25.57 o                         
   0  11   2         30.32         38.80        13.54 o                         
   1  11   2       1125.29       1141.25        49.58 o                         
   2  11   2          0.13         15.31        17.37 o                         
   3  11   2         29.66         20.13        16.75 o                         
   4  11   2         33.58         20.94        21.94 o                         
   5  11   2        391.07        369.18        33.31 o                         
  -3  12   2         14.42          2.21        24.77 o                         
  -2  12   2          1.01         44.79        36.91 o                         
  -1  12   2        109.91         89.02        20.12 o                         
   0  12   2        329.41        307.94        23.65 o                         
   1  12   2          1.34          3.94        18.29 o                         
   2  12   2         86.96        119.85        22.01 o                         
   3  12   2         56.04         58.21        24.00 o                         
  -9   0   3         69.71         98.63        17.73 o                         
  -7   0   3        147.53        166.42        14.17 o                         
  -5   0   3        319.42        352.01        15.36 o                         
  -3   0   3      16862.22      16865.11       234.14 o                         
  -1   0   3        617.03        676.49        12.83 o                         
   1   0   3       2371.15       3024.03        74.01 o                         
   3   0   3        114.87        118.53        15.41 o                         
   5   0   3       4761.85       4827.31       101.47 o                         
   7   0   3         33.34         66.28        24.37 o                         
   9   0   3       1852.81       1883.01        86.72 o                         
 -10   1   3        357.35        314.83        31.37 o                         
  -9   1   3         26.50         37.89        11.69 o                         
  -8   1   3        225.17        219.08        14.07 o                         
  -7   1   3        206.99        245.08        12.33 o                         
  -6   1   3        218.56        240.91        16.46 o                         
  -5   1   3        147.16        129.08         7.43 o                         
  -4   1   3       2265.26       2252.00        33.61 o                         
  -3   1   3        370.56        419.14         8.97 o                         
  -2   1   3       2510.04       2469.95        33.92 o                         
  -1   1   3       1246.28        945.23        21.20 o                         
   0   1   3      20479.89      18998.99       164.17 o                         
   1   1   3      14575.61      14627.35       160.87 o                         
   2   1   3        312.76        398.26         9.59 o                         
   3   1   3          0.03          7.53         3.88 o                         
   4   1   3        834.44        902.32        24.20 o                         
   5   1   3        490.56        506.20        16.16 o                         
   6   1   3       2591.23       2485.82        39.21 o                         
   7   1   3        508.70        533.43        18.99 o                         
   8   1   3        116.37        117.79        12.85 o                         
   9   1   3        162.48        148.66        16.66 o                         
  10   1   3        415.92        317.48        39.42 o                         
 -10   2   3         99.79        127.18        19.21 o                         
  -9   2   3       1100.90       1138.84        32.39 o                         
  -8   2   3        368.38        373.17        17.38 o                         
  -7   2   3         67.23         73.14         9.41 o                         
  -6   2   3          5.61          5.17         7.51 o                         
  -5   2   3       3261.24       3218.76        42.09 o                         
  -4   2   3       2384.23       2429.31        32.45 o                         
  -3   2   3        516.66        552.26        13.78 o                         
  -2   2   3       4549.53       4642.39        57.93 o                         
  -1   2   3       9354.82       9543.55        98.66 o                         
   0   2   3       7532.75       6933.18        89.99 o                         
   1   2   3         16.17         -2.60         4.79 o                         
   2   2   3        120.32        126.11         5.35 o                         
   3   2   3       3421.30       3456.54        45.63 o                         
   4   2   3          6.22          6.18         3.70 o                         
   5   2   3        186.68        154.47         7.32 o                         
   6   2   3         24.01         19.54         5.85 o                         
   7   2   3       1378.85       1433.22        33.79 o                         
   8   2   3         37.74         50.88         9.99 o                         
   9   2   3         60.77         63.43        15.50 o                         
  10   2   3          8.90         24.66        21.79 o                         
 -10   3   3        299.04        275.27        22.48 o                         
  -9   3   3        418.63        400.90        47.48 o                         
  -8   3   3         63.95         94.23        12.09 o                         
  -7   3   3        784.10        759.54        24.83 o                         
  -6   3   3       1634.24       1729.98        36.65 o                         
  -5   3   3        170.13        160.84        12.88 o                         
  -4   3   3        287.30        198.37        13.18 o                         
  -3   3   3       1635.82       1586.03        25.18 o                         
  -2   3   3       1092.45       1156.98        21.19 o                         
  -1   3   3       1542.54       1544.89        22.17 o                         
   0   3   3       2322.03       2455.80        33.68 o                         
   1   3   3         45.03         90.26         8.04 o                         
   2   3   3        677.96        749.73        13.39 o                         
   3   3   3        121.85        147.81         6.62 o                         
   4   3   3         10.04          9.70         4.97 o                         
   5   3   3         90.43         89.53         6.34 o                         
   6   3   3        444.99        454.92        14.84 o                         
   7   3   3        715.37        732.09        23.09 o                         
   8   3   3        372.64        394.28        48.62 o                         
   9   3   3        825.74        794.86        31.17 o                         
  10   3   3         42.07         82.73        25.65 o                         
 -10   4   3          0.26         14.22        22.42 o                         
  -9   4   3         14.38         26.47        18.74 o                         
  -8   4   3         61.96         77.77        15.41 o                         
  -7   4   3        676.68        728.68        23.27 o                         
  -6   4   3        199.69        208.72        15.62 o                         
  -5   4   3         10.63         20.68         5.67 o                         
  -4   4   3        634.96        579.46        18.74 o                         
  -3   4   3       2749.70       2694.18        36.00 o                         
  -2   4   3         30.74         20.26         4.67 o                         
  -1   4   3        640.15        651.78        13.71 o                         
   0   4   3       4101.34       4364.29        51.20 o                         
   1   4   3       4141.35       3790.22        50.98 o                         
   2   4   3        260.51        263.10         8.25 o                         
   3   4   3        119.10        106.34         8.30 o                         
   4   4   3        404.55        376.00        11.92 o                         
   5   4   3        103.78        106.18         8.55 o                         
   6   4   3        371.29        357.11        16.37 o                         
   7   4   3        301.90        259.55        17.01 o                         
   8   4   3         50.35         46.82        17.09 o                         
   9   4   3        528.61        509.30        49.99 o                         
  -9   5   3          7.90         22.68        22.13 o                         
  -8   5   3        181.16        206.86        19.53 o                         
  -7   5   3         72.97         74.84        11.49 o                         
  -6   5   3       1284.52       1251.21        30.98 o                         
  -5   5   3        588.67        539.31        17.30 o                         
  -4   5   3       1465.72       1509.72        25.51 o                         
  -3   5   3        469.00        463.85        12.82 o                         
  -2   5   3        191.44        171.85         8.52 o                         
  -1   5   3        481.80        573.77        19.04 o                         
   0   5   3       1998.44       1880.70        28.16 o                         
   1   5   3        522.35        628.30        14.12 o                         
   2   5   3       1819.41       1779.45        26.99 o                         
   3   5   3       1197.85       1227.84        19.61 o                         
   4   5   3       1828.16       1911.56        32.47 o                         
   5   5   3        400.28        429.60        17.15 o                         
   6   5   3       2436.09       2493.81        49.14 o                         
   7   5   3         91.21        123.12        16.14 o                         
   8   5   3         12.45         -2.23        27.59 o                         
   9   5   3          1.93         18.82        21.68 o                         
  -9   6   3        562.33        509.44        36.22 o                         
  -8   6   3        112.85         80.23        21.58 o                         
  -7   6   3       1152.37       1126.67        37.70 o                         
  -6   6   3        680.95        714.00        22.89 o                         
  -5   6   3         20.42         33.91         8.76 o                         
  -4   6   3       1344.83       1357.42        28.78 o                         
  -3   6   3        399.40        395.62        12.75 o                         
  -2   6   3          6.58         13.34         5.73 o                         
  -1   6   3       4123.00       4191.57        53.49 o                         
   0   6   3        420.58        404.22        12.51 o                         
   1   6   3        188.72        181.42        10.65 o                         
   2   6   3        154.63        168.48         8.82 o                         
   3   6   3       4151.06       4098.91        47.78 o                         
   4   6   3       1085.39       1099.14        27.90 o                         
   5   6   3        354.65        348.71        16.03 o                         
   6   6   3        567.32        613.75        25.79 o                         
   7   6   3        341.50        386.85        29.53 o                         
   8   6   3         14.74         17.88        24.72 o                         
   9   6   3        147.92        157.11        26.77 o                         
  -8   7   3         85.70         69.12        22.38 o                         
  -7   7   3          0.55        -17.43        18.60 o                         
  -6   7   3        590.67        618.47        27.37 o                         
  -5   7   3        461.32        466.52        17.24 o                         
  -4   7   3         49.70         60.73         9.12 o                         
  -3   7   3         58.02         70.46         9.42 o                         
  -2   7   3        673.52        656.66        20.22 o                         
  -1   7   3         93.04        135.11        11.91 o                         
   0   7   3        299.51        273.32        11.58 o                         
   1   7   3        910.22        975.89        20.67 o                         
   2   7   3       1590.99       1573.98        31.99 o                         
   3   7   3          0.90          0.66         8.67 o                         
   4   7   3        121.21        137.61        12.53 o                         
   5   7   3          4.48        -10.09        10.97 o                         
   6   7   3          3.89          9.29        16.07 o                         
   7   7   3          6.83          2.21        18.11 o                         
   8   7   3        484.00        486.03        33.67 o                         
  -8   8   3         79.24         67.38        24.28 o                         
  -7   8   3        244.59        294.33        29.78 o                         
  -6   8   3         26.59         22.94        52.14 o                         
  -5   8   3        279.92        260.69        24.00 o                         
  -4   8   3        173.63        167.70        12.47 o                         
  -3   8   3        292.06        260.21        16.26 o                         
  -2   8   3       2124.47       2012.29        35.09 o                         
  -1   8   3         37.11         63.32         8.44 o                         
   0   8   3        277.04        256.12        11.72 o                         
   1   8   3        333.69        294.23        14.54 o                         
   2   8   3        242.17        248.67        13.89 o                         
   3   8   3        798.60        778.85        33.10 o                         
   4   8   3         41.05         44.37        13.08 o                         
   5   8   3         14.30         12.04        13.06 o                         
   6   8   3         38.97         21.36        17.54 o                         
   7   8   3         11.32         28.73        20.22 o                         
  -7   9   3        113.14        172.21        25.47 o                         
  -6   9   3         11.66         21.63        19.45 o                         
  -5   9   3         14.07         36.65        15.33 o                         
  -4   9   3       1442.99       1484.48        33.36 o                         
  -3   9   3        473.82        474.24        17.70 o                         
  -2   9   3         12.74         23.83         8.45 o                         
  -1   9   3          2.23          2.54         8.04 o                         
   0   9   3        299.01        325.93        15.34 o                         
   1   9   3        452.08        444.99        17.56 o                         
   2   9   3       1107.60       1156.35        44.18 o                         
   3   9   3        169.31        222.90        18.56 o                         
   4   9   3        349.88        311.61        21.38 o                         
   5   9   3        144.49         98.14        21.86 o                         
   6   9   3        211.43        204.72        25.62 o                         
   7   9   3        105.48        105.04        33.86 o                         
  -6  10   3         69.46         61.98        22.90 o                         
  -5  10   3         73.65         41.17        17.61 o                         
  -4  10   3        129.15        151.82        24.86 o                         
  -3  10   3        742.68        701.82        22.31 o                         
  -2  10   3        409.83        439.27        18.25 o                         
  -1  10   3         69.65         89.46        17.51 o                         
   0  10   3         13.03         28.86        10.84 o                         
   1  10   3        130.74        119.82        14.80 o                         
   2  10   3        500.99        485.73        21.83 o                         
   3  10   3        623.28        606.34        29.12 o                         
   4  10   3         57.46         42.09        21.08 o                         
   5  10   3       1226.69       1133.02        53.43 o                         
   6  10   3         76.95         64.03        24.49 o                         
  -5  11   3          6.43         24.53        32.61 o                         
  -4  11   3        102.63         81.26        18.97 o                         
  -3  11   3         15.37         36.43        16.87 o                         
  -2  11   3         44.49         65.67        14.12 o                         
  -1  11   3         57.36         71.18        12.97 o                         
   0  11   3        593.87        548.86        23.51 o                         
   1  11   3        264.65        257.64        19.08 o                         
   2  11   3        277.09        234.30        21.76 o                         
   3  11   3          8.70          7.48        23.07 o                         
   4  11   3         38.16         60.27        39.95 o                         
  -3  12   3          4.19         25.45        25.20 o                         
  -2  12   3        163.68        156.59        41.21 o                         
  -1  12   3        578.17        550.33        34.38 o                         
   0  12   3         29.88         41.38        15.83 o                         
   1  12   3         17.09          8.43        18.12 o                         
   2  12   3        147.93        184.66        22.64 o                         
 -10   0   4          1.93         -4.35        20.25 o                         
  -8   0   4       1769.09       1783.27        57.24 o                         
  -6   0   4          2.03         13.06         8.27 o                         
  -4   0   4      13897.18      13375.76       170.43 o                         
  -2   0   4         13.64         49.43        10.65 o                         
   0   0   4       3672.78       3492.74        47.29 o                         
   2   0   4        115.07        115.60         6.51 o                         
   4   0   4       9774.58       9591.27       178.23 o                         
   6   0   4         71.59         75.97        13.83 o                         
   8   0   4       2852.68       2806.41        75.63 o                         
 -10   1   4          0.33          4.69        16.05 o                         
  -9   1   4        441.48        445.62        20.84 o                         
  -8   1   4         93.41        104.40        12.07 o                         
  -7   1   4         88.69        100.14        12.34 o                         
  -6   1   4          0.17          9.34         6.07 o                         
  -5   1   4       2905.22       2934.85        36.30 o                         
  -4   1   4       1227.35       1335.54        19.49 o                         
  -3   1   4         18.27         23.30         4.22 o                         
  -2   1   4          0.01         10.53         4.25 o                         
  -1   1   4          8.45         14.21         3.44 o                         
   0   1   4       8374.14       7699.20        94.74 o                         
   1   1   4      34670.46      34512.60       351.06 o                         
   2   1   4        446.66        545.90        10.08 o                         
   3   1   4        810.91        830.27        14.87 o                         
   4   1   4        663.61        786.38        17.30 o                         
   5   1   4        867.61        889.37        22.03 o                         
   6   1   4        178.10        163.69        10.91 o                         
   7   1   4       1055.06       1157.23        28.72 o                         
   8   1   4         14.56         -4.72        19.48 o                         
   9   1   4        192.72        189.49        18.73 o                         
  10   1   4        138.84         93.52        22.79 o                         
 -10   2   4        276.43        270.82        29.15 o                         
  -9   2   4          3.14        -13.64        14.23 o                         
  -8   2   4        615.97        589.99        25.76 o                         
  -7   2   4        763.99        817.78        22.18 o                         
  -6   2   4       1677.28       1638.09        31.39 o                         
  -5   2   4        504.87        509.16        15.85 o                         
  -4   2   4         21.77         18.20         9.02 o                         
  -3   2   4        219.12        257.81        11.81 o                         
  -2   2   4      12792.21      12350.33       128.31 o                         
  -1   2   4         30.40         65.05         4.64 o                         
   0   2   4       8964.11       8499.26        76.47 o                         
   1   2   4         19.81         44.15         4.41 o                         
   2   2   4       4632.09       4479.20        56.82 o                         
   3   2   4        414.40        439.18        13.25 o                         
   4   2   4        645.58        674.55        14.77 o                         
   5   2   4        231.29        223.73        12.12 o                         
   6   2   4       1390.69       1427.63        37.94 o                         
   7   2   4        306.44        368.88        14.45 o                         
   8   2   4        210.83        193.91        13.81 o                         
   9   2   4         77.56         78.44        18.83 o                         
  10   2   4        170.94        164.03        25.20 o                         
 -10   3   4         23.06         28.88        24.54 o                         
  -9   3   4        121.90        106.45        16.79 o                         
  -8   3   4         40.23         57.02        14.38 o                         
  -7   3   4       1099.47       1076.76        32.78 o                         
  -6   3   4        650.95        621.05        18.79 o                         
  -5   3   4       2555.66       2586.87        54.48 o                         
  -4   3   4         94.14        100.14         8.59 o                         
  -3   3   4       1546.12       1537.06        27.23 o                         
  -2   3   4        554.71        549.44        15.14 o                         
  -1   3   4        826.13        742.88        12.17 o                         
   0   3   4       1707.23       1729.58        25.45 o                         
   1   3   4        282.59        255.54        13.12 o                         
   2   3   4       1983.63       2090.26        32.20 o                         
   3   3   4        491.44        466.82        10.90 o                         
   4   3   4        189.26        190.18        11.31 o                         
   5   3   4        590.92        627.62        16.46 o                         
   6   3   4          0.24          3.94         8.28 o                         
   7   3   4        658.25        616.15        21.21 o                         
   8   3   4        223.96        208.10        15.37 o                         
   9   3   4         12.60          8.40        15.51 o                         
  -9   4   4         78.12         74.83        17.05 o                         
  -8   4   4       1136.57       1135.51        31.87 o                         
  -7   4   4        226.36        219.45        14.60 o                         
  -6   4   4         68.39         66.03         9.60 o                         
  -5   4   4        428.49        543.63        17.34 o                         
  -4   4   4        208.94        198.49        10.74 o                         
  -3   4   4        118.01        151.69         7.42 o                         
  -2   4   4       3029.65       3287.74        41.98 o                         
  -1   4   4       2808.99       2833.05        36.88 o                         
   0   4   4       7435.24       7474.20        81.87 o                         
   1   4   4        896.25        911.75        19.46 o                         
   2   4   4       1494.65       1543.79        23.12 o                         
   3   4   4         65.99        105.54        11.08 o                         
   4   4   4       4049.49       4105.74        56.41 o                         
   5   4   4          3.13          7.82         8.59 o                         
   6   4   4        144.76        131.55        12.53 o                         
   7   4   4        387.41        393.11        17.89 o                         
   8   4   4       1471.92       1374.78        42.12 o                         
   9   4   4          7.39         35.47        28.31 o                         
  -9   5   4        331.63        295.09        27.86 o                         
  -8   5   4         15.73         34.74        14.76 o                         
  -7   5   4        288.02        294.32        15.89 o                         
  -6   5   4         95.30         92.10        10.11 o                         
  -5   5   4       2122.20       2172.41        39.69 o                         
  -4   5   4         35.11         26.02         8.79 o                         
  -3   5   4        114.01        120.23         7.84 o                         
  -2   5   4          8.19         14.23         6.93 o                         
  -1   5   4        745.65        791.14        23.08 o                         
   0   5   4        391.46        462.96        12.22 o                         
   1   5   4       2075.94       1986.71        33.61 o                         
   2   5   4         35.90         74.09         6.77 o                         
   3   5   4          3.52         10.05         5.03 o                         
   4   5   4          0.01          1.59         9.26 o                         
   5   5   4        820.80        846.56        27.44 o                         
   6   5   4        760.17        770.09        27.76 o                         
   7   5   4        793.52        836.91        26.93 o                         
   8   5   4        352.18        322.94        28.50 o                         
   9   5   4         50.87         32.60        22.90 o                         
  -9   6   4         89.04         99.83        25.74 o                         
  -8   6   4        241.62        279.62        21.68 o                         
  -7   6   4        145.48        211.28        19.13 o                         
  -6   6   4        669.19        634.37        20.39 o                         
  -5   6   4         22.65         25.50         8.53 o                         
  -4   6   4        365.57        325.39        13.91 o                         
  -3   6   4         18.71         32.28         7.13 o                         
  -2   6   4       2720.69       2568.77        37.80 o                         
  -1   6   4       2672.14       2717.32        39.18 o                         
   0   6   4        473.82        428.17        12.85 o                         
   1   6   4        489.46        497.95        13.57 o                         
   2   6   4       2965.11       2903.95        40.40 o                         
   3   6   4        586.15        643.63        18.97 o                         
   4   6   4        589.56        585.88        20.16 o                         
   5   6   4        128.54        150.75        12.81 o                         
   6   6   4        328.66        285.01        17.43 o                         
   7   6   4          0.18          8.54        17.82 o                         
   8   6   4        265.55        252.98        26.22 o                         
  -8   7   4         43.58         38.84        40.31 o                         
  -7   7   4        250.15        226.32        21.25 o                         
  -6   7   4         74.20         74.61        10.84 o                         
  -5   7   4        565.40        594.83        19.58 o                         
  -4   7   4        486.70        468.37        17.05 o                         
  -3   7   4        736.58        684.67        19.92 o                         
  -2   7   4        267.56        289.35        11.68 o                         
  -1   7   4        996.59        992.40        21.29 o                         
   0   7   4         33.44         45.68        11.38 o                         
   1   7   4        702.07        666.67        16.78 o                         
   2   7   4          0.26          6.44         7.78 o                         
   3   7   4        624.22        648.81        19.80 o                         
   4   7   4        769.77        760.21        23.90 o                         
   5   7   4         34.97         41.91        10.58 o                         
   6   7   4         24.78         52.68        14.22 o                         
   7   7   4        674.60        628.57        43.54 o                         
   8   7   4          0.52        -10.79        21.01 o                         
  -8   8   4        256.19        341.68        31.14 o                         
  -7   8   4          5.00         -8.94        20.13 o                         
  -6   8   4        388.50        376.83        20.31 o                         
  -5   8   4        375.49        320.16        15.64 o                         
  -4   8   4       1352.51       1372.42        31.14 o                         
  -3   8   4         44.53         74.72        13.60 o                         
  -2   8   4        578.51        501.90        18.26 o                         
  -1   8   4         44.93         42.99         7.92 o                         
   0   8   4         44.19         75.22         8.69 o                         
   1   8   4        165.16        198.25        13.19 o                         
   2   8   4        376.35        390.63        16.67 o                         
   3   8   4        760.41        747.07        36.90 o                         
   4   8   4        132.80        157.44        20.15 o                         
   5   8   4          0.39          2.31        16.60 o                         
   6   8   4         15.72         25.44        17.96 o                         
   7   8   4        118.24        113.73        22.38 o                         
  -7   9   4         46.07         32.18        22.90 o                         
  -6   9   4         14.79          5.14        19.96 o                         
  -5   9   4         50.20         62.99        13.49 o                         
  -4   9   4         87.81        100.53        11.58 o                         
  -3   9   4          7.02         11.41         9.50 o                         
  -2   9   4        114.89        133.46        11.31 o                         
  -1   9   4       1034.48       1054.88        23.97 o                         
   0   9   4          7.58         24.94         9.79 o                         
   1   9   4       1071.36       1073.97        27.49 o                         
   2   9   4         31.43         50.37        10.51 o                         
   3   9   4         44.73         36.20        13.35 o                         
   4   9   4         93.58        126.57        39.71 o                         
   5   9   4        728.57        641.55        29.34 o                         
   6   9   4        161.61        148.81        25.12 o                         
   7   9   4          8.08         43.79        23.58 o                         
  -6  10   4         76.30        112.92        29.56 o                         
  -5  10   4        211.56        178.56        20.86 o                         
  -4  10   4        382.33        353.61        23.53 o                         
  -3  10   4          0.10         -2.92        10.94 o                         
  -2  10   4        294.10        325.23        21.67 o                         
  -1  10   4        116.36        157.99        14.80 o                         
   0  10   4        521.29        476.34        18.85 o                         
   1  10   4        330.63        385.98        18.69 o                         
   2  10   4         94.33         98.55        14.38 o                         
   3  10   4          0.87          9.81        14.81 o                         
   4  10   4        677.27        611.96        29.34 o                         
   5  10   4         19.82         36.42        21.60 o                         
   6  10   4         80.15         45.51        38.70 o                         
  -4  11   4         33.57         53.87        18.43 o                         
  -3  11   4        211.70        230.13        20.82 o                         
  -2  11   4         34.80         77.14        14.38 o                         
  -1  11   4        334.94        308.56        18.28 o                         
   0  11   4         20.27         58.28        13.83 o                         
   1  11   4        276.30        314.16        23.77 o                         
   2  11   4          7.96         14.16        14.18 o                         
   3  11   4        101.70         85.01        18.31 o                         
   4  11   4         17.10         13.46        18.23 o                         
  -2  12   4        407.25        390.37        25.30 o                         
  -1  12   4         41.56         57.79        17.80 o                         
   0  12   4         27.26         70.71        27.19 o                         
   1  12   4         91.08        116.21        17.42 o                         
   2  12   4        292.05        279.37        24.95 o                         
  -9   0   5         94.44        117.82        18.74 o                         
  -7   0   5         98.90        146.51        32.07 o                         
  -5   0   5       9239.53       9442.18       126.78 o                         
  -3   0   5       2624.79       2375.84        37.54 o                         
  -1   0   5        384.93        337.65        11.98 o                         
   1   0   5       5447.21       5382.85        71.36 o                         
   3   0   5       7335.28       6974.14        93.31 o                         
   5   0   5       2083.26       2231.29        75.07 o                         
   7   0   5       2207.87       2202.98        62.18 o                         
   9   0   5        550.25        490.53        29.20 o                         
 -10   1   5        111.54         99.18        15.34 o                         
  -9   1   5         29.94         30.72        12.11 o                         
  -8   1   5        335.96        354.77        16.86 o                         
  -7   1   5       1511.14       1636.22        37.33 o                         
  -6   1   5        563.85        630.01        17.89 o                         
  -5   1   5         41.25         80.32         6.28 o                         
  -4   1   5       1855.83       2003.33        27.32 o                         
  -3   1   5         69.80         80.89         5.62 o                         
  -2   1   5        170.09        175.71         5.47 o                         
  -1   1   5        711.81        642.13        10.29 o                         
   0   1   5       1390.38       1005.04        26.39 o                         
   1   1   5      20363.27      21171.95       183.25 o                         
   2   1   5       2737.87       2728.53        39.36 o                         
   3   1   5        143.47        147.39         8.64 o                         
   4   1   5       2632.84       2609.11        39.17 o                         
   5   1   5        549.83        542.14        15.44 o                         
   6   1   5        325.03        306.24        13.71 o                         
   7   1   5        156.10        170.22        10.88 o                         
   8   1   5         20.62         27.32        10.02 o                         
   9   1   5         63.33         64.37        13.93 o                         
  10   1   5         71.65         60.44        23.18 o                         
 -10   2   5        119.06        168.23        28.85 o                         
  -9   2   5        156.83        228.27        16.37 o                         
  -8   2   5          9.94          5.92        10.61 o                         
  -7   2   5       4274.85       4118.18        62.42 o                         
  -6   2   5        426.32        417.59        14.47 o                         
  -5   2   5         29.12         25.81         6.53 o                         
  -4   2   5        579.96        637.60        18.16 o                         
  -3   2   5       5903.12       5606.40        59.51 o                         
  -2   2   5        253.92        304.16         9.97 o                         
  -1   2   5          2.05         -0.76         3.07 o                         
   0   2   5        817.55        784.18        21.89 o                         
   1   2   5       4438.33       4254.11        53.04 o                         
   2   2   5        908.86        870.11        17.58 o                         
   3   2   5        239.36        222.61         7.36 o                         
   4   2   5          4.86          4.90         7.08 o                         
   5   2   5       2837.86       2782.83        43.12 o                         
   6   2   5        576.63        515.29        16.07 o                         
   7   2   5         24.89         23.56        10.83 o                         
   8   2   5        138.55        148.68        14.05 o                         
   9   2   5        403.98        393.54        22.77 o                         
 -10   3   5        148.12        164.05        22.11 o                         
  -9   3   5         49.85         74.54        13.61 o                         
  -8   3   5        551.21        552.51        24.48 o                         
  -7   3   5         58.96         69.63         9.77 o                         
  -6   3   5       2244.42       2283.87        40.76 o                         
  -5   3   5        301.31        306.65        12.96 o                         
  -4   3   5        913.32        799.12        19.45 o                         
  -3   3   5        361.01        314.99        11.73 o                         
  -2   3   5       2133.49       2079.71        28.83 o                         
  -1   3   5        479.43        516.09        11.26 o                         
   0   3   5        990.42        970.21        14.87 o                         
   1   3   5         81.18         65.33         5.19 o                         
   2   3   5         47.17         41.71        10.90 o                         
   3   3   5        256.80        249.98        12.16 o                         
   4   3   5        525.94        472.79        12.17 o                         
   5   3   5         75.93         89.50         8.41 o                         
   6   3   5       1966.16       2056.87        42.71 o                         
   7   3   5        579.12        567.51        25.03 o                         
   8   3   5          3.96          8.57        11.64 o                         
   9   3   5        143.39        143.39        18.66 o                         
  -9   4   5        375.39        352.85        25.31 o                         
  -8   4   5        147.85        143.46        12.94 o                         
  -7   4   5         26.55         48.02        10.81 o                         
  -6   4   5        275.62        229.34        14.80 o                         
  -5   4   5        356.87        356.83        14.64 o                         
  -4   4   5         15.15         14.38         6.68 o                         
  -3   4   5        199.00        204.94         8.27 o                         
  -2   4   5       1948.23       1904.69        28.45 o                         
  -1   4   5       4516.43       4533.24        49.34 o                         
   0   4   5        134.16        169.56        11.23 o                         
   1   4   5        158.96        228.99        10.35 o                         
   2   4   5        131.63        121.53         8.53 o                         
   3   4   5       6394.82       6492.08        83.44 o                         
   4   4   5        179.51        210.80        11.04 o                         
   5   4   5         23.72         28.57        10.14 o                         
   6   4   5         74.52         94.19        11.28 o                         
   7   4   5         23.60         24.06        10.84 o                         
   8   4   5          0.06         22.72        14.80 o                         
   9   4   5         82.79         69.10        18.99 o                         
  -9   5   5          7.48         19.23        16.61 o                         
  -8   5   5         52.02         59.13        15.54 o                         
  -7   5   5        511.55        455.70        17.57 o                         
  -6   5   5        487.30        457.04        18.90 o                         
  -5   5   5        157.89        162.83        11.65 o                         
  -4   5   5       1312.34       1291.91        27.76 o                         
  -3   5   5        466.67        479.07        17.04 o                         
  -2   5   5       1461.46       1389.06        24.11 o                         
  -1   5   5          7.71         27.34         5.60 o                         
   0   5   5        663.83        687.21        15.22 o                         
   1   5   5        434.86        454.74        14.77 o                         
   2   5   5        301.42        283.79        16.02 o                         
   3   5   5        302.29        333.35        14.53 o                         
   4   5   5       1773.53       1857.85        34.75 o                         
   5   5   5        142.97        142.94        12.58 o                         
   6   5   5        710.79        711.27        23.80 o                         
   7   5   5          7.42         41.12        13.42 o                         
   8   5   5       1741.25       1675.18        85.64 o                         
   9   5   5         39.19         55.61        24.34 o                         
  -9   6   5        211.17        179.39        49.99 o                         
  -8   6   5          7.10         37.42        18.70 o                         
  -7   6   5        805.75        836.61        34.28 o                         
  -6   6   5        371.88        373.17        15.84 o                         
  -5   6   5         22.93         19.81         8.82 o                         
  -4   6   5        208.36        191.19        12.16 o                         
  -3   6   5        519.16        503.72        16.85 o                         
  -2   6   5        265.11        270.14        11.02 o                         
  -1   6   5        859.35        969.72        20.23 o                         
   0   6   5         49.32         55.50         6.86 o                         
   1   6   5       1779.31       1706.35        32.63 o                         
   2   6   5       1587.92       1588.77        35.34 o                         
   3   6   5       1009.68       1032.71        24.92 o                         
   4   6   5         28.93         30.79         8.36 o                         
   5   6   5        202.58        211.74        14.24 o                         
   6   6   5         55.40         75.51        13.81 o                         
   7   6   5        157.96        171.94        19.56 o                         
   8   6   5        270.28        261.44        28.07 o                         
  -8   7   5          2.31          7.62        17.39 o                         
  -7   7   5        102.08         94.23        14.51 o                         
  -6   7   5        184.36        168.86        13.46 o                         
  -5   7   5        144.22        171.79        14.67 o                         
  -4   7   5        309.95        358.86        16.47 o                         
  -3   7   5        121.16        133.36        10.88 o                         
  -2   7   5        663.38        687.97        17.84 o                         
  -1   7   5         55.92         52.26         8.37 o                         
   0   7   5       2225.15       2180.30        34.82 o                         
   1   7   5        157.13        175.63        12.40 o                         
   2   7   5       1501.38       1596.40        41.68 o                         
   3   7   5         12.44          9.04         8.30 o                         
   4   7   5        537.13        518.20        21.71 o                         
   5   7   5        472.64        460.74        19.39 o                         
   6   7   5        719.23        745.60        41.40 o                         
   7   7   5          5.97          5.16        29.38 o                         
   8   7   5         51.85         19.34        22.12 o                         
  -7   8   5        198.80        208.53        21.42 o                         
  -6   8   5         21.82         24.06        13.41 o                         
  -5   8   5        400.47        433.65        25.76 o                         
  -4   8   5        250.34        276.87        14.29 o                         
  -3   8   5       1211.17       1158.21        27.78 o                         
  -2   8   5        186.37        202.46        11.08 o                         
  -1   8   5        458.38        460.79        15.06 o                         
   0   8   5       2347.19       2197.43        45.81 o                         
   1   8   5        231.91        229.06        13.82 o                         
   2   8   5        378.33        378.89        16.86 o                         
   3   8   5        127.42        150.75        17.43 o                         
   4   8   5         35.89         26.04        11.22 o                         
   5   8   5         68.83         66.33        14.65 o                         
   6   8   5        112.58        121.16        21.80 o                         
   7   8   5        349.11        412.35        51.06 o                         
  -7   9   5         31.41         -3.79        23.59 o                         
  -6   9   5        234.14        234.94        18.96 o                         
  -5   9   5         13.81          1.96        11.80 o                         
  -4   9   5        162.44        168.33        13.32 o                         
  -3   9   5        148.40        157.39        12.83 o                         
  -2   9   5         30.14          4.89        13.41 o                         
  -1   9   5        115.82        144.56        12.72 o                         
   0   9   5       2852.68       2884.44        51.39 o                         
   1   9   5        133.00        149.75        13.01 o                         
   2   9   5        218.51        234.82        14.78 o                         
   3   9   5          0.05         -0.98        11.03 o                         
   4   9   5        143.62        179.57        18.90 o                         
   5   9   5          3.03          0.69        15.03 o                         
   6   9   5         16.44         29.80        22.63 o                         
  -6  10   5          6.09          6.19        19.06 o                         
  -5  10   5        135.43        128.41        25.71 o                         
  -4  10   5        131.61        126.32        13.36 o                         
  -3  10   5        235.48        262.91        17.62 o                         
  -2  10   5         22.45         18.04        12.24 o                         
  -1  10   5        994.57       1008.81        27.96 o                         
   0  10   5        442.08        425.05        18.53 o                         
   1  10   5         98.76        127.29        13.02 o                         
   2  10   5         30.90         36.01        13.55 o                         
   3  10   5        163.87        175.52        16.75 o                         
   4  10   5         91.28        119.43        19.24 o                         
   5  10   5        414.57        427.87        34.38 o                         
  -4  11   5        349.43        297.85        31.76 o                         
  -3  11   5        282.85        278.89        19.40 o                         
  -2  11   5         39.05         61.24        14.49 o                         
  -1  11   5          9.21         35.56        13.88 o                         
   0  11   5        125.44        136.74        14.28 o                         
   1  11   5          1.64         -4.24        13.71 o                         
   2  11   5        581.40        579.03        25.02 o                         
   3  11   5          6.26         12.30        17.14 o                         
   4  11   5          3.43         -1.43        26.27 o                         
  -2  12   5          6.60         -4.26        16.39 o                         
  -1  12   5         34.01         51.09        22.85 o                         
   0  12   5         31.79         69.48        18.20 o                         
   1  12   5        433.92        482.36        24.45 o                         
   2  12   5          0.21         -2.51        18.87 o                         
 -10   0   6         90.59         81.22        21.06 o                         
  -8   0   6        101.70        120.96        35.12 o                         
  -6   0   6        602.53        659.93        30.44 o                         
  -4   0   6        379.17        446.78        15.46 o                         
  -2   0   6       2200.45       2157.56        34.58 o                         
   0   0   6        212.48        187.72        11.22 o                         
   2   0   6          5.91         10.59         6.52 o                         
   4   0   6         24.73         33.58         7.75 o                         
   6   0   6       2698.26       2705.39        69.51 o                         
   8   0   6        275.73        252.82        17.53 o                         
 -10   1   6        137.39        136.24        16.45 o                         
  -9   1   6         14.28         13.93        12.21 o                         
  -8   1   6        106.93         94.30        12.13 o                         
  -7   1   6        547.48        507.46        19.69 o                         
  -6   1   6        637.15        646.35        16.83 o                         
  -5   1   6       1732.95       1719.70        26.31 o                         
  -4   1   6         66.81         69.58         6.22 o                         
  -3   1   6         12.17          5.74         4.10 o                         
  -2   1   6         11.31         15.87         3.44 o                         
  -1   1   6       2987.19       2691.42        28.67 o                         
   0   1   6        306.10        403.57         8.67 o                         
   1   1   6       9135.85       9012.08        81.86 o                         
   2   1   6       2990.80       2898.09        30.84 o                         
   3   1   6        835.71        785.92        13.09 o                         
   4   1   6       1394.51       1372.16        25.23 o                         
   5   1   6       1893.17       1919.92        33.70 o                         
   6   1   6         13.03         36.23         7.85 o                         
   7   1   6        279.80        275.26        12.89 o                         
   8   1   6          7.56         15.81        11.54 o                         
   9   1   6          6.76          6.59        13.56 o                         
 -10   2   6         15.03         12.71        18.79 o                         
  -9   2   6          1.01          7.74        12.48 o                         
  -8   2   6       1470.90       1514.70        38.14 o                         
  -7   2   6        184.59        229.42        19.24 o                         
  -6   2   6        436.55        400.48        14.11 o                         
  -5   2   6        328.20        386.48        18.89 o                         
  -4   2   6       2467.97       2228.61        30.23 o                         
  -3   2   6       1810.70       1861.47        25.48 o                         
  -2   2   6        321.77        341.02         9.68 o                         
  -1   2   6          9.36         27.88         3.48 o                         
   0   2   6       3294.28       3224.31        33.43 o                         
   1   2   6        520.19        656.74        11.94 o                         
   2   2   6         73.86         74.65         5.09 o                         
   3   2   6        175.93        211.93         7.51 o                         
   4   2   6       2001.69       1938.82        29.22 o                         
   5   2   6        704.35        771.56        24.59 o                         
   6   2   6         53.87         60.90         9.57 o                         
   7   2   6          1.79         15.25         9.92 o                         
   8   2   6        264.30        253.91        15.74 o                         
   9   2   6          5.26         25.52        16.71 o                         
  -9   3   6        178.70        163.31        36.64 o                         
  -8   3   6         90.38         77.83        17.02 o                         
  -7   3   6        124.87        142.18        12.09 o                         
  -6   3   6        222.49        216.57        13.13 o                         
  -5   3   6       3796.26       3854.56        52.72 o                         
  -4   3   6        240.37        254.69        10.56 o                         
  -3   3   6       1440.55       1477.21        29.75 o                         
  -2   3   6         10.58          0.67         3.60 o                         
  -1   3   6        253.32        214.75         6.47 o                         
   0   3   6         72.08         78.47         5.32 o                         
   1   3   6       1074.19       1138.88        19.52 o                         
   2   3   6        243.22        268.16        10.45 o                         
   3   3   6         35.16         43.88         6.68 o                         
   4   3   6        191.19        213.12        11.85 o                         
   5   3   6       1035.97       1014.15        27.22 o                         
   6   3   6         81.05        115.40        13.91 o                         
   7   3   6        548.48        579.57        21.58 o                         
   8   3   6         31.41         28.90        12.45 o                         
   9   3   6        150.47        141.15        27.36 o                         
  -9   4   6         37.24         28.42        16.05 o                         
  -8   4   6         10.11          9.53        11.89 o                         
  -7   4   6         75.88        122.42        11.05 o                         
  -6   4   6        256.76        279.95        21.44 o                         
  -5   4   6        245.32        212.09        12.32 o                         
  -4   4   6        506.78        469.62        16.79 o                         
  -3   4   6       1825.39       1918.51        38.39 o                         
  -2   4   6       6105.04       6032.83        70.08 o                         
  -1   4   6         27.37         47.49         4.83 o                         
   0   4   6         88.49        125.41         6.65 o                         
   1   4   6        319.60        314.78        11.75 o                         
   2   4   6       5176.56       4862.18        65.65 o                         
   3   4   6          0.08          6.11         6.48 o                         
   4   4   6       1138.64       1230.92        26.42 o                         
   5   4   6        934.64        960.61        26.75 o                         
   6   4   6        124.13        134.09        12.97 o                         
   7   4   6        274.51        244.70        15.33 o                         
   8   4   6        169.08        182.85        16.10 o                         
   9   4   6        440.58        404.55        25.14 o                         
  -9   5   6        168.45        145.81        19.17 o                         
  -8   5   6         15.41         34.37        11.35 o                         
  -7   5   6        513.17        529.46        19.51 o                         
  -6   5   6         57.85         66.07        10.41 o                         
  -5   5   6         20.89         17.00         8.27 o                         
  -4   5   6          3.29         -0.29         7.23 o                         
  -3   5   6        191.28        220.26        11.60 o                         
  -2   5   6        597.09        682.61        16.27 o                         
  -1   5   6       2165.71       2105.94        28.13 o                         
   0   5   6         29.45         36.77         6.43 o                         
   1   5   6         74.45        120.67         8.52 o                         
   2   5   6        432.16        462.63        15.40 o                         
   3   5   6        640.04        615.37        18.09 o                         
   4   5   6       1005.66        953.21        23.60 o                         
   5   5   6          1.79         10.21         9.16 o                         
   6   5   6         35.39         37.61        13.96 o                         
   7   5   6       1480.32       1558.74        40.76 o                         
   8   5   6         11.62         10.91        21.68 o                         
   9   5   6        317.23        344.63        32.18 o                         
  -8   6   6        353.49        341.94        23.03 o                         
  -7   6   6        161.92        177.62        14.09 o                         
  -6   6   6        316.85        311.95        20.83 o                         
  -5   6   6          8.22          9.27         8.54 o                         
  -4   6   6        112.71        160.45        13.93 o                         
  -3   6   6        362.60        369.88        14.85 o                         
  -2   6   6        750.07        714.84        19.92 o                         
  -1   6   6        542.36        558.54        15.10 o                         
   0   6   6       1548.37       1618.20        27.51 o                         
   1   6   6       1417.47       1371.48        28.76 o                         
   2   6   6        796.78        811.65        21.88 o                         
   3   6   6        735.21        749.59        21.34 o                         
   4   6   6       1017.98       1067.95        26.55 o                         
   5   6   6       1163.56       1161.49        40.55 o                         
   6   6   6        272.13        246.90        16.22 o                         
   7   6   6          4.07          8.51        14.43 o                         
   8   6   6        240.90        278.79        34.94 o                         
  -8   7   6          0.02         14.57        21.56 o                         
  -7   7   6         34.61         14.68        13.80 o                         
  -6   7   6          6.77         17.73        10.71 o                         
  -5   7   6        311.24        313.40        19.87 o                         
  -4   7   6        577.28        575.06        19.13 o                         
  -3   7   6        797.06        816.72        29.21 o                         
  -2   7   6        192.98        187.61        11.46 o                         
  -1   7   6       1073.79       1048.82        22.37 o                         
   0   7   6        130.21        162.00        12.59 o                         
   1   7   6        858.72        830.32        22.87 o                         
   2   7   6         37.00         50.50         9.36 o                         
   3   7   6         68.55        107.96        14.67 o                         
   4   7   6        459.28        435.50        17.05 o                         
   5   7   6        772.13        780.28        25.88 o                         
   6   7   6          0.16        -16.06        16.06 o                         
   7   7   6         29.32         16.05        20.20 o                         
   8   7   6        163.79        189.64        27.34 o                         
  -7   8   6        327.96        311.72        24.36 o                         
  -6   8   6        294.66        302.50        17.39 o                         
  -5   8   6        560.77        541.39        19.71 o                         
  -4   8   6        829.20        792.14        23.27 o                         
  -3   8   6       1311.03       1319.60        30.40 o                         
  -2   8   6        677.25        621.77        25.72 o                         
  -1   8   6        235.20        219.57        14.32 o                         
   0   8   6         35.07         58.94        10.01 o                         
   1   8   6        209.93        202.87        18.66 o                         
   2   8   6         93.13        115.79        11.58 o                         
   3   8   6        222.41        225.69        14.06 o                         
   4   8   6        159.30        173.34        13.52 o                         
   5   8   6        492.16        418.78        23.65 o                         
   6   8   6        182.59        196.02        20.53 o                         
   7   8   6         32.02          3.82        22.48 o                         
  -6   9   6         15.80          4.53        15.11 o                         
  -5   9   6        111.98        111.73        13.01 o                         
  -4   9   6          6.79         12.11        11.10 o                         
  -3   9   6        132.82        171.38        15.10 o                         
  -2   9   6         25.68         56.22        11.99 o                         
  -1   9   6        628.08        617.93        20.58 o                         
   0   9   6        127.11        127.17        13.80 o                         
   1   9   6       1365.46       1297.77        32.42 o                         
   2   9   6        180.74        192.48        14.46 o                         
   3   9   6       1000.51       1065.67        28.93 o                         
   4   9   6         26.98         21.53        15.12 o                         
   5   9   6         11.52         32.55        20.45 o                         
   6   9   6         78.93        100.63        23.97 o                         
  -5  10   6         43.20         34.43        15.47 o                         
  -4  10   6         38.63         45.29        14.31 o                         
  -3  10   6        238.51        260.69        18.31 o                         
  -2  10   6         23.93         20.70        12.57 o                         
  -1  10   6         90.42        112.73        18.21 o                         
   0  10   6        285.67        291.43        15.83 o                         
   1  10   6        110.93        134.27        13.37 o                         
   2  10   6        385.10        365.42        17.59 o                         
   3  10   6        467.67        507.17        23.18 o                         
   4  10   6          7.08         38.75        17.43 o                         
   5  10   6        560.14        498.65        28.08 o                         
  -4  11   6          0.01        -10.26        21.84 o                         
  -3  11   6        619.65        574.07        24.66 o                         
  -2  11   6        192.93        184.78        19.25 o                         
  -1  11   6          2.88         16.35        14.15 o                         
   0  11   6         41.06         45.62        14.37 o                         
   1  11   6         27.12         19.22        18.52 o                         
   2  11   6         22.40          4.08        14.45 o                         
   3  11   6        384.72        345.88        24.64 o                         
   4  11   6         25.45         43.70        19.75 o                         
  -1  12   6         48.18         78.68        17.79 o                         
   0  12   6        119.30        119.56        19.43 o                         
   1  12   6          2.72          7.11        16.51 o                         
  -9   0   7        194.80        175.85        20.89 o                         
  -7   0   7        782.70        719.85        53.93 o                         
  -5   0   7        286.51        291.35        12.23 o                         
  -3   0   7       3966.28       3697.89        55.29 o                         
  -1   0   7        364.30        345.00        11.01 o                         
   1   0   7      11669.39      11273.19       143.59 o                         
   3   0   7        324.91        303.19        10.78 o                         
   5   0   7       3905.89       4180.97       122.80 o                         
   7   0   7        451.12        428.75        26.56 o                         
   9   0   7        285.38        288.83        25.32 o                         
 -10   1   7         27.72         26.37        15.34 o                         
  -9   1   7         38.14         18.96        12.75 o                         
  -8   1   7        649.54        572.15        22.22 o                         
  -7   1   7        372.98        361.81        25.45 o                         
  -6   1   7         39.48         51.20         8.77 o                         
  -5   1   7          8.70         10.72         5.69 o                         
  -4   1   7        369.56        345.55        10.25 o                         
  -3   1   7       1780.44       1799.17        22.41 o                         
  -2   1   7        667.66        568.26        10.50 o                         
  -1   1   7         93.30        107.27         5.18 o                         
   0   1   7       1188.78       1113.49        15.30 o                         
   1   1   7        519.85        550.45         9.94 o                         
   2   1   7       2255.91       2367.66        26.94 o                         
   3   1   7        238.88        211.68         6.53 o                         
   4   1   7       1358.22       1344.13        21.44 o                         
   5   1   7        237.99        258.03        11.22 o                         
   6   1   7         99.35        119.75         9.89 o                         
   7   1   7        542.00        536.12        19.79 o                         
   8   1   7          3.43         26.58        12.04 o                         
   9   1   7       1006.27       1020.63        31.73 o                         
 -10   2   7          3.30        -16.12        16.12 o                         
  -9   2   7        899.87        875.39        29.11 o                         
  -8   2   7          1.43          6.21        10.96 o                         
  -7   2   7        528.78        504.34        18.41 o                         
  -6   2   7       1546.76       1496.85        28.41 o                         
  -5   2   7       1967.75       1929.15        31.32 o                         
  -4   2   7          9.33         15.93         5.22 o                         
  -3   2   7        725.77        797.12        15.19 o                         
  -2   2   7        683.80        677.97        13.04 o                         
  -1   2   7       4572.07       4203.65        42.73 o                         
   0   2   7        780.35        765.68        18.33 o                         
   1   2   7       6098.81       6388.74        68.60 o                         
   2   2   7        103.92        124.52         6.34 o                         
   3   2   7       2294.92       2217.54        31.22 o                         
   4   2   7        120.36        127.79        10.36 o                         
   5   2   7        207.36        224.19        10.56 o                         
   6   2   7          2.62         17.53         8.89 o                         
   7   2   7        761.84        751.34        24.51 o                         
   8   2   7         52.00         49.35        12.63 o                         
   9   2   7         66.76         99.57        16.55 o                         
  -9   3   7          2.04         -2.75        13.19 o                         
  -8   3   7        637.02        682.09        24.65 o                         
  -7   3   7        336.68        353.59        17.85 o                         
  -6   3   7        504.44        528.72        17.92 o                         
  -5   3   7        438.77        439.69        14.48 o                         
  -4   3   7       1879.40       1871.62        31.06 o                         
  -3   3   7         30.45         46.79         5.30 o                         
  -2   3   7       3422.76       3417.36        40.39 o                         
  -1   3   7         65.89         82.23         4.98 o                         
   0   3   7        385.86        338.36         7.95 o                         
   1   3   7       3968.85       4082.32        51.79 o                         
   2   3   7       3355.81       3290.27        43.24 o                         
   3   3   7         38.60         33.87         7.47 o                         
   4   3   7        700.17        693.75        18.83 o                         
   5   3   7        536.75        523.00        19.23 o                         
   6   3   7          8.51         12.80         9.57 o                         
   7   3   7         60.61         71.89        14.74 o                         
   8   3   7       1095.54       1078.28        31.87 o                         
   9   3   7        393.97        336.72        20.07 o                         
  -9   4   7         41.73         12.04        14.27 o                         
  -8   4   7        196.61        214.46        16.78 o                         
  -7   4   7          3.46         15.33         9.80 o                         
  -6   4   7         59.38         52.60         8.59 o                         
  -5   4   7        403.21        420.20        16.32 o                         
  -4   4   7        192.07        259.49        12.36 o                         
  -3   4   7       3722.17       3497.41        52.56 o                         
  -2   4   7       1696.28       1717.54        41.65 o                         
  -1   4   7          2.10         10.84         5.06 o                         
   0   4   7        743.36        771.47        15.44 o                         
   1   4   7       1453.22       1405.36        23.21 o                         
   2   4   7        788.99        807.72        39.21 o                         
   3   4   7        652.97        697.15        18.91 o                         
   4   4   7       2235.03       2375.45        41.29 o                         
   5   4   7        731.67        736.09        23.66 o                         
   6   4   7         75.53         72.21        11.43 o                         
   7   4   7        124.35        127.50        13.59 o                         
   8   4   7        133.52        140.18        15.60 o                         
   9   4   7         37.80         35.81        19.18 o                         
  -9   5   7          0.08          5.27        17.12 o                         
  -8   5   7        207.14        253.97        16.82 o                         
  -7   5   7          6.20         26.01        10.69 o                         
  -6   5   7        530.13        518.64        18.89 o                         
  -5   5   7        108.63         92.46        10.41 o                         
  -4   5   7        150.53        170.03        15.53 o                         
  -3   5   7         17.32         13.02         7.69 o                         
  -2   5   7       1025.61       1013.31        20.48 o                         
  -1   5   7        186.53        172.39         7.64 o                         
   0   5   7        628.09        622.45        13.25 o                         
   1   5   7        651.29        660.09        18.96 o                         
   2   5   7        339.47        354.86        17.35 o                         
   3   5   7        111.17        141.75        10.69 o                         
   4   5   7        802.07        805.62        22.06 o                         
   5   5   7         12.30          4.10         9.62 o                         
   6   5   7        509.75        492.85        20.37 o                         
   7   5   7        113.04        125.28        14.32 o                         
   8   5   7        422.85        420.92        22.60 o                         
  -8   6   7         34.52         28.05        14.57 o                         
  -7   6   7        113.36        117.47        12.56 o                         
  -6   6   7          0.51          2.10         9.74 o                         
  -5   6   7        700.26        718.07        21.61 o                         
  -4   6   7       1088.05       1139.96        27.43 o                         
  -3   6   7          5.78         24.63         9.99 o                         
  -2   6   7       1717.07       1787.71        30.47 o                         
  -1   6   7       1081.78       1030.34        32.62 o                         
   0   6   7        689.36        700.49        20.21 o                         
   1   6   7        232.39        230.12        18.78 o                         
   2   6   7        527.16        574.64        18.57 o                         
   3   6   7        395.10        392.08        17.25 o                         
   4   6   7         53.98         62.99        11.33 o                         
   5   6   7        150.21        157.38        15.30 o                         
   6   6   7        135.55        145.03        16.03 o                         
   7   6   7        744.76        748.58        30.32 o                         
   8   6   7         96.17         87.54        24.33 o                         
  -8   7   7         91.95        117.38        20.02 o                         
  -7   7   7          3.36         25.66        12.59 o                         
  -6   7   7        660.21        658.60        33.54 o                         
  -5   7   7        652.36        664.69        21.78 o                         
  -4   7   7         38.69         64.67        10.00 o                         
  -3   7   7          4.92         11.79         8.59 o                         
  -2   7   7       1866.46       1901.41        36.83 o                         
  -1   7   7       1175.35       1196.27        28.17 o                         
   0   7   7       1048.43       1085.48        26.73 o                         
   1   7   7        390.00        389.35        15.95 o                         
   2   7   7         26.83         18.88         8.74 o                         
   3   7   7        137.51        162.92        12.46 o                         
   4   7   7        646.51        701.63        22.15 o                         
   5   7   7        104.89        129.14        17.00 o                         
   6   7   7        185.21        162.93        15.83 o                         
   7   7   7          0.14          2.82        17.44 o                         
  -7   8   7        265.12        305.53        20.68 o                         
  -6   8   7        135.64        153.40        14.25 o                         
  -5   8   7        550.08        558.37        26.96 o                         
  -4   8   7          0.11          7.36        10.10 o                         
  -3   8   7       1634.59       1681.18        35.65 o                         
  -2   8   7        331.99        336.25        17.22 o                         
  -1   8   7        947.40        911.00        25.01 o                         
   0   8   7        305.49        347.64        18.47 o                         
   1   8   7          8.10         14.24         9.17 o                         
   2   8   7        218.01        196.49        13.23 o                         
   3   8   7        201.06        183.01        13.81 o                         
   4   8   7        223.86        238.05        15.22 o                         
   5   8   7        790.96        715.26        39.57 o                         
   6   8   7         12.96          5.46        16.46 o                         
   7   8   7        284.51        268.30        31.91 o                         
  -6   9   7         68.52         66.60        16.05 o                         
  -5   9   7          9.18          1.46        12.05 o                         
  -4   9   7        320.40        304.10        16.08 o                         
  -3   9   7         23.25         15.96        12.12 o                         
  -2   9   7        153.54        158.95        22.91 o                         
  -1   9   7          7.87         25.15        11.55 o                         
   0   9   7        241.77        219.14        14.60 o                         
   1   9   7        256.13        235.88        15.36 o                         
   2   9   7         94.65         97.72        17.07 o                         
   3   9   7          0.34         -7.47        12.21 o                         
   4   9   7        260.99        236.95        17.78 o                         
   5   9   7         18.25          6.09        15.96 o                         
   6   9   7        313.18        319.29        23.83 o                         
  -5  10   7        107.70        110.23        17.30 o                         
  -4  10   7        156.79        177.11        17.58 o                         
  -3  10   7        397.31        349.72        19.93 o                         
  -2  10   7        649.36        647.76        26.92 o                         
  -1  10   7          1.34          0.52        12.64 o                         
   0  10   7         36.93         73.86        12.43 o                         
   1  10   7        721.46        642.36        22.55 o                         
   2  10   7         35.13         58.46        12.34 o                         
   3  10   7         58.45         62.33        14.63 o                         
   4  10   7         74.61         62.59        18.52 o                         
   5  10   7        278.89        250.45        24.42 o                         
  -4  11   7        143.69        177.66        23.27 o                         
  -3  11   7         25.99         30.27        15.88 o                         
  -2  11   7        151.46        136.57        16.33 o                         
  -1  11   7         64.92         60.61        15.24 o                         
   0  11   7        140.77        151.97        16.96 o                         
   1  11   7         50.86         54.76        13.73 o                         
   2  11   7         14.85         13.23        15.20 o                         
   3  11   7          7.85         19.22        17.90 o                         
  -8   0   8       1820.38       1749.82        59.83 o                         
  -6   0   8       1423.29       1347.54        37.98 o                         
  -4   0   8       2240.90       2242.26        38.85 o                         
  -2   0   8       2428.99       2452.45        45.20 o                         
   0   0   8       1584.36       1462.45        27.07 o                         
   2   0   8        231.59        220.15         9.59 o                         
   4   0   8       2239.00       2268.95        40.16 o                         
   6   0   8         26.69         43.96        11.39 o                         
   8   0   8       1055.36       1057.50        45.72 o                         
  -9   1   8        388.28        386.38        20.22 o                         
  -8   1   8        303.10        297.36        17.00 o                         
  -7   1   8       1490.75       1473.69        32.93 o                         
  -6   1   8         10.32          0.63         7.29 o                         
  -5   1   8        117.63        158.01         8.73 o                         
  -4   1   8         60.62         80.06         6.85 o                         
  -3   1   8       1069.46        983.95        18.18 o                         
  -2   1   8        174.09        180.75         6.46 o                         
  -1   1   8       2986.43       2822.85        31.35 o                         
   0   1   8          4.17         10.37         3.46 o                         
   1   1   8        741.77        698.92        11.90 o                         
   2   1   8        724.24        673.97        17.10 o                         
   3   1   8       1073.95       1042.01        15.94 o                         
   4   1   8        205.85        185.72         8.01 o                         
   5   1   8       1616.66       1622.73        28.46 o                         
   6   1   8         54.42         63.72         9.53 o                         
   7   1   8         18.47         26.25         9.60 o                         
   8   1   8        584.21        491.59        21.61 o                         
   9   1   8        312.89        289.81        19.07 o                         
  -9   2   8         73.02         65.47        13.83 o                         
  -8   2   8        170.29        195.42        15.52 o                         
  -7   2   8        185.84        176.83        12.43 o                         
  -6   2   8       3011.12       2937.97        50.07 o                         
  -5   2   8        692.69        714.04        18.24 o                         
  -4   2   8        120.14        147.43         8.25 o                         
  -3   2   8         40.95         45.78         5.83 o                         
  -2   2   8       1319.65       1289.27        18.17 o                         
  -1   2   8       1560.34       1469.92        19.62 o                         
   0   2   8        471.47        385.01        15.73 o                         
   1   2   8        803.86        807.54        12.94 o                         
   2   2   8      10466.15      10525.07        97.20 o                         
   3   2   8          0.47          5.11         4.40 o                         
   4   2   8          5.77         20.16         6.29 o                         
   5   2   8        350.89        322.89        17.49 o                         
   6   2   8       1248.08       1253.55        44.74 o                         
   7   2   8         36.48         32.11        14.17 o                         
   8   2   8          1.51         24.14        12.71 o                         
   9   2   8         35.11         39.06        15.59 o                         
  -9   3   8         33.84         12.97        13.67 o                         
  -8   3   8         95.77         93.73        12.84 o                         
  -7   3   8       1523.34       1551.40        34.66 o                         
  -6   3   8        328.49        312.09        13.54 o                         
  -5   3   8        128.75        151.23        10.50 o                         
  -4   3   8          9.11         20.81         7.64 o                         
  -3   3   8       1120.55       1015.73        18.35 o                         
  -2   3   8         48.38         72.66         5.47 o                         
  -1   3   8       2521.78       2539.76        29.68 o                         
   0   3   8        171.02        164.04         6.10 o                         
   1   3   8          6.76          6.76         4.96 o                         
   2   3   8        715.79        748.40        14.19 o                         
   3   3   8       2404.71       2364.70        39.56 o                         
   4   3   8        269.95        251.07        12.90 o                         
   5   3   8        550.86        577.30        20.87 o                         
   6   3   8        839.95        819.32        25.33 o                         
   7   3   8        228.85        266.84        18.46 o                         
   8   3   8         59.99         72.85        14.31 o                         
   9   3   8         83.23         88.90        16.94 o                         
  -9   4   8          0.18          8.99        14.62 o                         
  -8   4   8        210.89        199.08        21.94 o                         
  -7   4   8        112.93        125.52        14.27 o                         
  -6   4   8         55.30         72.54         9.25 o                         
  -5   4   8       1086.97       1061.88        23.78 o                         
  -4   4   8       3811.74       3782.03        52.56 o                         
  -3   4   8         53.38         57.34         7.42 o                         
  -2   4   8        266.24        275.51         9.54 o                         
  -1   4   8          3.22         12.75         5.76 o                         
   0   4   8       2170.22       2193.68        26.93 o                         
   1   4   8          2.20         15.26         6.80 o                         
   2   4   8         12.83         16.62         6.84 o                         
   3   4   8        381.21        354.93        13.90 o                         
   4   4   8       1190.48       1257.86        27.92 o                         
   5   4   8         71.54         88.11        10.29 o                         
   6   4   8        138.09        135.89        13.78 o                         
   7   4   8        416.17        416.90        19.98 o                         
   8   4   8        452.66        429.50        22.19 o                         
  -9   5   8        129.92        162.45        23.38 o                         
  -8   5   8         89.69        102.11        12.99 o                         
  -7   5   8        179.33        223.35        13.47 o                         
  -6   5   8        183.40        192.59        12.49 o                         
  -5   5   8        281.13        257.86        12.63 o                         
  -4   5   8        154.51        157.99        18.61 o                         
  -3   5   8        114.19        149.90        17.35 o                         
  -2   5   8          0.56         -4.74         6.30 o                         
  -1   5   8        781.52        734.01        15.60 o                         
   0   5   8        412.04        414.61        21.99 o                         
   1   5   8        545.92        529.67        13.96 o                         
   2   5   8        147.40        174.00        11.46 o                         
   3   5   8        461.73        480.03        16.87 o                         
   4   5   8         29.78         28.02         9.50 o                         
   5   5   8        526.74        488.16        17.73 o                         
   6   5   8        369.41        372.89        18.78 o                         
   7   5   8         83.50         69.02        14.19 o                         
   8   5   8          4.81         -3.00        14.86 o                         
  -8   6   8         10.12         33.46        16.86 o                         
  -7   6   8          0.57          2.65        11.54 o                         
  -6   6   8        805.34        753.60        23.29 o                         
  -5   6   8        384.37        375.90        16.76 o                         
  -4   6   8        726.06        729.57        25.44 o                         
  -3   6   8        139.71        124.02        12.44 o                         
  -2   6   8        733.30        703.05        20.03 o                         
  -1   6   8        899.88        883.26        23.03 o                         
   0   6   8        196.87        239.92        13.20 o                         
   1   6   8        274.47        265.78        13.62 o                         
   2   6   8       1576.21       1647.82        37.73 o                         
   3   6   8         15.68          4.71         8.78 o                         
   4   6   8          3.63         -9.59         9.59 o                         
   5   6   8        231.48        244.50        13.82 o                         
   6   6   8        521.73        534.00        28.39 o                         
   7   6   8        307.32        288.11        23.06 o                         
   8   6   8        443.85        521.73        47.30 o                         
  -8   7   8          6.49         28.87        14.97 o                         
  -7   7   8        273.39        287.95        18.47 o                         
  -6   7   8         17.09         13.90        11.35 o                         
  -5   7   8        157.56        158.59        13.12 o                         
  -4   7   8        517.30        440.17        21.84 o                         
  -3   7   8       1482.98       1520.82        33.00 o                         
  -2   7   8          0.01         16.17        10.09 o                         
  -1   7   8        675.29        663.20        20.95 o                         
   0   7   8       1401.83       1432.63        31.82 o                         
   1   7   8         54.17         52.88         9.79 o                         
   2   7   8          0.02          4.19         8.86 o                         
   3   7   8       1276.82       1393.24        32.05 o                         
   4   7   8          0.28          3.45        10.05 o                         
   5   7   8        235.30        262.97        17.49 o                         
   6   7   8         46.42         40.76        13.81 o                         
   7   7   8        276.88        327.93        30.39 o                         
  -7   8   8         20.29        -15.83        15.83 o                         
  -6   8   8        105.65        105.29        14.86 o                         
  -5   8   8          0.18         16.64        11.68 o                         
  -4   8   8        737.22        785.68        23.69 o                         
  -3   8   8          4.04         13.21        11.49 o                         
  -2   8   8        555.93        607.61        23.24 o                         
  -1   8   8        251.84        247.14        15.56 o                         
   0   8   8        392.62        380.45        19.27 o                         
   1   8   8        118.43        122.75        14.35 o                         
   2   8   8          4.56          9.38         9.83 o                         
   3   8   8         28.39         35.68        10.70 o                         
   4   8   8        202.99        231.12        15.42 o                         
   5   8   8         84.56         74.26        14.34 o                         
   6   8   8        878.11        776.85        33.75 o                         
  -6   9   8          0.39          7.09        13.89 o                         
  -5   9   8        266.91        306.17        17.05 o                         
  -4   9   8         54.31         71.89        13.86 o                         
  -3   9   8        752.83        729.27        27.13 o                         
  -2   9   8        120.69        157.56        20.64 o                         
  -1   9   8        848.44        854.59        39.31 o                         
   0   9   8         39.24         62.88        11.40 o                         
   1   9   8        580.28        541.29        20.55 o                         
   2   9   8          3.54          2.64        10.74 o                         
   3   9   8         42.94         54.96        11.94 o                         
   4   9   8         15.77         14.78        11.89 o                         
   5   9   8        431.81        466.28        26.62 o                         
  -5  10   8          8.70          6.26        16.42 o                         
  -4  10   8        152.19        157.09        21.21 o                         
  -3  10   8         22.68         21.38        14.26 o                         
  -2  10   8        124.43        127.90        17.20 o                         
  -1  10   8         17.73         26.81        16.36 o                         
   0  10   8        764.86        714.81        26.94 o                         
   1  10   8         31.09         26.21        12.45 o                         
   2  10   8        240.58        273.28        16.53 o                         
   3  10   8        266.40        287.13        19.21 o                         
   4  10   8          4.69         -2.22        15.33 o                         
  -3  11   8        403.52        433.74        22.48 o                         
  -2  11   8         22.62         22.60        16.04 o                         
  -1  11   8         52.42         92.94        16.11 o                         
   0  11   8         56.67         95.61        16.07 o                         
   1  11   8         49.76         58.83        14.38 o                         
   2  11   8         10.62         31.15        15.26 o                         
  -9   0   9       1042.51        893.45        55.72 o                         
  -7   0   9          3.63          7.05        12.06 o                         
  -5   0   9       1834.41       2004.23        47.84 o                         
  -3   0   9        211.08        287.70        12.41 o                         
  -1   0   9       2787.52       2629.35        47.43 o                         
   1   0   9        138.00        150.32         8.59 o                         
   3   0   9       2051.18       2170.29        42.59 o                         
   5   0   9        523.83        547.48        29.91 o                         
   7   0   9        710.34        677.77        62.71 o                         
   9   0   9          1.13         14.03        21.75 o                         
  -9   1   9        192.43        228.91        17.68 o                         
  -8   1   9        282.49        274.95        17.89 o                         
  -7   1   9          6.65         10.22         9.46 o                         
  -6   1   9         12.43          4.93         8.24 o                         
  -5   1   9        154.60        157.64        10.22 o                         
  -4   1   9        949.42        931.97        17.92 o                         
  -3   1   9        492.56        499.01        10.62 o                         
  -2   1   9       1932.17       1816.15        23.55 o                         
  -1   1   9        508.64        558.96        11.10 o                         
   0   1   9        534.83        517.82        10.43 o                         
   1   1   9         97.94        100.56         5.63 o                         
   2   1   9         41.61         78.22         5.24 o                         
   3   1   9        177.87        184.85         7.26 o                         
   4   1   9        567.73        544.26        13.07 o                         
   5   1   9         35.17         33.14         8.16 o                         
   6   1   9        221.83        240.78        12.96 o                         
   7   1   9        514.60        549.85        18.97 o                         
   8   1   9        446.09        435.17        20.54 o                         
   9   1   9          6.51         21.95        21.10 o                         
  -9   2   9         12.90         -2.89        13.60 o                         
  -8   2   9        101.66         89.56        20.49 o                         
  -7   2   9       1037.44       1021.64        26.99 o                         
  -6   2   9          1.80         -1.53         8.23 o                         
  -5   2   9        322.60        306.09        12.28 o                         
  -4   2   9         61.26         69.98         7.30 o                         
  -3   2   9        783.07        685.83        22.80 o                         
  -2   2   9          0.50          1.60         4.14 o                         
  -1   2   9         18.94         19.21         4.21 o                         
   0   2   9         14.85          2.30         4.27 o                         
   1   2   9      12095.16      11906.50       109.06 o                         
   2   2   9       5259.56       5581.36        56.21 o                         
   3   2   9        537.70        577.21        15.18 o                         
   4   2   9        337.25        346.96        14.42 o                         
   5   2   9        616.19        616.80        17.20 o                         
   6   2   9         18.83         19.10         9.13 o                         
   7   2   9        185.96        183.27        13.23 o                         
   8   2   9          5.59          3.90        12.11 o                         
   9   2   9        162.78        162.63        17.90 o                         
  -9   3   9          0.26          6.35        14.32 o                         
  -8   3   9        444.04        446.35        19.09 o                         
  -7   3   9          2.38         19.79         9.71 o                         
  -6   3   9       1459.96       1454.48        28.95 o                         
  -5   3   9         99.55        109.55        10.64 o                         
  -4   3   9        129.25        150.72         9.99 o                         
  -3   3   9         58.94         79.35         7.43 o                         
  -2   3   9       3130.41       3130.13        35.87 o                         
  -1   3   9        914.49        990.17        15.96 o                         
   0   3   9       1812.94       1859.05        23.96 o                         
   1   3   9       1045.99       1030.22        17.87 o                         
   2   3   9        995.56        985.23        20.31 o                         
   3   3   9        864.91        901.32        25.53 o                         
   4   3   9        560.31        614.20        16.97 o                         
   5   3   9         22.60         28.45         8.46 o                         
   6   3   9        752.60        709.40        24.04 o                         
   7   3   9        111.54        149.66        23.89 o                         
   8   3   9         48.63         40.51        14.67 o                         
  -9   4   9        102.07        109.73        17.99 o                         
  -8   4   9          7.58         23.36        11.80 o                         
  -7   4   9         12.14         30.93        10.51 o                         
  -6   4   9         19.05         36.24         8.77 o                         
  -5   4   9       2731.17       2632.30        42.33 o                         
  -4   4   9        142.10        173.38        12.14 o                         
  -3   4   9        103.90         83.75         9.29 o                         
  -2   4   9          5.80          2.16         5.54 o                         
  -1   4   9       3358.35       3242.47        37.21 o                         
   0   4   9        440.48        416.70        11.32 o                         
   1   4   9         52.50         62.59         6.34 o                         
   2   4   9        436.37        401.93        14.66 o                         
   3   4   9        496.06        488.14        16.37 o                         
   4   4   9          9.92         14.45         8.12 o                         
   5   4   9        579.41        567.49        18.82 o                         
   6   4   9          1.03         -3.03        11.11 o                         
   7   4   9       1642.82       1696.26        59.74 o                         
   8   4   9         15.06         -9.14        14.77 o                         
  -8   5   9         91.17        107.03        15.58 o                         
  -7   5   9          5.04         12.78        10.95 o                         
  -6   5   9        457.54        449.90        17.95 o                         
  -5   5   9         97.47        109.14        11.31 o                         
  -4   5   9        148.79        167.97        16.60 o                         
  -3   5   9        235.18        218.69        13.14 o                         
  -2   5   9         69.01         65.96         7.86 o                         
  -1   5   9        112.37        132.82         8.42 o                         
   0   5   9        267.15        286.48        10.14 o                         
   1   5   9         42.79         36.58         8.25 o                         
   2   5   9         69.36         60.55         8.92 o                         
   3   5   9        171.06        202.66        11.96 o                         
   4   5   9       2182.72       2207.08        41.68 o                         
   5   5   9          2.13         17.43         9.68 o                         
   6   5   9         43.74         28.33        12.48 o                         
   7   5   9          0.09          9.52        13.52 o                         
   8   5   9        266.09        252.19        19.62 o                         
  -8   6   9         17.81         34.04        13.42 o                         
  -7   6   9         49.11         47.52        11.17 o                         
  -6   6   9        219.91        239.92        13.37 o                         
  -5   6   9        112.28        159.72        14.52 o                         
  -4   6   9         14.66         18.79         8.44 o                         
  -3   6   9        585.20        641.83        29.64 o                         
  -2   6   9          7.69          5.35         7.23 o                         
  -1   6   9         17.28         35.51         7.81 o                         
   0   6   9       1211.82       1181.93        25.48 o                         
   1   6   9        673.63        684.03        18.35 o                         
   2   6   9         88.92         86.93        15.50 o                         
   3   6   9        376.12        382.93        15.86 o                         
   4   6   9        145.64        173.30        12.61 o                         
   5   6   9         12.44         22.75        10.34 o                         
   6   6   9        247.44        268.03        18.00 o                         
   7   6   9        170.21        186.63        17.42 o                         
  -7   7   9         12.87         33.34        12.31 o                         
  -6   7   9        425.97        421.20        16.85 o                         
  -5   7   9          3.55          8.73        10.59 o                         
  -4   7   9        206.73        217.10        14.05 o                         
  -3   7   9        319.71        258.61        14.24 o                         
  -2   7   9       1746.73       1703.41        41.14 o                         
  -1   7   9         34.79         46.44        10.92 o                         
   0   7   9          4.32         16.31         9.10 o                         
   1   7   9        694.42        638.02        28.11 o                         
   2   7   9        918.35        918.72        25.16 o                         
   3   7   9         18.08         44.33        12.71 o                         
   4   7   9        527.81        532.50        20.04 o                         
   5   7   9         92.35        105.29        12.98 o                         
   6   7   9        414.18        380.37        21.12 o                         
   7   7   9         51.89         63.63        17.19 o                         
  -7   8   9         35.43         57.50        13.63 o                         
  -6   8   9         44.22         40.97        13.42 o                         
  -5   8   9        489.97        481.06        19.32 o                         
  -4   8   9        621.02        620.34        24.41 o                         
  -3   8   9        917.92        921.00        29.98 o                         
  -2   8   9        403.78        397.77        19.36 o                         
  -1   8   9        160.38        159.51        14.84 o                         
   0   8   9         78.37        107.96        13.91 o                         
   1   8   9        914.32        874.44        25.27 o                         
   2   8   9        389.88        390.57        18.92 o                         
   3   8   9        523.94        511.59        19.40 o                         
   4   8   9        108.37        121.65        13.27 o                         
   5   8   9        296.56        298.86        17.22 o                         
   6   8   9         16.97          9.53        18.10 o                         
  -6   9   9         80.66         69.27        17.07 o                         
  -5   9   9         66.89         83.33        17.23 o                         
  -4   9   9        169.16        188.26        27.62 o                         
  -3   9   9         14.00         11.96        12.95 o                         
  -2   9   9        137.75        132.14        14.81 o                         
  -1   9   9         26.24         21.96        12.41 o                         
   0   9   9        440.44        413.20        20.25 o                         
   1   9   9          1.42         -3.39        11.81 o                         
   2   9   9          4.10         23.71        11.90 o                         
   3   9   9          0.77         14.01        11.81 o                         
   4   9   9        618.56        597.60        22.40 o                         
   5   9   9         32.45         16.65        17.74 o                         
  -4  10   9        201.60        252.17        27.64 o                         
  -3  10   9         29.79         39.64        15.10 o                         
  -2  10   9          4.19         13.87        13.99 o                         
  -1  10   9          1.76        -13.03        13.63 o                         
   0  10   9          5.58         11.18        13.39 o                         
   1  10   9        301.50        302.88        17.33 o                         
   2  10   9        261.02        244.33        16.50 o                         
   3  10   9        581.11        522.86        28.03 o                         
   4  10   9          7.47         -6.94        15.38 o                         
  -2  11   9        421.04        458.33        23.58 o                         
  -1  11   9         44.25         30.74        16.00 o                         
   0  11   9        106.36        107.17        16.87 o                         
   1  11   9         10.71         -0.70        15.51 o                         
   2  11   9        193.63        255.37        26.48 o                         
  -8   0  10         12.46          0.10        20.42 o                         
  -6   0  10          6.54         26.30        11.44 o                         
  -4   0  10          9.22         -9.79         9.79 o                         
  -2   0  10        836.74        707.50        18.80 o                         
   0   0  10        223.81        222.12        10.64 o                         
   2   0  10       2138.50       2008.15        36.40 o                         
   4   0  10        120.38        140.78        12.69 o                         
   6   0  10       1046.04       1058.49        61.27 o                         
   8   0  10         96.97         85.18        31.71 o                         
  -9   1  10        414.80        405.07        31.70 o                         
  -8   1  10         82.98         76.81        13.55 o                         
  -7   1  10        451.95        445.89        17.79 o                         
  -6   1  10        444.25        413.30        17.14 o                         
  -5   1  10         83.86         96.65         8.84 o                         
  -4   1  10        370.13        378.22        11.46 o                         
  -3   1  10       1723.26       1670.98        23.08 o                         
  -2   1  10        694.65        657.61        12.88 o                         
  -1   1  10       1577.06       1598.70        21.99 o                         
   0   1  10        515.74        503.15        10.82 o                         
   1   1  10        649.14        661.77        14.24 o                         
   2   1  10        132.20        144.89         8.89 o                         
   3   1  10          7.43         17.68         5.28 o                         
   4   1  10        318.59        309.16        11.67 o                         
   5   1  10         15.76         16.76         8.38 o                         
   6   1  10       1122.53       1148.27        28.43 o                         
   7   1  10        373.56        394.25        20.95 o                         
   8   1  10          1.19        -12.13        13.87 o                         
  -9   2  10        179.66        152.54        17.26 o                         
  -8   2  10        260.27        257.67        15.41 o                         
  -7   2  10         60.97         56.03        11.66 o                         
  -6   2  10          2.44         10.10         8.92 o                         
  -5   2  10        798.63        769.79        19.11 o                         
  -4   2  10       5102.61       5025.52        64.37 o                         
  -3   2  10        206.09        229.90         9.50 o                         
  -2   2  10         66.55         62.98         5.65 o                         
  -1   2  10        215.13        262.24         9.89 o                         
   0   2  10       3252.33       3129.35        36.69 o                         
   1   2  10          0.91         20.78         4.54 o                         
   2   2  10       3110.96       3391.46        38.14 o                         
   3   2  10         73.79        102.84        10.39 o                         
   4   2  10        364.73        369.76        14.37 o                         
   5   2  10          6.09         12.16         7.80 o                         
   6   2  10        108.82        113.86        11.42 o                         
   7   2  10         59.74         93.14        12.21 o                         
   8   2  10        869.64        860.85        34.16 o                         
  -9   3  10         68.80         59.47        17.64 o                         
  -8   3  10         37.90         47.82        11.90 o                         
  -7   3  10        237.44        280.44        14.99 o                         
  -6   3  10        633.01        629.73        21.73 o                         
  -5   3  10        172.51        163.11        10.58 o                         
  -4   3  10         81.64         77.24        10.15 o                         
  -3   3  10        847.79        795.15        18.81 o                         
  -2   3  10        112.72        127.72         7.02 o                         
  -1   3  10       2053.87       1939.61        25.71 o                         
   0   3  10         27.90         52.49         5.41 o                         
   1   3  10        977.20       1025.98        18.57 o                         
   2   3  10         52.94         31.21         6.67 o                         
   3   3  10        608.12        610.88        22.83 o                         
   4   3  10          1.35          4.29         7.38 o                         
   5   3  10       1283.10       1342.85        27.82 o                         
   6   3  10         39.62         27.06        10.21 o                         
   7   3  10         14.04          6.98        11.47 o                         
   8   3  10        417.42        405.76        19.05 o                         
  -8   4  10        127.83        115.70        14.01 o                         
  -7   4  10         53.67         71.90        13.60 o                         
  -6   4  10       1005.10       1030.63        24.42 o                         
  -5   4  10        276.45        293.96        14.18 o                         
  -4   4  10        143.27        155.56        10.56 o                         
  -3   4  10         12.26         24.71         7.23 o                         
  -2   4  10       1530.17       1461.81        26.82 o                         
  -1   4  10        188.33        185.56         7.69 o                         
   0   4  10         99.87        131.47         8.23 o                         
   1   4  10       1392.40       1447.39        26.56 o                         
   2   4  10         83.67        110.35        10.63 o                         
   3   4  10        293.22        273.64        11.60 o                         
   4   4  10          4.52          7.47         7.75 o                         
   5   4  10        341.07        359.53        14.13 o                         
   6   4  10        502.83        493.69        21.42 o                         
   7   4  10         15.15         -2.85        13.43 o                         
   8   4  10        210.32        202.90        16.88 o                         
  -8   5  10         34.90         17.21        13.73 o                         
  -7   5  10        280.45        262.44        17.32 o                         
  -6   5  10        197.07        204.19        16.27 o                         
  -5   5  10         67.16         92.48        10.20 o                         
  -4   5  10        165.11        183.65        12.55 o                         
  -3   5  10          3.43          3.52         8.41 o                         
  -2   5  10        130.74        151.60        11.72 o                         
  -1   5  10       1266.33       1294.82        28.30 o                         
   0   5  10        285.48        284.60        10.38 o                         
   1   5  10         95.90        135.74         9.78 o                         
   2   5  10         76.06         98.78        10.72 o                         
   3   5  10       2185.61       2239.67        41.21 o                         
   4   5  10        122.02        128.19        11.37 o                         
   5   5  10         83.06         78.91        10.89 o                         
   6   5  10         88.86        116.52        14.43 o                         
   7   5  10        356.51        355.18        20.29 o                         
  -8   6  10        148.11        151.92        20.03 o                         
  -7   6  10        104.21        118.69        13.97 o                         
  -6   6  10        631.33        598.80        19.71 o                         
  -5   6  10        525.53        530.54        17.79 o                         
  -4   6  10        345.58        294.51        13.17 o                         
  -3   6  10       1959.66       1929.77        34.75 o                         
  -2   6  10         46.29         68.27         9.96 o                         
  -1   6  10        114.54        148.59        16.40 o                         
   0   6  10        947.31        952.80        25.01 o                         
   1   6  10         92.96        117.17        12.68 o                         
   2   6  10        195.47        183.31        11.03 o                         
   3   6  10         79.58         85.10        10.57 o                         
   4   6  10        361.45        376.38        16.01 o                         
   5   6  10        668.07        696.20        38.01 o                         
   6   6  10         17.55        -11.06        13.66 o                         
   7   6  10         41.98         49.93        15.81 o                         
  -7   7  10        306.17        334.54        16.85 o                         
  -6   7  10          3.15         12.31        11.16 o                         
  -5   7  10        747.85        773.46        21.83 o                         
  -4   7  10          0.79          8.51         9.46 o                         
  -3   7  10        508.55        510.68        19.37 o                         
  -2   7  10        319.76        320.86        15.20 o                         
  -1   7  10         13.94         17.90        11.48 o                         
   0   7  10        116.75        114.84        11.88 o                         
   1   7  10         45.94         77.09        15.36 o                         
   2   7  10         30.57         19.60         9.93 o                         
   3   7  10        296.60        306.69        26.19 o                         
   4   7  10         16.73         32.94        12.04 o                         
   5   7  10       1369.24       1368.60        37.30 o                         
   6   7  10         15.77         34.77        22.63 o                         
  -6   8  10        112.06         85.41        14.88 o                         
  -5   8  10        125.56        122.19        14.06 o                         
  -4   8  10        378.52        471.40        23.84 o                         
  -3   8  10         27.38         22.25        12.79 o                         
  -2   8  10        142.03        159.80        13.18 o                         
  -1   8  10        490.60        441.64        21.62 o                         
   0   8  10        214.64        212.03        16.10 o                         
   1   8  10        952.15        868.49        25.28 o                         
   2   8  10        677.76        730.96        23.68 o                         
   3   8  10        294.16        269.95        15.62 o                         
   4   8  10        639.99        675.69        23.70 o                         
   5   8  10         47.99         25.09        13.56 o                         
   6   8  10        250.91        317.20        23.64 o                         
  -5   9  10        481.17        461.31        22.74 o                         
  -4   9  10         36.36         63.69        14.85 o                         
  -3   9  10        283.41        278.35        18.92 o                         
  -2   9  10         54.60         40.96        13.25 o                         
  -1   9  10        216.00        233.27        20.16 o                         
   0   9  10          4.54          0.59        14.64 o                         
   1   9  10        182.63        149.41        17.06 o                         
   2   9  10          0.51         -6.49        11.94 o                         
   3   9  10        509.40        499.02        24.89 o                         
   4   9  10         47.24         45.89        14.87 o                         
   5   9  10          7.63          3.30        19.64 o                         
  -4  10  10          9.95         40.63        22.03 o                         
  -3  10  10          0.13        -15.08        15.08 o                         
  -2  10  10         32.76         42.28        14.74 o                         
  -1  10  10         70.13         75.64        15.42 o                         
   0  10  10        123.55        140.89        15.99 o                         
   1  10  10        419.85        421.34        27.57 o                         
   2  10  10        205.39        200.70        21.25 o                         
   3  10  10        121.11         84.33        15.39 o                         
  -1  11  10         23.15         25.61        16.55 o                         
   0  11  10         83.74         90.65        17.10 o                         
  -9   0  11         42.54         17.15        21.75 o                         
  -7   0  11        806.90        879.28        41.16 o                         
  -5   0  11          1.98         37.27        11.65 o                         
  -3   0  11       1593.24       1578.67        39.55 o                         
  -1   0  11        142.62        143.07        13.42 o                         
   1   0  11       2124.62       2179.46        40.45 o                         
   3   0  11        124.32        131.74         9.78 o                         
   5   0  11       2544.95       2646.21        78.08 o                         
   7   0  11         15.69         -9.24        20.07 o                         
  -9   1  11         27.73         34.71        14.42 o                         
  -8   1  11        257.45        282.50        18.07 o                         
  -7   1  11         48.90         39.42        10.60 o                         
  -6   1  11        279.97        264.53        16.62 o                         
  -5   1  11        342.55        294.56        14.01 o                         
  -4   1  11       1057.60       1098.30        22.51 o                         
  -3   1  11        101.35        139.85         8.75 o                         
  -2   1  11        285.65        286.19         9.94 o                         
  -1   1  11         88.29        104.28         6.33 o                         
   0   1  11        510.73        515.37        11.40 o                         
   1   1  11         13.53          8.58         4.74 o                         
   2   1  11       1179.57       1101.16        17.91 o                         
   3   1  11        578.76        565.55        20.05 o                         
   4   1  11         22.45         26.51         7.33 o                         
   5   1  11        787.70        828.76        23.36 o                         
   6   1  11        521.85        517.05        24.99 o                         
   7   1  11         41.16         35.17        14.86 o                         
   8   1  11        398.61        366.46        20.28 o                         
  -9   2  11        383.84        377.36        21.13 o                         
  -8   2  11         12.88         19.44        11.46 o                         
  -7   2  11        106.71         63.08        11.24 o                         
  -6   2  11        397.46        346.03        15.48 o                         
  -5   2  11         87.56         74.42         9.79 o                         
  -4   2  11         47.76         60.58         8.04 o                         
  -3   2  11        329.09        359.32        12.75 o                         
  -2   2  11         17.97         25.29         5.45 o                         
  -1   2  11       2832.90       2736.93        33.30 o                         
   0   2  11        258.25        276.34         9.39 o                         
   1   2  11          1.65         14.73         4.96 o                         
   2   2  11        141.60        141.27        13.63 o                         
   3   2  11       2322.05       2430.36        38.40 o                         
   4   2  11        382.69        341.24        12.82 o                         
   5   2  11          5.59          9.58         9.15 o                         
   6   2  11          2.52         16.05        10.37 o                         
   7   2  11         59.88         71.79        14.08 o                         
   8   2  11        119.51        116.00        16.40 o                         
  -8   3  11        326.83        298.11        19.20 o                         
  -7   3  11          2.53         17.48        10.74 o                         
  -6   3  11        233.82        271.93        14.31 o                         
  -5   3  11         65.12         61.29         8.87 o                         
  -4   3  11        324.33        314.44        12.79 o                         
  -3   3  11        182.87        201.76        10.80 o                         
  -2   3  11       1141.19       1119.63        18.54 o                         
  -1   3  11        256.45        273.97         8.89 o                         
   0   3  11       1399.12       1433.24        21.23 o                         
   1   3  11        326.97        335.92        10.57 o                         
   2   3  11       1193.90       1284.02        25.34 o                         
   3   3  11         59.29         91.04         9.27 o                         
   4   3  11       1257.78       1266.34        26.28 o                         
   5   3  11        527.54        573.43        17.38 o                         
   6   3  11         79.47         75.75        13.13 o                         
   7   3  11        440.07        382.01        18.26 o                         
   8   3  11        171.55        159.22        18.09 o                         
  -8   4  11        100.78        100.74        13.91 o                         
  -7   4  11       1306.22       1407.19        34.48 o                         
  -6   4  11        297.36        309.53        15.10 o                         
  -5   4  11        283.53        281.87        12.87 o                         
  -4   4  11         13.44         14.72         7.83 o                         
  -3   4  11       1282.53       1247.47        25.57 o                         
  -2   4  11        836.01        863.36        19.92 o                         
  -1   4  11        726.51        705.81        15.41 o                         
   0   4  11        306.33        298.82        10.52 o                         
   1   4  11        166.93        184.50        10.18 o                         
   2   4  11        135.55        173.64        13.67 o                         
   3   4  11        366.65        323.89        12.67 o                         
   4   4  11        303.82        309.86        14.39 o                         
   5   4  11       1604.68       1687.18        33.26 o                         
   6   4  11        164.32        165.27        13.70 o                         
   7   4  11        138.52        145.57        14.53 o                         
  -8   5  11         79.77         83.17        14.28 o                         
  -7   5  11        110.81        122.34        14.98 o                         
  -6   5  11         35.76         43.96        10.06 o                         
  -5   5  11         10.69          1.37         9.10 o                         
  -4   5  11        199.05        213.28        11.74 o                         
  -3   5  11        545.87        526.30        16.28 o                         
  -2   5  11        161.60        159.14        12.15 o                         
  -1   5  11         64.11         46.56         8.26 o                         
   0   5  11         21.85          9.52         8.29 o                         
   1   5  11          8.46          7.85         7.38 o                         
   2   5  11        483.10        501.07        15.63 o                         
   3   5  11          2.95         17.06         8.71 o                         
   4   5  11        190.95        205.29        11.99 o                         
   5   5  11         96.24         88.64        10.93 o                         
   6   5  11         35.31         29.59        12.14 o                         
   7   5  11        118.21        122.30        14.95 o                         
  -7   6  11         51.88         60.93        13.20 o                         
  -6   6  11        102.59        100.86        13.19 o                         
  -5   6  11        715.65        707.23        20.70 o                         
  -4   6  11          4.69         16.28         9.93 o                         
  -3   6  11         47.29         45.92         9.99 o                         
  -2   6  11        732.27        657.10        20.83 o                         
  -1   6  11        371.74        384.08        15.76 o                         
   0   6  11        730.66        739.31        24.81 o                         
   1   6  11        440.02        461.71        17.23 o                         
   2   6  11        640.28        677.35        18.79 o                         
   3   6  11        369.65        369.04        16.02 o                         
   4   6  11        355.71        327.75        19.37 o                         
   5   6  11          5.51         31.61        14.97 o                         
   6   6  11        158.63        128.68        15.72 o                         
   7   6  11         41.11         48.27        16.71 o                         
  -7   7  11          1.67         -2.22        14.30 o                         
  -6   7  11        909.69        973.61        25.40 o                         
  -5   7  11         56.28         64.76        11.27 o                         
  -4   7  11        477.49        510.69        19.96 o                         
  -3   7  11         25.06         29.83        10.92 o                         
  -2   7  11        157.22        152.16        12.67 o                         
  -1   7  11         19.91         29.43        10.84 o                         
   0   7  11        726.55        752.98        26.06 o                         
   1   7  11        135.72        143.56        13.14 o                         
   2   7  11        154.85        177.56        13.65 o                         
   3   7  11         71.22         76.22        11.30 o                         
   4   7  11        312.01        331.57        18.32 o                         
   5   7  11         43.41         72.30        14.46 o                         
   6   7  11        273.20        214.77        28.58 o                         
  -6   8  11          9.64         13.89        14.35 o                         
  -5   8  11        215.84        185.03        15.67 o                         
  -4   8  11        590.01        565.42        27.06 o                         
  -3   8  11        180.99        214.25        14.85 o                         
  -2   8  11        503.07        456.73        25.86 o                         
  -1   8  11        409.90        407.10        20.74 o                         
   0   8  11          1.47          3.42        11.71 o                         
   1   8  11        750.44        741.38        23.68 o                         
   2   8  11         83.22         81.75        12.53 o                         
   3   8  11        463.82        439.34        19.33 o                         
   4   8  11        100.85        118.57        15.77 o                         
   5   8  11        144.23        173.23        16.53 o                         
  -5   9  11          0.89        -10.22        14.70 o                         
  -4   9  11        513.10        539.92        36.25 o                         
  -3   9  11         28.65         38.77        14.73 o                         
  -2   9  11        150.49        175.70        20.95 o                         
  -1   9  11         69.67         49.28        13.93 o                         
   0   9  11         42.79         24.53        13.01 o                         
   1   9  11          0.24        -12.61        13.34 o                         
   2   9  11        299.77        326.26        17.46 o                         
   3   9  11         31.06         18.67        13.12 o                         
   4   9  11          6.69        -12.97        14.33 o                         
  -3  10  11        275.54        247.67        31.98 o                         
  -2  10  11        146.16        142.58        23.48 o                         
  -1  10  11          8.44         13.32        14.93 o                         
   0  10  11        304.03        283.93        19.08 o                         
   1  10  11        254.16        233.26        18.54 o                         
   2  10  11         16.61          6.25        14.40 o                         
  -8   0  12        365.68        335.95        28.12 o                         
  -6   0  12         12.90         24.58        15.04 o                         
  -4   0  12       1160.39       1168.10        35.21 o                         
  -2   0  12        225.62        211.27        11.74 o                         
   0   0  12       3893.55       3947.50        62.94 o                         
   2   0  12        129.98        133.74        10.67 o                         
   4   0  12        543.04        554.68        30.10 o                         
   6   0  12        349.89        329.49        46.40 o                         
   8   0  12        102.61         57.55        23.82 o                         
  -8   1  12          3.24         -3.75        13.10 o                         
  -7   1  12        366.45        364.57        18.65 o                         
  -6   1  12        208.24        212.06        13.46 o                         
  -5   1  12        889.19        874.75        23.93 o                         
  -4   1  12         41.99         32.75        11.12 o                         
  -3   1  12        842.37        824.75        17.69 o                         
  -2   1  12         45.96         51.16         5.95 o                         
  -1   1  12          3.28         11.35         5.24 o                         
   0   1  12         67.66         70.63         6.72 o                         
   1   1  12        236.35        243.65         9.79 o                         
   2   1  12        431.43        448.77        11.17 o                         
   3   1  12         16.09         22.26         7.27 o                         
   4   1  12        161.88        157.85        11.76 o                         
   5   1  12        425.70        398.53        22.48 o                         
   6   1  12         24.07         29.31        12.04 o                         
   7   1  12        377.29        377.45        20.00 o                         
   8   1  12        183.98        196.08        19.60 o                         
  -8   2  12          9.58          7.73        15.67 o                         
  -7   2  12          4.39          7.77        10.81 o                         
  -6   2  12       1562.96       1518.81        34.29 o                         
  -5   2  12         96.58        101.20        10.84 o                         
  -4   2  12        100.91        119.38         9.58 o                         
  -3   2  12        106.46        119.01        11.88 o                         
  -2   2  12       4496.57       4411.17        49.02 o                         
  -1   2  12         77.73         85.39         7.14 o                         
   0   2  12         62.09         79.01         6.20 o                         
   1   2  12        342.30        333.25        11.73 o                         
   2   2  12       1161.08       1202.95        24.20 o                         
   3   2  12         88.76        117.89        10.68 o                         
   4   2  12        453.25        444.61        21.06 o                         
   5   2  12         12.31         23.03        10.08 o                         
   6   2  12       1567.19       1553.83        40.95 o                         
   7   2  12         71.22         63.21        14.54 o                         
   8   2  12          3.01         19.81        17.97 o                         
  -8   3  12         64.35         67.49        15.01 o                         
  -7   3  12         83.75        111.60        12.69 o                         
  -6   3  12        368.19        313.93        15.48 o                         
  -5   3  12        421.70        428.40        17.02 o                         
  -4   3  12        271.77        273.54        17.36 o                         
  -3   3  12        852.36        858.44        20.33 o                         
  -2   3  12        122.71        150.32         9.75 o                         
  -1   3  12        527.90        526.00        12.36 o                         
   0   3  12         10.69         18.40         6.13 o                         
   1   3  12        707.97        716.29        18.02 o                         
   2   3  12       1835.36       1896.14        35.79 o                         
   3   3  12       1133.48       1131.75        24.36 o                         
   4   3  12        192.17        196.75        11.30 o                         
   5   3  12        375.23        367.15        16.10 o                         
   6   3  12         12.10          8.23        11.47 o                         
   7   3  12        526.43        518.05        23.42 o                         
  -8   4  12        411.57        344.34        18.80 o                         
  -7   4  12        176.07        152.90        14.21 o                         
  -6   4  12        387.88        398.49        17.08 o                         
  -5   4  12          0.09          3.33         8.93 o                         
  -4   4  12        401.02        379.49        14.00 o                         
  -3   4  12        442.53        438.16        14.55 o                         
  -2   4  12         17.69         23.52        11.70 o                         
  -1   4  12        533.58        526.78        15.46 o                         
   0   4  12        770.94        731.40        22.00 o                         
   1   4  12         21.21         21.94         7.55 o                         
   2   4  12        337.79        315.28        12.73 o                         
   3   4  12        181.61        169.98        10.46 o                         
   4   4  12        820.83        787.23        20.49 o                         
   5   4  12          6.84          4.63        10.60 o                         
   6   4  12          5.16         10.63        12.19 o                         
   7   4  12         39.10         60.60        13.86 o                         
  -7   5  12          5.43         -4.24        12.33 o                         
  -6   5  12          1.12          8.16        11.41 o                         
  -5   5  12        169.31        174.97        13.36 o                         
  -4   5  12        134.70        126.00        10.86 o                         
  -3   5  12        369.58        351.46        13.48 o                         
  -2   5  12         35.90         28.58         9.15 o                         
  -1   5  12        777.90        794.10        19.48 o                         
   0   5  12          0.19          1.00        10.17 o                         
   1   5  12        936.84        954.31        22.28 o                         
   2   5  12        151.33        140.01        10.43 o                         
   3   5  12        532.29        526.65        17.45 o                         
   4   5  12         85.66         64.76        10.22 o                         
   5   5  12         86.74         88.89        11.34 o                         
   6   5  12          0.63          2.43        12.69 o                         
   7   5  12          6.51         10.35        14.43 o                         
  -7   6  12        174.85        172.27        15.39 o                         
  -6   6  12        405.14        398.19        16.70 o                         
  -5   6  12         82.95         74.09        10.97 o                         
  -4   6  12         45.85         56.81        11.30 o                         
  -3   6  12        509.72        545.64        19.41 o                         
  -2   6  12        411.27        404.10        16.54 o                         
  -1   6  12         17.46         34.76        15.10 o                         
   0   6  12         68.60         76.00        11.95 o                         
   1   6  12         43.44         55.22        15.09 o                         
   2   6  12        572.53        592.53        19.88 o                         
   3   6  12        119.62        116.58        10.97 o                         
   4   6  12        239.47        262.65        13.81 o                         
   5   6  12         75.78         54.30        11.75 o                         
   6   6  12          1.41         11.48        13.87 o                         
  -6   7  12          9.73         10.94        13.78 o                         
  -5   7  12        320.67        315.85        17.01 o                         
  -4   7  12         53.57         41.05        12.01 o                         
  -3   7  12        206.94        227.15        15.08 o                         
  -2   7  12        465.78        489.28        21.73 o                         
  -1   7  12         93.13        108.09        13.66 o                         
   0   7  12         25.15         17.12        11.70 o                         
   1   7  12        251.47        268.57        15.62 o                         
   2   7  12        172.72        176.65        15.42 o                         
   3   7  12        355.64        357.35        16.75 o                         
   4   7  12         53.11         77.86        17.36 o                         
   5   7  12          1.56         18.85        12.14 o                         
  -5   8  12         21.90         39.78        15.73 o                         
  -4   8  12         31.27         20.10        12.83 o                         
  -3   8  12         17.22         52.69        12.06 o                         
  -2   8  12        411.26        451.97        25.95 o                         
  -1   8  12         63.19         79.76        29.33 o                         
   0   8  12        947.17        939.45        30.67 o                         
   1   8  12        279.68        292.53        28.28 o                         
   2   8  12        322.76        315.82        17.00 o                         
   3   8  12         76.65         77.69        14.52 o                         
   4   8  12        410.25        409.40        19.62 o                         
  -4   9  12          5.61         25.51        14.29 o                         
  -3   9  12        184.17        164.83        17.56 o                         
  -2   9  12         24.60         19.66        14.31 o                         
  -1   9  12         44.69         46.69        14.47 o                         
   0   9  12         55.77         59.73        14.25 o                         
   1   9  12        700.19        665.16        26.36 o                         
   2   9  12         63.00         57.39        13.56 o                         
   3   9  12         12.12         10.98        15.28 o                         
  -2  10  12        269.16        285.50        24.57 o                         
  -1  10  12        137.90        184.47        23.07 o                         
   0  10  12        322.66        316.00        20.64 o                         
   1  10  12        101.54         86.17        16.77 o                         
  -7   0  13        188.35        137.51        21.38 o                         
  -5   0  13        443.42        395.91        28.20 o                         
  -3   0  13        186.33        174.78        17.29 o                         
  -1   0  13       2138.59       2158.54        41.51 o                         
   1   0  13        250.90        285.06        15.11 o                         
   3   0  13       1201.40       1167.43        45.65 o                         
   5   0  13        106.76        135.11        19.72 o                         
   7   0  13        212.10        234.70        25.70 o                         
  -8   1  13         85.09         57.15        15.44 o                         
  -7   1  13          1.74         -5.40        19.71 o                         
  -6   1  13        230.73        199.68        14.03 o                         
  -5   1  13        521.94        519.86        23.51 o                         
  -4   1  13       1922.94       1970.57        38.52 o                         
  -3   1  13         19.44         19.73         6.98 o                         
  -2   1  13        285.19        269.80        17.05 o                         
  -1   1  13         28.36         27.56         8.21 o                         
   0   1  13         94.98        106.90         7.55 o                         
   1   1  13        364.37        351.80        10.19 o                         
   2   1  13        435.47        462.61        22.27 o                         
   3   1  13        847.23        861.09        23.56 o                         
   4   1  13         70.81         85.77        11.78 o                         
   5   1  13         99.38         80.41        12.83 o                         
   6   1  13        581.60        569.06        24.19 o                         
   7   1  13         16.25         -3.52        15.29 o                         
  -8   2  13          0.56          3.62        14.02 o                         
  -7   2  13        260.64        282.84        16.87 o                         
  -6   2  13        114.21        130.15        14.91 o                         
  -5   2  13        101.97        106.95        11.29 o                         
  -4   2  13         65.91         76.15         9.98 o                         
  -3   2  13       1974.40       2028.25        34.36 o                         
  -2   2  13        157.44        166.09        10.88 o                         
  -1   2  13        211.20        205.90         8.48 o                         
   0   2  13       1343.54       1409.12        22.08 o                         
   1   2  13        984.11       1013.59        19.65 o                         
   2   2  13          0.67         20.30         7.55 o                         
   3   2  13         40.74         34.91         8.00 o                         
   4   2  13         18.68         29.26         9.57 o                         
   5   2  13        811.92        882.88        29.30 o                         
   6   2  13          4.10         13.64        13.29 o                         
   7   2  13          1.12        -11.41        14.65 o                         
  -8   3  13         23.91         26.47        13.81 o                         
  -7   3  13          0.00         -6.20        11.80 o                         
  -6   3  13        104.37        112.01        11.96 o                         
  -5   3  13          9.29         -2.79        10.29 o                         
  -4   3  13        875.94        828.11        21.79 o                         
  -3   3  13         15.36         10.24         7.78 o                         
  -2   3  13        149.38        128.64        11.01 o                         
  -1   3  13        176.26        175.90         8.52 o                         
   0   3  13        354.65        361.28        11.62 o                         
   1   3  13        306.83        281.94        12.05 o                         
   2   3  13       2812.65       2853.16        44.40 o                         
   3   3  13        592.57        575.66        16.99 o                         
   4   3  13         44.66         30.99         9.72 o                         
   5   3  13          1.26         23.08        10.81 o                         
   6   3  13        546.18        505.81        22.36 o                         
   7   3  13        149.32        170.76        17.50 o                         
  -7   4  13        184.33        181.71        21.88 o                         
  -6   4  13         75.36         78.13        12.21 o                         
  -5   4  13       2027.07       2081.27        64.69 o                         
  -4   4  13         35.56         55.28         9.26 o                         
  -3   4  13         17.03          8.30        14.56 o                         
  -2   4  13         68.68         72.96         8.92 o                         
  -1   4  13       1368.82       1349.07        29.16 o                         
   0   4  13         21.28         28.68        10.44 o                         
   1   4  13          9.24         12.24         7.79 o                         
   2   4  13        529.43        509.75        17.92 o                         
   3   4  13       1269.17       1299.04        27.44 o                         
   4   4  13        170.97        166.36        14.69 o                         
   5   4  13        202.48        212.78        12.85 o                         
   6   4  13          1.91         28.08        13.12 o                         
   7   4  13        381.40        367.86        24.00 o                         
  -7   5  13         82.55         84.58        13.83 o                         
  -6   5  13          8.43         24.42        12.07 o                         
  -5   5  13         52.03         54.13        10.48 o                         
  -4   5  13        245.53        262.60        12.91 o                         
  -3   5  13         39.85         23.83         8.86 o                         
  -2   5  13         35.27         46.33         9.78 o                         
  -1   5  13          4.52         -1.85        10.56 o                         
   0   5  13        716.04        715.43        21.09 o                         
   1   5  13        233.43        246.26        15.09 o                         
   2   5  13          1.33         13.23         8.65 o                         
   3   5  13         20.08          8.86         9.30 o                         
   4   5  13        329.32        319.10        17.17 o                         
   5   5  13          0.82         -9.71        11.00 o                         
   6   5  13        134.50        148.96        15.38 o                         
  -6   6  13         41.38         12.22        12.91 o                         
  -5   6  13          1.91          4.09        11.80 o                         
  -4   6  13        303.01        285.41        15.32 o                         
  -3   6  13        265.44        267.03        14.90 o                         
  -2   6  13        109.48        120.16        17.00 o                         
  -1   6  13        394.25        394.91        18.87 o                         
   0   6  13          6.09         -1.41         9.56 o                         
   1   6  13         30.79         58.61        10.71 o                         
   2   6  13        525.43        551.14        21.43 o                         
   3   6  13        159.91        148.60        11.84 o                         
   4   6  13          9.13         19.25        10.96 o                         
   5   6  13        265.31        304.63        15.53 o                         
   6   6  13         18.07         30.31        14.88 o                         
  -6   7  13        163.35        136.20        30.20 o                         
  -5   7  13         80.60         76.56        13.32 o                         
  -4   7  13         31.38         21.34        12.18 o                         
  -3   7  13        134.22        116.28        13.16 o                         
  -2   7  13        517.73        557.14        23.20 o                         
  -1   7  13        255.60        249.42        18.93 o                         
   0   7  13        250.13        233.44        16.60 o                         
   1   7  13         66.84         53.85        14.00 o                         
   2   7  13        942.84        973.76        30.54 o                         
   3   7  13          0.96         -8.29        12.04 o                         
   4   7  13          1.31         -2.58        13.00 o                         
   5   7  13          9.05         -4.85        13.25 o                         
  -5   8  13        106.81        103.55        15.46 o                         
  -4   8  13         57.62         74.22        14.10 o                         
  -3   8  13         40.00         13.45        14.39 o                         
  -2   8  13         48.39         21.64        14.95 o                         
  -1   8  13        653.47        674.02        26.23 o                         
   0   8  13         90.95        121.87        15.13 o                         
   1   8  13        613.19        584.62        24.36 o                         
   2   8  13        153.94        144.93        14.63 o                         
   3   8  13         96.49        111.16        14.84 o                         
   4   8  13         96.11         90.73        16.99 o                         
  -3   9  13        145.89        140.42        17.44 o                         
  -2   9  13         48.41         51.65        15.35 o                         
  -1   9  13         47.56         48.41        14.95 o                         
   0   9  13        204.54        173.25        29.12 o                         
   1   9  13         11.26          5.13        16.73 o                         
   2   9  13         27.95         22.26        16.86 o                         
  -8   0  14        521.67        525.33        34.79 o                         
  -6   0  14       1661.96       1620.36        82.42 o                         
  -4   0  14        184.97        214.17        30.04 o                         
  -2   0  14       1086.13       1139.57        28.38 o                         
   0   0  14        131.18        153.74        11.68 o                         
   2   0  14        975.73        977.69        40.20 o                         
   4   0  14         32.07         43.31        16.70 o                         
   6   0  14         54.30         24.65        48.20 o                         
  -8   1  14         36.46         43.87        15.31 o                         
  -7   1  14        154.29        142.60        20.95 o                         
  -6   1  14         22.51         20.74        13.24 o                         
  -5   1  14         25.86         43.12        10.44 o                         
  -4   1  14        304.62        287.60        17.76 o                         
  -3   1  14        717.04        717.99        16.83 o                         
  -2   1  14         82.73        102.47         8.29 o                         
  -1   1  14         57.83         64.69         6.85 o                         
   0   1  14         23.49         33.10         6.50 o                         
   1   1  14        120.38         98.24        11.19 o                         
   2   1  14          2.16         13.70         7.82 o                         
   3   1  14        705.48        714.47        27.98 o                         
   4   1  14         12.25          0.98        13.55 o                         
   5   1  14        148.73        143.76        14.98 o                         
   6   1  14        129.10        105.31        16.65 o                         
   7   1  14        116.81         89.02        16.49 o                         
  -7   2  14          6.79         14.48        13.38 o                         
  -6   2  14         35.82         36.95        11.47 o                         
  -5   2  14        100.96        115.02        12.47 o                         
  -4   2  14        799.07        753.75        22.52 o                         
  -3   2  14        298.36        291.36        12.20 o                         
  -2   2  14        396.17        396.50        12.45 o                         
  -1   2  14         56.38         70.11         7.05 o                         
   0   2  14       1430.32       1481.73        29.97 o                         
   1   2  14         21.08         44.43         9.83 o                         
   2   2  14         59.80         55.91         8.48 o                         
   3   2  14        115.93        110.59        10.85 o                         
   4   2  14       1152.97       1192.99        29.48 o                         
   5   2  14         24.32         29.37        19.24 o                         
   6   2  14        236.85        209.63        17.69 o                         
   7   2  14         50.99         21.64        16.33 o                         
  -7   3  14        107.24         92.07        16.41 o                         
  -6   3  14         57.58         40.58        12.08 o                         
  -5   3  14        198.41        224.50        14.22 o                         
  -4   3  14        247.95        219.06        13.62 o                         
  -3   3  14        847.55        867.09        21.21 o                         
  -2   3  14         96.06        118.22         9.68 o                         
  -1   3  14         32.74         29.87         9.72 o                         
   0   3  14         18.55         18.14         7.87 o                         
   1   3  14        739.47        748.47        18.98 o                         
   2   3  14        181.96        195.30        14.37 o                         
   3   3  14        824.35        804.57        23.72 o                         
   4   3  14        204.52        218.05        19.22 o                         
   5   3  14        212.10        207.89        14.71 o                         
   6   3  14        767.37        740.23        27.84 o                         
  -7   4  14          9.23          6.86        13.59 o                         
  -6   4  14        568.05        568.89        20.87 o                         
  -5   4  14        413.78        437.02        17.89 o                         
  -4   4  14          9.76         20.31         9.21 o                         
  -3   4  14        149.57        125.90        11.30 o                         
  -2   4  14         84.91         82.22        11.05 o                         
  -1   4  14        549.18        583.06        19.04 o                         
   0   4  14        135.75        110.63        10.74 o                         
   1   4  14          6.42          6.76         8.37 o                         
   2   4  14        341.44        344.75        18.80 o                         
   3   4  14        150.68        139.92        11.32 o                         
   4   4  14         66.51         66.79        10.83 o                         
   5   4  14        158.47        170.77        14.41 o                         
   6   4  14         79.96         51.14        15.98 o                         
  -6   5  14         70.16        134.59        16.71 o                         
  -5   5  14        609.96        577.89        20.50 o                         
  -4   5  14         21.39         39.69        13.97 o                         
  -3   5  14         65.23        100.75        13.52 o                         
  -2   5  14        177.58        192.10        13.20 o                         
  -1   5  14       1161.68       1125.69        32.49 o                         
   0   5  14         78.32         84.39        10.59 o                         
   1   5  14        474.74        483.87        17.64 o                         
   2   5  14        203.69        207.08        12.34 o                         
   3   5  14        250.07        249.41        13.04 o                         
   4   5  14         36.06         53.60        12.74 o                         
   5   5  14         65.75         55.90        12.37 o                         
   6   5  14        265.77        259.77        24.01 o                         
  -6   6  14         73.18         91.98        16.24 o                         
  -5   6  14        374.95        393.01        23.08 o                         
  -4   6  14        149.74        180.53        14.63 o                         
  -3   6  14          2.43          8.27        11.08 o                         
  -2   6  14        433.92        441.72        21.19 o                         
  -1   6  14        311.40        342.73        18.66 o                         
   0   6  14        449.46        418.45        19.66 o                         
   1   6  14        623.97        611.87        21.34 o                         
   2   6  14         31.65         21.53        11.45 o                         
   3   6  14        300.44        277.79        15.55 o                         
   4   6  14        417.42        412.41        16.83 o                         
   5   6  14         17.20         -6.15        13.16 o                         
  -5   7  14         63.48         61.88        13.99 o                         
  -4   7  14         43.50         42.19        17.89 o                         
  -3   7  14        253.14        234.01        18.26 o                         
  -2   7  14         36.26         58.72        13.54 o                         
  -1   7  14         31.98         62.67        13.41 o                         
   0   7  14         50.85         38.87        13.65 o                         
   1   7  14        451.41        454.03        26.68 o                         
   2   7  14        563.10        612.45        21.62 o                         
   3   7  14          6.12         18.82        12.97 o                         
   4   7  14         33.72         44.90        14.14 o                         
  -4   8  14        195.02        170.35        18.65 o                         
  -3   8  14         72.81         66.46        15.30 o                         
  -2   8  14        152.08        156.79        23.33 o                         
  -1   8  14         39.81         42.76        13.97 o                         
   0   8  14        206.83        167.49        16.68 o                         
   1   8  14         54.36         42.77        17.02 o                         
   2   8  14        163.45        138.95        16.62 o                         
   3   8  14        109.66         75.99        15.30 o                         
  -2   9  14         65.76         82.21        16.65 o                         
  -1   9  14        180.11        186.05        17.82 o                         
   0   9  14         24.02          2.86        15.87 o                         
   1   9  14         35.62         39.90        16.49 o                         
  -7   0  15        916.87        987.95        56.79 o                         
  -5   0  15        660.59        559.02        56.44 o                         
  -3   0  15        730.92        805.97        29.33 o                         
  -1   0  15        443.99        428.70        16.94 o                         
   1   0  15       1103.98       1141.07        34.04 o                         
   3   0  15        519.26        496.29        49.09 o                         
   5   0  15        364.87        370.98        28.80 o                         
  -7   1  15          1.86         18.09        14.15 o                         
  -6   1  15        375.06        372.71        19.15 o                         
  -5   1  15          2.43         26.12        10.86 o                         
  -4   1  15        309.52        305.20        14.32 o                         
  -3   1  15        274.22        281.69        12.70 o                         
  -2   1  15        159.44        159.11         9.71 o                         
  -1   1  15        338.27        317.06        10.49 o                         
   0   1  15        233.60        229.03        10.38 o                         
   1   1  15        435.45        427.17        15.92 o                         
   2   1  15        522.34        514.87        15.66 o                         
   3   1  15        271.95        256.42        16.21 o                         
   4   1  15        181.40        174.86        15.31 o                         
   5   1  15        198.92        164.59        17.05 o                         
   6   1  15        387.23        367.58        21.15 o                         
  -7   2  15         44.82         52.71        15.84 o                         
  -6   2  15          4.54         18.69        12.52 o                         
  -5   2  15        162.70        196.39        18.89 o                         
  -4   2  15         11.38          7.46        10.15 o                         
  -3   2  15         37.32         61.87        12.48 o                         
  -2   2  15        102.04        129.28        11.78 o                         
  -1   2  15        644.27        630.58        15.57 o                         
   0   2  15         11.37         23.68         7.63 o                         
   1   2  15         36.50         41.71         8.75 o                         
   2   2  15         44.27         46.95         8.97 o                         
   3   2  15        526.74        491.36        18.21 o                         
   4   2  15        152.57        142.89        15.34 o                         
   5   2  15         86.25         86.32        14.60 o                         
   6   2  15        132.04        117.24        16.57 o                         
  -7   3  15          7.51          4.35        16.09 o                         
  -6   3  15        687.42        657.35        22.69 o                         
  -5   3  15          8.08          6.29        13.39 o                         
  -4   3  15          9.90         12.83        10.72 o                         
  -3   3  15         28.32         23.28         9.14 o                         
  -2   3  15        135.88        144.86        18.10 o                         
  -1   3  15        157.86        167.71        11.71 o                         
   0   3  15        721.76        751.83        20.02 o                         
   1   3  15         64.87         74.92         9.46 o                         
   2   3  15         23.58         20.86        10.19 o                         
   3   3  15       1099.15       1094.59        25.25 o                         
   4   3  15        679.17        618.88        21.03 o                         
   5   3  15        364.25        365.86        20.02 o                         
   6   3  15        167.95        170.68        18.16 o                         
  -6   4  15          8.10         11.08        12.85 o                         
  -5   4  15        285.42        226.64        16.81 o                         
  -4   4  15        188.86        199.81        15.86 o                         
  -3   4  15        226.30        200.60        13.50 o                         
  -2   4  15        240.81        252.26        14.02 o                         
  -1   4  15        165.10        178.10        15.09 o                         
   0   4  15         18.28         12.58         9.79 o                         
   1   4  15        734.70        761.20        23.25 o                         
   2   4  15        259.16        254.41        12.88 o                         
   3   4  15        259.38        263.36        16.72 o                         
   4   4  15        221.91        218.05        13.60 o                         
   5   4  15        359.48        366.75        18.30 o                         
  -6   5  15        151.13        158.59        15.13 o                         
  -5   5  15          1.96          2.22        12.40 o                         
  -4   5  15        430.25        449.54        25.14 o                         
  -3   5  15          4.31          6.39        11.00 o                         
  -2   5  15        145.64        127.15        17.15 o                         
  -1   5  15         18.75         21.95        12.08 o                         
   0   5  15        153.69        163.68        15.91 o                         
   1   5  15         83.30         82.46        11.53 o                         
   2   5  15         89.10         98.65        12.34 o                         
   3   5  15        139.60        149.25        12.36 o                         
   4   5  15          7.45          2.73        14.27 o                         
   5   5  15         14.14          7.36        16.36 o                         
  -5   6  15        143.27        139.57        16.94 o                         
  -4   6  15         24.02         36.02        12.73 o                         
  -3   6  15        252.66        263.20        25.07 o                         
  -2   6  15        289.34        243.72        21.37 o                         
  -1   6  15        659.28        672.09        35.27 o                         
   0   6  15        247.62        223.87        20.69 o                         
   1   6  15          8.09         15.47        11.81 o                         
   2   6  15         24.18         32.87        12.26 o                         
   3   6  15         12.78          8.19        12.75 o                         
   4   6  15        247.79        213.20        15.43 o                         
  -4   7  15         69.43         61.48        14.46 o                         
  -3   7  15        113.28        108.88        16.44 o                         
  -2   7  15        190.24        185.16        21.10 o                         
  -1   7  15          0.06         18.58        13.74 o                         
   0   7  15        443.56        444.07        21.15 o                         
   1   7  15          4.40         -5.51        14.13 o                         
   2   7  15        183.23        179.69        16.36 o                         
   3   7  15        152.86        181.88        16.35 o                         
  -3   8  15        294.75        300.82        25.65 o                         
  -2   8  15         44.58         63.32        23.79 o                         
  -1   8  15         81.38         97.04        15.92 o                         
   0   8  15         76.63         84.94        15.64 o                         
   1   8  15        137.13        147.45        22.34 o                         
   2   8  15         84.38        105.87        17.86 o                         
  -6   0  16        230.47        197.11        32.79 o                         
  -4   0  16       2287.59       2196.29       108.75 o                         
  -2   0  16        105.74        144.64        15.32 o                         
   0   0  16        272.96        286.01        16.43 o                         
   2   0  16        241.67        210.67        21.06 o                         
   4   0  16         98.73         97.31        23.29 o                         
   6   0  16         71.80         44.75        23.05 o                         
  -7   1  16         51.44         57.04        15.70 o                         
  -6   1  16          1.12        -11.82        13.52 o                         
  -5   1  16         38.28         20.06        12.71 o                         
  -4   1  16         35.13         21.65        10.56 o                         
  -3   1  16        358.88        353.33        15.35 o                         
  -2   1  16        207.45        209.85        11.36 o                         
  -1   1  16        108.13        137.15        10.39 o                         
   0   1  16         80.24         71.85         8.57 o                         
   1   1  16        609.90        641.02        18.14 o                         
   2   1  16        200.57        252.53        18.81 o                         
   3   1  16        363.92        380.51        18.70 o                         
   4   1  16         29.30         57.35        13.66 o                         
   5   1  16         67.58         90.70        15.51 o                         
   6   1  16         26.61          0.66        16.16 o                         
  -6   2  16        295.56        272.81        19.29 o                         
  -5   2  16          5.75          3.05        11.77 o                         
  -4   2  16         75.38         76.73        12.65 o                         
  -3   2  16        101.31        121.77        14.65 o                         
  -2   2  16       1269.82       1320.53        29.75 o                         
  -1   2  16         46.66         44.10         9.25 o                         
   0   2  16         32.59         32.39         9.25 o                         
   1   2  16          6.62         21.82         9.70 o                         
   2   2  16        812.29        840.78        21.33 o                         
   3   2  16          5.27          7.08        12.77 o                         
   4   2  16          2.19          0.73        13.47 o                         
   5   2  16        217.81        223.54        18.71 o                         
  -6   3  16          0.43         22.41        15.79 o                         
  -5   3  16        477.66        464.22        19.18 o                         
  -4   3  16        223.15        230.59        14.58 o                         
  -3   3  16         70.47         53.09        11.25 o                         
  -2   3  16        155.61        164.19        12.41 o                         
  -1   3  16        382.85        363.20        22.50 o                         
   0   3  16        265.44        274.57        17.96 o                         
   1   3  16         46.74         60.21         9.97 o                         
   2   3  16         86.60         78.27        10.46 o                         
   3   3  16         72.55         96.99        12.69 o                         
   4   3  16         17.02         29.14        15.00 o                         
   5   3  16        259.92        238.22        18.23 o                         
  -6   4  16          0.94         -5.95        16.40 o                         
  -5   4  16          1.63         16.67        12.74 o                         
  -4   4  16        117.88        135.34        16.04 o                         
  -3   4  16         74.12         89.45        12.52 o                         
  -2   4  16         14.01         29.84        11.25 o                         
  -1   4  16         27.80         25.44        12.41 o                         
   0   4  16       1033.35       1065.35        31.27 o                         
   1   4  16        187.97        187.37        12.89 o                         
   2   4  16        141.96        114.27        12.09 o                         
   3   4  16         45.18         26.28        12.53 o                         
   4   4  16        387.82        369.23        18.54 o                         
   5   4  16          2.27         -0.91        16.41 o                         
  -5   5  16        432.97        403.55        20.86 o                         
  -4   5  16          0.62          5.71        14.09 o                         
  -3   5  16        351.69        379.68        17.41 o                         
  -2   5  16         67.99         54.76        14.15 o                         
  -1   5  16        425.92        420.16        23.58 o                         
   0   5  16         36.05         24.86        12.86 o                         
   1   5  16         48.40         25.18        13.12 o                         
   2   5  16        146.93        159.65        18.47 o                         
   3   5  16          1.23          5.09        13.10 o                         
   4   5  16        275.93        201.81        15.03 o                         
  -4   6  16        160.21        157.45        21.98 o                         
  -3   6  16          8.17          7.85        15.41 o                         
  -2   6  16        654.21        679.08        26.49 o                         
  -1   6  16          1.31          8.79        13.82 o                         
   0   6  16        128.27        127.70        15.93 o                         
   1   6  16        249.13        220.50        18.98 o                         
   2   6  16         73.08         85.78        13.81 o                         
   3   6  16         39.91         28.25        14.00 o                         
  -3   7  16         11.99         18.93        15.98 o                         
  -2   7  16          1.19         15.51        15.40 o                         
  -1   7  16        162.24        158.23        16.29 o                         
   0   7  16         45.35         30.61        22.24 o                         
   1   7  16         50.81         54.88        18.19 o                         
   2   7  16          6.70         24.06        14.65 o                         
  -5   0  17        999.06       1083.22        64.50 o                         
  -3   0  17        303.86        299.99        20.49 o                         
  -1   0  17        289.17        309.98        16.11 o                         
   1   0  17         30.39          2.62        17.22 o                         
   3   0  17       1085.16       1009.03        44.74 o                         
   5   0  17         71.53         38.58        21.78 o                         
  -6   1  17        181.40        177.03        22.55 o                         
  -5   1  17         11.38          5.92        13.48 o                         
  -4   1  17         52.14         99.64        12.36 o                         
  -3   1  17         15.49         11.56        11.22 o                         
  -2   1  17        369.83        382.67        23.01 o                         
  -1   1  17          1.77         -6.36         9.38 o                         
   0   1  17        904.60        915.52        21.84 o                         
   1   1  17        200.74        215.38        16.52 o                         
   2   1  17        122.02        143.61        14.89 o                         
   3   1  17         23.94          4.59        13.11 o                         
   4   1  17        181.64        173.27        16.65 o                         
   5   1  17        199.99        127.40        24.01 o                         
  -6   2  17          3.26         18.48        15.30 o                         
  -5   2  17        132.99        106.51        14.03 o                         
  -4   2  17        297.50        283.39        15.75 o                         
  -3   2  17       1029.07       1037.71        30.75 o                         
  -2   2  17         24.40          4.50        10.76 o                         
  -1   2  17          1.29          6.13        10.65 o                         
   0   2  17         32.56         22.10        10.29 o                         
   1   2  17        691.48        724.42        20.15 o                         
   2   2  17         21.70         20.38        13.31 o                         
   3   2  17         17.28         -6.25        13.54 o                         
   4   2  17          0.65        -14.07        14.72 o                         
   5   2  17         35.19         52.08        16.70 o                         
  -5   3  17          6.64          3.78        16.54 o                         
  -4   3  17         36.32         22.52        13.91 o                         
  -3   3  17        124.25        138.60        15.67 o                         
  -2   3  17        265.20        289.38        14.86 o                         
  -1   3  17        583.87        609.81        22.76 o                         
   0   3  17        187.07        201.55        15.60 o                         
   1   3  17          3.42         -9.86        10.37 o                         
   2   3  17        126.43        125.73        11.83 o                         
   3   3  17        282.51        282.53        24.21 o                         
   4   3  17         30.23         34.11        15.72 o                         
  -5   4  17        236.08        243.13        25.86 o                         
  -4   4  17          2.65        -14.17        14.17 o                         
  -3   4  17         12.70         21.88        12.09 o                         
  -2   4  17          5.01         29.81        13.75 o                         
  -1   4  17        200.56        167.20        18.40 o                         
   0   4  17         37.39         53.56        13.58 o                         
   1   4  17        116.04        103.08        12.35 o                         
   2   4  17         81.19         76.36        12.88 o                         
   3   4  17       1150.34       1095.30        28.23 o                         
   4   4  17         24.96         17.25        16.38 o                         
  -4   5  17        434.77        410.09        23.19 o                         
  -3   5  17         85.10         89.39        15.50 o                         
  -2   5  17        321.14        404.51        29.22 o                         
  -1   5  17          9.11          4.69        14.25 o                         
   0   5  17        321.85        298.24        24.83 o                         
   1   5  17          0.02          0.43        20.58 o                         
   2   5  17        278.25        323.04        18.04 o                         
   3   5  17         25.77         18.80        15.65 o                         
  -3   6  17        278.80        338.36        25.06 o                         
  -2   6  17        236.66        222.46        18.75 o                         
  -1   6  17        125.45        154.86        35.49 o                         
   0   6  17         46.18         29.49        14.82 o                         
   1   6  17        172.06        187.76        24.93 o                         
   2   6  17          1.13         17.86        18.14 o                         
  -1   7  17         47.92         57.73        16.53 o                         
   0   7  17         82.79         80.53        17.58 o                         
  -4   0  18         13.06         21.28        19.25 o                         
  -2   0  18        553.97        605.65        33.85 o                         
   0   0  18         39.14         34.76        19.71 o                         
   2   0  18        545.22        571.93        32.13 o                         
   4   0  18         52.68         38.10        45.69 o                         
  -5   1  18        157.01        153.09        18.26 o                         
  -4   1  18          1.49         10.09        13.82 o                         
  -3   1  18         25.73         39.60        12.08 o                         
  -2   1  18        113.09         88.84        14.34 o                         
  -1   1  18        471.97        508.14        16.62 o                         
   0   1  18         61.90         60.18        12.20 o                         
   1   1  18        800.32        774.58        26.40 o                         
   2   1  18          1.21          4.03        14.29 o                         
   3   1  18        164.87        180.79        17.64 o                         
   4   1  18         65.15         57.95        15.82 o                         
  -5   2  18         51.76         77.94        15.88 o                         
  -4   2  18        141.36        154.84        15.94 o                         
  -3   2  18          6.51         22.59        14.01 o                         
  -2   2  18         80.98         37.35        20.51 o                         
  -1   2  18         14.04         12.25        13.38 o                         
   0   2  18        238.06        250.52        18.20 o                         
   1   2  18          2.40          5.28        12.37 o                         
   2   2  18          0.89          1.04        14.00 o                         
   3   2  18         43.73         40.86        17.32 o                         
   4   2  18        238.03        194.38        18.38 o                         
  -4   3  18         12.26         21.52        14.92 o                         
  -3   3  18        229.18        228.83        33.68 o                         
  -2   3  18         82.00         71.07        14.50 o                         
  -1   3  18         15.44         10.85        13.94 o                         
   0   3  18         22.03         32.03        19.23 o                         
   1   3  18        122.35         93.99        13.32 o                         
   2   3  18        169.85        191.86        17.36 o                         
   3   3  18         17.20          2.41        15.75 o                         
  -4   4  18         42.30         53.92        15.79 o                         
  -3   4  18         53.05         72.75        18.27 o                         
  -2   4  18        169.49        177.11        17.09 o                         
  -1   4  18         81.95        110.50        18.92 o                         
   0   4  18         37.15          6.51        14.27 o                         
   1   4  18          6.58         12.41        20.89 o                         
   2   4  18        862.58        926.02        43.45 o                         
   3   4  18        199.48        178.65        18.60 o                         
  -3   5  18         26.90         28.25        18.83 o                         
  -2   5  18         10.09         11.58        15.49 o                         
  -1   5  18        526.04        525.68        30.10 o                         
   0   5  18          0.18          6.81        15.28 o                         
   1   5  18          8.62         22.61        15.56 o                         
   2   5  18        326.09        317.84        20.39 o                         
  -1   6  18         32.65         -2.31        16.53 o                         
  -3   0  19       1214.07       1312.85        53.57 o                         
  -1   0  19         41.77          5.05        20.14 o                         
   1   0  19        257.78        297.64        25.92 o                         
   3   0  19         85.95         49.15        23.42 o                         
  -4   1  19        135.72        141.48        16.28 o                         
  -3   1  19          1.92         19.31        14.76 o                         
  -2   1  19        183.40        203.76        16.97 o                         
  -1   1  19        185.41        193.86        24.08 o                         
   0   1  19         36.45         53.38        15.31 o                         
   1   1  19          2.46         27.21        15.30 o                         
   2   1  19        187.83        186.26        17.32 o                         
   3   1  19         81.57         61.12        16.24 o                         
  -4   2  19          1.38         15.69        15.85 o                         
  -3   2  19         14.57          0.11        15.27 o                         
  -2   2  19         43.71         59.72        17.41 o                         
  -1   2  19        275.76        308.31        20.55 o                         
   0   2  19          7.84          5.92        17.72 o                         
   1   2  19         74.19         71.78        18.88 o                         
   2   2  19          0.19         15.66        21.34 o                         
  -3   3  19         35.77         27.88        16.05 o                         
  -2   3  19        106.11        103.49        19.02 o                         
  -1   3  19        333.76        275.41        19.32 o                         
   0   3  19        132.64        138.25        16.86 o                         
   1   3  19        220.32        182.98        25.92 o                         
   2   3  19         24.36         39.63        19.16 o                         
  -2   4  19        137.22        177.49        25.12 o                         
  -1   4  19          5.53         17.47        16.12 o                         
   0   4  19        203.78        187.44        18.27 o                         
   1   4  19        161.41        175.46        17.83 o                         
  -2   0  20        602.17        558.63        44.43 o                         
   0   0  20        500.48        494.49        49.09 o                         
  -2   1  20         41.79         19.21        17.79 o                         
  -1   1  20        180.75        103.12        24.02 o                         
   0   1  20          9.50         10.88        19.76 o                         
   1   1  20         36.23         35.97        16.73 o                         
  -2   2  20        300.76        244.19        30.21 o                         
  -1   2  20          0.78        -22.44        44.97 o                         
   0   2  20          2.27         -9.50        19.63 o                         
                                                                                
