# Supplementary material for: Co(NCS)2(abpt)2 and Ni(NCS)2(abpt)2 [abpt is 4-amino-3,5-bis­(pyridin-2-yl)-1,2,4-triazole]: structural characterization of polymorphs A and B
Source: Acta Crystallogr C Struct Chem. 2021 Nov 16;77(Pt 12):777–81. doi: 10.1107/S2053229621010251 (PMC8645156; doi:10.1107/S2053229621010251)
Supplement: Supplementary file 3 [file c-77-00777-Co_B_120Ksup3.hkl]

data_Co_B_120K                                                                  
_shelx_title ' TestM1 in P2(1)/n'                                               
_shelx_refln_list_code          4                                               
_shelx_F_calc_maximum      208.37                                               
_exptl_crystal_F_000       666.00                                               
_reflns_d_resolution_high  0.8003                                               
                                                                                
loop_                                                                           
 _space_group_symop_operation_xyz                                               
 'x, y, z'                                                                      
 '-x+1/2, y+1/2, -z+1/2'                                                        
 '-x, -y, -z'                                                                   
 'x-1/2, -y-1/2, z-1/2'                                                         
                                                                                
_cell_length_a    11.4978                                                       
_cell_length_b     9.5235                                                       
_cell_length_c    12.7179                                                       
_cell_angle_alpha  90.000                                                       
_cell_angle_beta  100.771                                                       
_cell_angle_gamma  90.000                                                       
                                                                                
_shelx_F_squared_multiplier     1.000                                           
                                                                                
loop_                                                                           
 _refln_index_h                                                                 
 _refln_index_k                                                                 
 _refln_index_l                                                                 
 _refln_F_squared_calc                                                          
 _refln_F_squared_meas                                                          
 _refln_F_squared_sigma                                                         
 _refln_observed_status                                                         
   2   0   0      17671.71      16985.84       425.00 o                         
   4   0   0      18404.96      18956.01       281.64 o                         
   6   0   0      18513.78      18490.50       281.80 o                         
   8   0   0        690.89        724.75        25.95 o                         
  10   0   0        129.34        192.44        15.02 o                         
  12   0   0        318.13        305.61        21.92 o                         
  14   0   0        140.88         55.76        27.01 o                         
   1   1   0       2967.88       3018.52        28.95 o                         
   2   1   0        247.49        253.59         4.97 o                         
   3   1   0       3975.05       4115.09        52.37 o                         
   4   1   0       1221.20       1163.56        19.57 o                         
   5   1   0       5100.00       4926.13        61.28 o                         
   6   1   0         97.18         85.64         9.75 o                         
   7   1   0       4882.76       4873.46       103.53 o                         
   8   1   0        566.91        584.27        15.31 o                         
   9   1   0       2496.85       2525.98        39.27 o                         
  10   1   0         24.20         27.85         6.29 o                         
  11   1   0       1569.63       1554.29        28.40 o                         
  12   1   0        577.03        593.18        22.76 o                         
  13   1   0        198.04        178.63        13.07 o                         
  14   1   0          2.43         19.31        12.61 o                         
   0   2   0       3415.77       3526.27        42.11 o                         
   1   2   0        618.64        630.87         8.33 o                         
   2   2   0        109.54         95.26         4.91 o                         
   3   2   0          2.45          2.97         1.74 o                         
   4   2   0         30.12         31.99         2.29 o                         
   5   2   0       1200.10       1432.83        29.23 o                         
   6   2   0         22.49         46.85         5.64 o                         
   7   2   0          8.58         12.42         5.03 o                         
   8   2   0         83.99         94.99         6.74 o                         
   9   2   0        162.20        173.73        12.51 o                         
  10   2   0        981.26        987.87        22.81 o                         
  11   2   0          3.12          4.87         8.52 o                         
  12   2   0        532.05        516.53        17.82 o                         
  13   2   0        260.79        304.18        21.25 o                         
   1   3   0       1291.58       1425.91        18.72 o                         
   2   3   0         39.21         53.71         4.06 o                         
   3   3   0        394.76        431.46        12.99 o                         
   4   3   0        282.25        304.96         8.58 o                         
   5   3   0         43.92         32.68         7.23 o                         
   6   3   0        623.92        648.77        14.45 o                         
   7   3   0        320.24        330.24        11.32 o                         
   8   3   0        203.22        198.13        10.97 o                         
   9   3   0        101.76        114.31        10.16 o                         
  10   3   0         29.21         19.39         8.05 o                         
  11   3   0        251.74        279.85        14.58 o                         
  12   3   0        343.74        351.73        17.25 o                         
  13   3   0        106.61        125.60        12.84 o                         
   0   4   0       1790.10       1731.24        29.75 o                         
   1   4   0          8.92         10.60         2.20 o                         
   2   4   0       1342.82       1156.16        23.38 o                         
   3   4   0       1755.42       1893.87        29.43 o                         
   4   4   0       2030.96       1944.10        30.04 o                         
   5   4   0         15.84         29.68         4.03 o                         
   6   4   0         36.29         24.82         6.28 o                         
   7   4   0       1671.13       1674.94        28.42 o                         
   8   4   0        323.54        337.44        18.11 o                         
   9   4   0       1052.68       1102.84        28.84 o                         
  10   4   0        112.31        139.41        11.09 o                         
  11   4   0        627.17        554.99        25.78 o                         
  12   4   0          1.66          7.21        10.95 o                         
  13   4   0        584.97        633.70        21.70 o                         
   1   5   0       3887.41       3692.69        57.47 o                         
   2   5   0         61.24         54.83         5.13 o                         
   3   5   0       3346.15       3307.68        42.10 o                         
   4   5   0         25.73         30.66         4.38 o                         
   5   5   0       2513.49       2417.03        35.05 o                         
   6   5   0         31.01         23.58         6.15 o                         
   7   5   0        816.20        857.96        24.04 o                         
   8   5   0        371.56        354.69        15.68 o                         
   9   5   0        724.94        710.05        23.06 o                         
  10   5   0         87.76         69.03         9.75 o                         
  11   5   0          3.17         -4.29        10.26 o                         
  12   5   0         13.60         13.85        11.64 o                         
   0   6   0        211.11        235.37         9.76 o                         
   1   6   0         74.66         67.48         4.46 o                         
   2   6   0       3900.34       3914.67        48.91 o                         
   3   6   0        175.68        217.93         8.56 o                         
   4   6   0        565.49        560.99        14.02 o                         
   5   6   0         12.83          7.17         5.76 o                         
   6   6   0        111.20        124.85        13.33 o                         
   7   6   0        198.79        186.04        11.68 o                         
   8   6   0       1682.56       1684.65        38.35 o                         
   9   6   0        183.59        209.70        13.68 o                         
  10   6   0        553.70        530.16        20.85 o                         
  11   6   0         77.64         96.24        12.15 o                         
  12   6   0        298.66        328.72        19.13 o                         
   1   7   0        165.12        173.23         6.79 o                         
   2   7   0        219.21        207.68         8.63 o                         
   3   7   0        727.35        710.11        16.45 o                         
   4   7   0         76.56         88.76         7.79 o                         
   5   7   0          4.79         10.18         6.69 o                         
   6   7   0         94.93         97.57         9.15 o                         
   7   7   0         72.43         70.94         9.31 o                         
   8   7   0          3.29         11.60        10.61 o                         
   9   7   0        324.93        357.49        20.80 o                         
  10   7   0        172.86        152.46        14.53 o                         
  11   7   0          9.93         -1.87        12.30 o                         
   0   8   0        156.09        144.22        14.32 o                         
   1   8   0        158.67        151.19        10.38 o                         
   2   8   0         49.35         53.18         7.12 o                         
   3   8   0         48.43         39.96        10.62 o                         
   4   8   0        163.04        142.82        12.99 o                         
   5   8   0        151.22        156.68        14.15 o                         
   6   8   0        359.66        369.85        19.68 o                         
   7   8   0         58.13         57.07        11.52 o                         
   8   8   0        174.24        166.49        15.29 o                         
   9   8   0         71.53         59.64        20.01 o                         
  10   8   0        243.83        261.85        21.67 o                         
   1   9   0        842.79        830.98        28.28 o                         
   2   9   0         22.22         23.60         9.38 o                         
   3   9   0        580.01        560.20        23.36 o                         
   4   9   0        502.67        480.40        22.07 o                         
   5   9   0        801.06        841.89        30.51 o                         
   6   9   0          8.56         25.68        11.73 o                         
   7   9   0        213.08        205.01        16.97 o                         
   8   9   0        350.95        363.08        22.62 o                         
   9   9   0        188.05        188.09        33.55 o                         
   0  10   0       2179.73       2150.34        95.41 o                         
   1  10   0          1.73          3.01        10.97 o                         
   2  10   0       1544.01       1448.63        41.68 o                         
   3  10   0        161.21        147.87        14.30 o                         
   4  10   0       1261.38       1283.03        39.79 o                         
   5  10   0         21.33         32.44        12.86 o                         
   6  10   0        744.01        747.88        31.39 o                         
   7  10   0        214.66        205.13        19.01 o                         
   1  11   0         74.38         84.19        17.71 o                         
   2  11   0          0.23        -13.04        13.04 o                         
   3  11   0        138.93        142.41        15.49 o                         
   4  11   0         50.05         36.49        14.48 o                         
   5  11   0        193.69        196.45        18.29 o                         
 -13   0   1       1083.38       1130.60        46.47 o                         
 -11   0   1        575.52        574.66        22.07 o                         
  -9   0   1          3.29         21.47         8.04 o                         
  -7   0   1       3848.66       3812.39        62.61 o                         
  -5   0   1          9.38          2.54         2.53 o                         
  -3   0   1       3761.98       3613.03        64.20 o                         
  -1   0   1       2404.95       2292.29        27.78 o                         
   1   0   1       1792.45       1672.48        24.35 o                         
   3   0   1       1450.37       1396.78        29.84 o                         
   5   0   1        740.26        774.52        23.13 o                         
   7   0   1        655.93        669.74        23.93 o                         
   9   0   1       1331.57       1357.98        40.87 o                         
  11   0   1        575.97        487.95        24.06 o                         
  13   0   1          6.85         -9.34        12.20 o                         
 -14   1   1        184.29        176.05        14.51 o                         
 -13   1   1         68.95         48.73         9.75 o                         
 -12   1   1        661.80        729.20        21.16 o                         
 -11   1   1        993.89        951.12        24.74 o                         
 -10   1   1        364.10        386.74        13.18 o                         
  -9   1   1       1065.88       1114.58        20.92 o                         
  -8   1   1       2155.87       2110.43        32.98 o                         
  -7   1   1        404.88        351.54         9.07 o                         
  -6   1   1       3810.41       3920.35        45.14 o                         
  -5   1   1        432.10        389.54         8.49 o                         
  -4   1   1       3425.57       3292.49        32.07 o                         
  -3   1   1      12547.71      12514.27       103.71 o                         
  -2   1   1        391.31        364.87         5.71 o                         
  -1   1   1       7139.01       6975.58        64.65 o                         
   0   1   1       3652.36       3799.97        33.59 o                         
   1   1   1         90.01        114.13         3.57 o                         
   2   1   1       2454.08       2359.93        26.66 o                         
   3   1   1       1104.06       1101.84        15.50 o                         
   4   1   1       1347.45       1256.02        21.11 o                         
   5   1   1         46.35         55.03         4.36 o                         
   6   1   1       1099.31       1097.39        21.67 o                         
   7   1   1         31.16         26.18         7.17 o                         
   8   1   1        239.23        237.85        10.25 o                         
   9   1   1          5.35          8.70         6.24 o                         
  10   1   1         92.98        110.72         8.59 o                         
  11   1   1         49.83         46.80         7.51 o                         
  12   1   1        347.29        348.40        15.54 o                         
  13   1   1         16.51         16.94        12.68 o                         
 -14   2   1          0.02         -8.63        11.35 o                         
 -13   2   1         10.10          2.78         9.75 o                         
 -12   2   1        163.52        147.80        10.52 o                         
 -11   2   1        206.51        208.60        11.59 o                         
 -10   2   1        629.80        632.93        18.34 o                         
  -9   2   1         76.31         64.66         6.15 o                         
  -8   2   1          8.32         11.77         4.84 o                         
  -7   2   1        137.90        141.43         6.22 o                         
  -6   2   1       2432.10       2642.42        32.63 o                         
  -5   2   1       1464.38       1467.18        18.16 o                         
  -4   2   1       9855.22      10036.28       115.89 o                         
  -3   2   1       3570.01       3452.32        36.11 o                         
  -2   2   1        387.34        403.31         7.10 o                         
  -1   2   1       5322.49       5518.18        53.97 o                         
   0   2   1      11741.98      12187.82       124.78 o                         
   1   2   1       3938.02       3971.78        35.43 o                         
   2   2   1       2187.73       2173.59        24.62 o                         
   3   2   1      12418.80      12135.38       118.44 o                         
   4   2   1        349.33        342.98         9.67 o                         
   5   2   1       3781.34       3644.03        49.35 o                         
   6   2   1        366.28        357.52        15.22 o                         
   7   2   1       4986.97       4905.36        66.47 o                         
   8   2   1        285.60        288.37        13.77 o                         
   9   2   1       6269.53       6367.09       102.04 o                         
  10   2   1       1241.16       1281.82        26.58 o                         
  11   2   1       1264.48       1327.39        33.09 o                         
  12   2   1         11.82          2.32         9.90 o                         
  13   2   1       1088.22       1213.27        34.02 o                         
 -13   3   1         27.93         28.74        11.28 o                         
 -12   3   1         77.79         85.84        12.03 o                         
 -11   3   1        154.89        130.26         9.92 o                         
 -10   3   1        797.68        747.84        23.18 o                         
  -9   3   1        125.99        124.92         9.45 o                         
  -8   3   1       1451.85       1496.77        26.50 o                         
  -7   3   1         89.52         91.01         5.60 o                         
  -6   3   1         13.41         36.71         3.61 o                         
  -5   3   1         62.09         71.96         6.58 o                         
  -4   3   1       2549.82       2482.16        29.49 o                         
  -3   3   1        157.10        178.47         5.11 o                         
  -2   3   1       2718.76       2599.72        29.03 o                         
  -1   3   1       1117.12       1098.30        15.16 o                         
   0   3   1       2217.06       2240.28        31.56 o                         
   1   3   1        161.73        158.55         4.47 o                         
   2   3   1       2543.09       2525.03        25.90 o                         
   3   3   1         91.07         85.70         4.48 o                         
   4   3   1       7947.30       7871.18        82.65 o                         
   5   3   1         14.28         24.34         4.87 o                         
   6   3   1       2770.11       2693.51        37.73 o                         
   7   3   1        397.78        407.68        14.54 o                         
   8   3   1       2269.74       2304.47        36.40 o                         
   9   3   1        101.08        104.09         7.40 o                         
  10   3   1       1273.67       1256.78        32.08 o                         
  11   3   1        502.48        465.06        18.70 o                         
  12   3   1        219.86        194.49        13.46 o                         
  13   3   1         10.83         16.35        12.20 o                         
 -13   4   1        326.82        344.49        16.66 o                         
 -12   4   1        129.26        170.63        13.32 o                         
 -11   4   1        294.40        313.15        15.87 o                         
 -10   4   1         11.83          2.33         8.17 o                         
  -9   4   1        642.78        665.88        21.83 o                         
  -8   4   1       1671.22       1658.27        35.81 o                         
  -7   4   1       1121.58       1117.36        27.10 o                         
  -6   4   1        743.07        738.24        12.72 o                         
  -5   4   1        493.51        417.19         9.76 o                         
  -4   4   1        641.33        675.58        12.49 o                         
  -3   4   1       3076.96       3077.16        40.00 o                         
  -2   4   1       2780.90       2938.01        33.62 o                         
  -1   4   1       2517.61       2533.67        43.08 o                         
   0   4   1        639.09        701.50        10.83 o                         
   1   4   1       1986.36       2103.96        23.21 o                         
   2   4   1       1341.67       1546.87        19.00 o                         
   3   4   1        111.55        152.79         6.41 o                         
   4   4   1        304.41        404.31        10.69 o                         
   5   4   1         16.04         14.95         3.88 o                         
   6   4   1         63.84         57.36         5.13 o                         
   7   4   1        369.69        376.80        13.46 o                         
   8   4   1       1359.53       1361.61        26.24 o                         
   9   4   1         84.06         60.73         8.45 o                         
  10   4   1          3.64          2.74         8.55 o                         
  11   4   1         92.25         99.45        19.74 o                         
  12   4   1        195.08        245.09        15.71 o                         
  13   4   1         88.00        113.02        15.22 o                         
 -12   5   1        431.65        481.81        18.31 o                         
 -11   5   1         11.64         21.57        10.15 o                         
 -10   5   1        921.63        969.40        28.43 o                         
  -9   5   1        121.18        115.32        10.04 o                         
  -8   5   1        296.67        276.15        13.68 o                         
  -7   5   1        232.11        229.36        11.93 o                         
  -6   5   1       2032.96       2044.85        39.18 o                         
  -5   5   1         13.92         12.67         5.75 o                         
  -4   5   1         81.69         71.33         5.50 o                         
  -3   5   1        381.17        383.64         9.61 o                         
  -2   5   1        406.81        369.09        10.41 o                         
  -1   5   1        648.97        721.84        13.52 o                         
   0   5   1          5.20          7.77         2.32 o                         
   1   5   1        400.40        415.76         8.33 o                         
   2   5   1        275.10        305.78         7.87 o                         
   3   5   1        201.81        246.96         8.56 o                         
   4   5   1          1.72          2.06         3.95 o                         
   5   5   1          8.27         -0.13         4.78 o                         
   6   5   1         72.63         84.00         6.39 o                         
   7   5   1        245.24        215.54        21.50 o                         
   8   5   1         10.41         11.05         7.36 o                         
   9   5   1          7.71         11.29         8.25 o                         
  10   5   1          5.52          1.50         9.28 o                         
  11   5   1         95.73         98.49        11.42 o                         
  12   5   1          5.83         -4.00        11.96 o                         
 -12   6   1          4.79          9.32        12.52 o                         
 -11   6   1        164.64        146.75        12.97 o                         
 -10   6   1        107.59        106.82        14.09 o                         
  -9   6   1        749.40        693.72        26.98 o                         
  -8   6   1       1231.09       1185.00        30.98 o                         
  -7   6   1         51.90         45.77         7.45 o                         
  -6   6   1        269.36        240.15        12.13 o                         
  -5   6   1       1520.08       1538.10        32.62 o                         
  -4   6   1       1259.96       1204.81        35.84 o                         
  -3   6   1        831.16        781.12        15.42 o                         
  -2   6   1       1798.46       1861.71        27.53 o                         
  -1   6   1        165.87        128.11         6.18 o                         
   0   6   1        379.32        341.15         9.15 o                         
   1   6   1         23.75         12.25         3.27 o                         
   2   6   1         11.52         10.04         4.03 o                         
   3   6   1        346.12        342.20        13.66 o                         
   4   6   1         48.19         62.49         5.64 o                         
   5   6   1         79.00         85.48         7.84 o                         
   6   6   1        889.95        853.11        29.19 o                         
   7   6   1        985.01        947.97        26.18 o                         
   8   6   1       1064.09        987.76        27.68 o                         
   9   6   1        668.00        663.83        24.18 o                         
  10   6   1        128.98        138.53        11.92 o                         
  11   6   1         56.81         63.72        12.14 o                         
 -11   7   1          0.06         13.13        12.34 o                         
 -10   7   1         93.27        104.61        13.64 o                         
  -9   7   1        174.55        163.24        15.00 o                         
  -8   7   1          8.15         20.85         9.00 o                         
  -7   7   1          0.06         -1.77         7.83 o                         
  -6   7   1         11.01         10.05         7.66 o                         
  -5   7   1         72.43         84.13         8.08 o                         
  -4   7   1        445.58        462.38        16.15 o                         
  -3   7   1        226.71        228.80        11.05 o                         
  -2   7   1        161.63        169.11         8.35 o                         
  -1   7   1        147.94        136.98         7.47 o                         
   0   7   1        810.05        794.02        17.24 o                         
   1   7   1         23.24         22.58         5.67 o                         
   2   7   1       2041.00       2022.99        31.76 o                         
   3   7   1        415.06        380.39        11.77 o                         
   4   7   1       3006.16       3020.80        50.04 o                         
   5   7   1          1.57          0.14         6.74 o                         
   6   7   1       1002.06       1019.67        29.74 o                         
   7   7   1          9.77          7.84         8.21 o                         
   8   7   1       1110.21       1167.43        36.64 o                         
   9   7   1         62.57         40.51        11.32 o                         
  10   7   1        831.24        858.28        27.92 o                         
  11   7   1         49.42         61.71        13.09 o                         
 -10   8   1        166.30        165.70        16.59 o                         
  -9   8   1        266.52        240.86        15.99 o                         
  -8   8   1        213.38        209.04        14.93 o                         
  -7   8   1        469.50        494.60        19.86 o                         
  -6   8   1        797.02        778.41        25.15 o                         
  -5   8   1        864.07        841.29        29.77 o                         
  -4   8   1       2331.19       2373.40        68.39 o                         
  -3   8   1        119.55         87.11        10.45 o                         
  -2   8   1         58.87         81.57         9.67 o                         
  -1   8   1       1133.55       1190.20        27.89 o                         
   0   8   1       1154.04       1116.46        28.08 o                         
   1   8   1       1945.38       2021.64        47.28 o                         
   2   8   1        882.68        841.96        22.47 o                         
   3   8   1         24.42         29.66         8.52 o                         
   4   8   1        385.32        361.99        20.22 o                         
   5   8   1       2056.05       2000.88        56.38 o                         
   6   8   1         41.99         34.75        10.44 o                         
   7   8   1        893.57        857.29        31.95 o                         
   8   8   1          1.85         -2.30        12.19 o                         
   9   8   1        338.39        364.95        36.17 o                         
  10   8   1        108.08        118.77        15.76 o                         
  -9   9   1        135.81        142.59        19.13 o                         
  -8   9   1        165.95        151.31        17.42 o                         
  -7   9   1          6.86         17.87        12.25 o                         
  -6   9   1       1051.52       1071.32        59.85 o                         
  -5   9   1         80.81         93.83        11.88 o                         
  -4   9   1         98.19        104.89        11.92 o                         
  -3   9   1          4.16          4.67         9.69 o                         
  -2   9   1       1058.30       1027.68        32.58 o                         
  -1   9   1        212.37        173.46        14.36 o                         
   0   9   1        377.79        370.68        15.61 o                         
   1   9   1        626.72        595.92        27.42 o                         
   2   9   1        103.04         99.38        19.42 o                         
   3   9   1        165.80        173.89        14.30 o                         
   4   9   1         21.30         22.17        10.59 o                         
   5   9   1         46.26         39.90        12.69 o                         
   6   9   1        338.29        353.91        20.09 o                         
   7   9   1          3.92         18.31        12.50 o                         
   8   9   1         23.75         20.55        13.78 o                         
   9   9   1         21.17         10.47        15.42 o                         
  -7  10   1        157.23        143.51        16.16 o                         
  -6  10   1         75.81         73.51        15.84 o                         
  -5  10   1        266.53        273.22        19.42 o                         
  -4  10   1        148.48        140.70        14.18 o                         
  -3  10   1        183.10        216.30        16.68 o                         
  -2  10   1          2.84         -3.13        11.13 o                         
  -1  10   1        138.75        127.21        12.63 o                         
   0  10   1        106.61         79.54        11.77 o                         
   1  10   1         28.37         18.32        18.73 o                         
   2  10   1        192.99        162.12        14.56 o                         
   3  10   1         24.83         25.67        11.20 o                         
   4  10   1         43.32         30.90        12.19 o                         
   5  10   1          1.14         11.19        12.32 o                         
   6  10   1         33.99         21.07        13.52 o                         
   7  10   1          4.92          6.89        14.28 o                         
  -5  11   1        179.66        147.91        16.34 o                         
  -4  11   1        222.76        217.23        17.59 o                         
  -3  11   1         84.57         99.97        14.16 o                         
  -2  11   1        304.73        287.69        29.10 o                         
  -1  11   1        180.72        188.09        22.00 o                         
   0  11   1        486.30        433.64        28.15 o                         
   1  11   1         53.14         62.73        16.48 o                         
   2  11   1        184.67        176.38        20.32 o                         
   3  11   1         35.19         27.77        13.65 o                         
   4  11   1        112.56        108.11        15.04 o                         
   5  11   1          1.42          5.99        14.29 o                         
 -14   0   2         87.74         67.21        17.80 o                         
 -12   0   2         39.49         37.98        18.30 o                         
 -10   0   2       1822.41       1838.08        52.96 o                         
  -8   0   2        439.04        447.36        18.69 o                         
  -6   0   2         25.28         35.40         3.87 o                         
  -4   0   2        212.68        205.53         6.83 o                         
  -2   0   2        348.51        295.07         7.08 o                         
   0   0   2      11398.60      10998.99       213.33 o                         
   2   0   2       5010.13       4885.90        74.27 o                         
   4   0   2       5379.36       5306.25        80.07 o                         
   6   0   2       4929.92       4880.43        72.50 o                         
   8   0   2        310.21        275.15        15.63 o                         
  10   0   2       1156.83       1210.60        52.06 o                         
  12   0   2        766.67        768.32        32.50 o                         
 -14   1   2        120.46         90.69        12.90 o                         
 -13   1   2         11.44          2.34        11.76 o                         
 -12   1   2        124.38        112.57         9.48 o                         
 -11   1   2       1169.27       1190.40        27.30 o                         
 -10   1   2       2267.77       2281.12        41.03 o                         
  -9   1   2         20.89         13.73         4.77 o                         
  -8   1   2          8.22          3.15         3.59 o                         
  -7   1   2         54.04         47.14         4.10 o                         
  -6   1   2        541.33        610.55        10.04 o                         
  -5   1   2       1571.36       1525.18        17.67 o                         
  -4   1   2         97.19         86.27         4.28 o                         
  -3   1   2        863.20        903.59        11.13 o                         
  -2   1   2        374.06        389.92         6.21 o                         
  -1   1   2       1743.12       1724.16        17.46 o                         
   0   1   2         54.80         63.39         2.13 o                         
   1   1   2       1808.75       1730.57        20.85 o                         
   2   1   2       3502.86       3459.90        34.66 o                         
   3   1   2         46.74         50.13         3.39 o                         
   4   1   2         13.62         15.45         2.86 o                         
   5   1   2       1665.01       1527.39        22.22 o                         
   6   1   2        584.08        567.39        11.68 o                         
   7   1   2        930.98        892.76        20.65 o                         
   8   1   2        354.37        365.67        20.37 o                         
   9   1   2          8.80         16.29         6.40 o                         
  10   1   2         59.20         34.32         8.17 o                         
  11   1   2        290.54        298.86        13.82 o                         
  12   1   2          3.77         -3.33         8.79 o                         
  13   1   2        431.34        456.01        19.30 o                         
 -14   2   2        652.96        664.69        25.30 o                         
 -13   2   2          8.49          2.41        12.00 o                         
 -12   2   2        409.65        432.11        16.25 o                         
 -11   2   2        753.32        712.49        20.48 o                         
 -10   2   2       2223.07       2296.24        61.60 o                         
  -9   2   2        151.79        159.35         7.10 o                         
  -8   2   2       2821.30       2713.92        33.25 o                         
  -7   2   2        140.57        151.58         5.01 o                         
  -6   2   2       4486.04       4256.86        40.19 o                         
  -5   2   2        202.18        247.45         7.04 o                         
  -4   2   2       7680.68       7767.64        64.57 o                         
  -3   2   2        689.15        727.54        11.27 o                         
  -2   2   2       2184.59       2152.66        24.69 o                         
  -1   2   2        122.79        119.69         4.90 o                         
   0   2   2       1034.79       1055.42        16.73 o                         
   1   2   2         11.12          5.36         2.01 o                         
   2   2   2        537.05        527.30         9.20 o                         
   3   2   2          0.87         -2.21         2.21 o                         
   4   2   2        133.51        116.85         8.29 o                         
   5   2   2       1169.00       1263.23        19.35 o                         
   6   2   2        460.48        464.38        13.42 o                         
   7   2   2        153.63        166.21         8.64 o                         
   8   2   2         40.29         50.07         6.46 o                         
   9   2   2         46.97         49.11         7.80 o                         
  10   2   2       1466.94       1426.00        31.59 o                         
  11   2   2          0.13         -2.32         9.12 o                         
  12   2   2          1.82         -6.85        10.38 o                         
  13   2   2         87.87        118.49        12.80 o                         
 -13   3   2        713.81        749.38        23.04 o                         
 -12   3   2          0.42          0.41         9.54 o                         
 -11   3   2       1232.42       1293.06        29.71 o                         
 -10   3   2        181.90        160.67        10.02 o                         
  -9   3   2       1117.17       1181.18        23.32 o                         
  -8   3   2         34.26         44.09         5.11 o                         
  -7   3   2       2929.33       2767.35        35.29 o                         
  -6   3   2        299.55        256.01         7.09 o                         
  -5   3   2        680.66        521.51        11.98 o                         
  -4   3   2        102.48         81.20         4.58 o                         
  -3   3   2       1610.77       1507.33        20.79 o                         
  -2   3   2       1599.52       1644.36        18.56 o                         
  -1   3   2       4526.26       4496.04        48.35 o                         
   0   3   2       4869.59       5057.62        49.72 o                         
   1   3   2       6184.20       6200.86        59.47 o                         
   2   3   2       1465.75       1569.26        23.61 o                         
   3   3   2       7805.20       8232.40        77.89 o                         
   4   3   2       1050.07        982.26        19.40 o                         
   5   3   2        972.67        997.43        17.15 o                         
   6   3   2        913.83        928.73        21.00 o                         
   7   3   2       1175.32       1257.72        26.50 o                         
   8   3   2        435.98        449.30        14.71 o                         
   9   3   2        582.90        605.23        20.94 o                         
  10   3   2          2.45         -0.86         7.15 o                         
  11   3   2        188.08        195.13        13.18 o                         
  12   3   2          0.18          7.07        10.98 o                         
  13   3   2         12.36         15.69        12.68 o                         
 -13   4   2         43.05         66.84        10.80 o                         
 -12   4   2        123.61        102.41        14.64 o                         
 -11   4   2         51.36         68.85        12.16 o                         
 -10   4   2        189.87        180.76        11.05 o                         
  -9   4   2        520.29        502.30        16.32 o                         
  -8   4   2        523.06        534.74        16.32 o                         
  -7   4   2        572.95        585.02        20.92 o                         
  -6   4   2        962.84        982.64        18.53 o                         
  -5   4   2         24.92         34.31         4.02 o                         
  -4   4   2       1726.30       1745.94        28.55 o                         
  -3   4   2       1678.12       1643.54        22.02 o                         
  -2   4   2       1408.88       1342.73        16.86 o                         
  -1   4   2       1777.00       1823.58        26.23 o                         
   0   4   2       3610.70       3835.82        41.35 o                         
   1   4   2       3368.72       3530.09        35.11 o                         
   2   4   2       4068.93       4055.80        39.87 o                         
   3   4   2       1666.57       1668.32        21.02 o                         
   4   4   2       1361.29       1300.71        20.76 o                         
   5   4   2       1986.90       2048.71        31.12 o                         
   6   4   2       1468.37       1385.36        25.00 o                         
   7   4   2        254.39        264.18        12.16 o                         
   8   4   2       2639.79       2673.52        46.02 o                         
   9   4   2         16.33         22.26         7.90 o                         
  10   4   2        291.95        317.07        15.22 o                         
  11   4   2         34.83         36.92        10.06 o                         
  12   4   2        927.71        991.73        40.36 o                         
 -13   5   2        177.22        200.48        20.68 o                         
 -12   5   2         16.35         19.67        10.10 o                         
 -11   5   2         92.12        112.80        12.50 o                         
 -10   5   2        186.00        145.25        10.79 o                         
  -9   5   2       1305.79       1291.96        28.57 o                         
  -8   5   2        515.51        507.95        16.29 o                         
  -7   5   2        262.54        230.85        11.13 o                         
  -6   5   2         46.39         56.19         5.82 o                         
  -5   5   2        181.20        209.89        10.46 o                         
  -4   5   2         40.90         35.01         4.76 o                         
  -3   5   2       3641.53       3961.40        48.95 o                         
  -2   5   2       1140.35       1251.88        19.56 o                         
  -1   5   2       1006.69       1019.73        17.07 o                         
   0   5   2        726.85        825.92        14.91 o                         
   1   5   2        232.54        166.44         5.97 o                         
   2   5   2        702.32        752.51        13.97 o                         
   3   5   2       1256.94       1149.20        17.19 o                         
   4   5   2        623.63        672.58        13.66 o                         
   5   5   2       1313.80       1260.20        31.03 o                         
   6   5   2        848.46        832.10        22.87 o                         
   7   5   2         19.65         19.88         6.83 o                         
   8   5   2         18.78         13.73         7.63 o                         
   9   5   2       1250.22       1258.76        32.24 o                         
  10   5   2          0.03         -4.45         9.58 o                         
  11   5   2        492.91        473.96        20.30 o                         
  12   5   2         34.38         29.55        12.28 o                         
 -12   6   2        278.54        273.88        17.76 o                         
 -11   6   2         32.41         24.81        11.14 o                         
 -10   6   2        527.56        501.26        22.26 o                         
  -9   6   2          6.17          6.34         8.78 o                         
  -8   6   2         96.05        119.42        10.15 o                         
  -7   6   2         99.69         85.98         7.62 o                         
  -6   6   2        428.23        441.27        14.89 o                         
  -5   6   2         76.51         73.44         6.68 o                         
  -4   6   2       1801.76       1756.09        31.49 o                         
  -3   6   2        179.29        168.38         7.11 o                         
  -2   6   2        644.48        637.03        13.77 o                         
  -1   6   2        693.66        603.80        13.28 o                         
   0   6   2         11.63          7.65         3.68 o                         
   1   6   2       1727.24       1708.15        21.92 o                         
   2   6   2       2523.30       2561.47        37.09 o                         
   3   6   2        546.26        520.10        12.74 o                         
   4   6   2        182.56        179.30         9.69 o                         
   5   6   2       2498.67       2478.56        37.93 o                         
   6   6   2        140.36        139.67        10.75 o                         
   7   6   2        586.00        540.30        19.41 o                         
   8   6   2       1098.14       1144.90        30.46 o                         
   9   6   2        166.11        186.19        13.03 o                         
  10   6   2         10.22          1.24        10.62 o                         
  11   6   2          0.27         -4.68        13.85 o                         
 -11   7   2        458.43        491.98        21.77 o                         
 -10   7   2          3.30          0.36        10.80 o                         
  -9   7   2        531.31        516.47        24.02 o                         
  -8   7   2        733.67        692.83        23.44 o                         
  -7   7   2        382.34        318.90        17.76 o                         
  -6   7   2         51.75         50.97         7.92 o                         
  -5   7   2        181.14        180.20        10.18 o                         
  -4   7   2        380.15        392.44        13.71 o                         
  -3   7   2       2384.73       2277.26        37.76 o                         
  -2   7   2          1.46          0.66         4.56 o                         
  -1   7   2        208.03        197.77         8.20 o                         
   0   7   2         16.00         12.84         4.68 o                         
   1   7   2        598.10        571.82        13.55 o                         
   2   7   2        637.50        653.20        19.10 o                         
   3   7   2       1223.22       1236.77        23.88 o                         
   4   7   2         20.85         34.23         6.72 o                         
   5   7   2        129.61        126.91        11.96 o                         
   6   7   2        134.84        138.84        13.79 o                         
   7   7   2        283.28        261.26        14.73 o                         
   8   7   2          9.51         12.85         9.38 o                         
   9   7   2          1.40          3.41        12.14 o                         
  10   7   2          8.62         20.41        12.01 o                         
 -10   8   2        380.89        375.05        32.85 o                         
  -9   8   2          0.26         12.98        10.80 o                         
  -8   8   2       1627.87       1560.10        39.16 o                         
  -7   8   2         21.98         23.42         9.30 o                         
  -6   8   2       1027.56       1044.88        29.10 o                         
  -5   8   2         66.25         66.77        12.80 o                         
  -4   8   2         61.50         79.26         8.77 o                         
  -3   8   2        404.04        404.73        16.66 o                         
  -2   8   2       2721.08       2763.46        58.42 o                         
  -1   8   2       1009.14        996.57        21.31 o                         
   0   8   2          2.58          7.71         5.70 o                         
   1   8   2        826.36        863.53        23.00 o                         
   2   8   2         50.84         65.97         7.63 o                         
   3   8   2         77.64         96.11         8.53 o                         
   4   8   2        225.76        205.41        14.30 o                         
   5   8   2        748.03        670.56        25.62 o                         
   6   8   2          1.76          7.64        10.31 o                         
   7   8   2         30.98          8.66        11.33 o                         
   8   8   2          6.73         -3.27        12.56 o                         
   9   8   2         28.06         17.17        13.81 o                         
  -9   9   2          3.05         10.62        16.29 o                         
  -8   9   2          0.03         -5.37        13.57 o                         
  -7   9   2         24.47         14.50        12.20 o                         
  -6   9   2         75.04         44.76        12.46 o                         
  -5   9   2        613.73        557.08        24.55 o                         
  -4   9   2        253.47        272.41        22.42 o                         
  -3   9   2          9.57         -2.40         9.61 o                         
  -2   9   2         18.30         20.70         9.76 o                         
  -1   9   2         77.01         83.98        12.92 o                         
   0   9   2          2.51         -9.22         9.22 o                         
   1   9   2       1652.07       1667.54        36.06 o                         
   2   9   2        222.50        226.73        15.17 o                         
   3   9   2          8.22          5.39         9.70 o                         
   4   9   2         39.98         48.30        10.91 o                         
   5   9   2        461.41        470.44        34.80 o                         
   6   9   2         27.59         22.69        12.19 o                         
   7   9   2        714.77        671.01        28.37 o                         
   8   9   2          0.84         -7.96        14.13 o                         
  -7  10   2        208.86        214.16        24.48 o                         
  -6  10   2         25.86         36.98        13.65 o                         
  -5  10   2          0.15         13.04        12.26 o                         
  -4  10   2         10.67         24.25        11.99 o                         
  -3  10   2        210.00        185.14        15.68 o                         
  -2  10   2         34.65         41.52        11.20 o                         
  -1  10   2         46.48         33.11        11.07 o                         
   0  10   2        897.53        878.86        30.61 o                         
   1  10   2         85.99        100.47        16.01 o                         
   2  10   2        525.39        491.05        29.38 o                         
   3  10   2        282.60        270.27        23.35 o                         
   4  10   2        660.51        633.27        26.22 o                         
   5  10   2        325.88        316.39        20.28 o                         
   6  10   2        404.14        395.32        22.59 o                         
   7  10   2        100.67         71.80        19.60 o                         
  -5  11   2        112.10        122.13        19.09 o                         
  -4  11   2         49.49         50.06        14.17 o                         
  -3  11   2        256.78        213.00        17.48 o                         
  -2  11   2        535.40        525.15        24.46 o                         
  -1  11   2        357.16        299.44        19.84 o                         
   0  11   2        522.08        511.86        54.46 o                         
   1  11   2         79.99         88.32        16.91 o                         
   2  11   2        116.60        137.70        27.45 o                         
   3  11   2        330.15        285.99        24.19 o                         
   4  11   2        468.98        513.11        24.79 o                         
 -13   0   3         13.49         14.36        14.82 o                         
 -11   0   3       1038.77       1065.70        32.63 o                         
  -9   0   3       1163.44       1080.54        28.97 o                         
  -7   0   3       5775.39       5845.50        75.58 o                         
  -5   0   3       2163.11       2079.28        33.26 o                         
  -3   0   3       3267.32       3156.66        41.34 o                         
  -1   0   3      26085.39      25541.63       393.76 o                         
   1   0   3       2211.56       2203.68        29.23 o                         
   3   0   3       8318.14       8098.13       132.22 o                         
   5   0   3       3958.54       4085.57        67.65 o                         
   7   0   3       3280.44       3269.81        55.33 o                         
   9   0   3          9.83         24.20        15.47 o                         
  11   0   3        159.14        126.71        18.95 o                         
  13   0   3          7.59        -16.93        16.93 o                         
 -14   1   3         30.48         22.67        14.21 o                         
 -13   1   3        466.49        469.63        20.20 o                         
 -12   1   3        620.06        656.75        26.34 o                         
 -11   1   3         54.88         49.51        12.10 o                         
 -10   1   3        153.47        173.37        10.41 o                         
  -9   1   3          6.23          9.48         4.75 o                         
  -8   1   3       2070.20       2061.32        27.27 o                         
  -7   1   3       1827.41       1816.24        23.92 o                         
  -6   1   3       1215.76       1206.70        16.04 o                         
  -5   1   3         88.79         80.26         3.57 o                         
  -4   1   3       2783.14       2641.83        26.29 o                         
  -3   1   3        125.39        142.34         3.91 o                         
  -2   1   3       5798.36       5618.16        46.57 o                         
  -1   1   3      43418.17      42479.47       313.83 o                         
   0   1   3       5567.22       5447.42        44.54 o                         
   1   1   3       2576.75       2505.66        26.27 o                         
   2   1   3       1890.76       1798.69        21.82 o                         
   3   1   3        151.91        178.35         5.76 o                         
   4   1   3        133.82        233.02         7.89 o                         
   5   1   3        535.13        700.36        13.86 o                         
   6   1   3        591.08        590.40        13.01 o                         
   7   1   3       1179.09       1232.22        22.41 o                         
   8   1   3         98.66        104.47         6.59 o                         
   9   1   3       1030.63       1039.42        25.01 o                         
  10   1   3        199.18        174.12        11.02 o                         
  11   1   3        548.96        575.11        19.24 o                         
  12   1   3        359.81        375.35        23.83 o                         
  13   1   3         42.79         36.05        12.38 o                         
 -14   2   3        125.02         96.55        13.20 o                         
 -13   2   3        386.62        325.19        18.68 o                         
 -12   2   3        808.85        755.22        22.06 o                         
 -11   2   3         13.72          4.77         7.31 o                         
 -10   2   3       1482.71       1518.48        32.74 o                         
  -9   2   3         15.36         12.55         5.07 o                         
  -8   2   3        496.29        496.92        11.14 o                         
  -7   2   3         22.76         28.23         3.25 o                         
  -6   2   3        126.98        122.34         5.29 o                         
  -5   2   3        182.28        185.60         5.25 o                         
  -4   2   3        126.68        137.40         4.96 o                         
  -3   2   3       1203.82       1277.32        16.94 o                         
  -2   2   3        482.91        457.17         8.32 o                         
  -1   2   3       5565.02       5803.76        52.05 o                         
   0   2   3       4274.09       4394.29        41.05 o                         
   1   2   3        288.06        341.50         7.21 o                         
   2   2   3        221.66        235.42         6.05 o                         
   3   2   3        339.09        282.10         7.00 o                         
   4   2   3          0.03          1.70         2.85 o                         
   5   2   3        135.21        119.25         5.42 o                         
   6   2   3        295.92        290.80         8.26 o                         
   7   2   3       1800.82       1718.74        32.10 o                         
   8   2   3         10.89         17.94         6.88 o                         
   9   2   3       1435.26       1400.28        30.66 o                         
  10   2   3         81.17         88.65         8.81 o                         
  11   2   3        296.85        276.32        13.87 o                         
  12   2   3         44.53         40.17        10.84 o                         
  13   2   3        829.69        847.22        38.55 o                         
 -13   3   3          0.04          1.61         9.99 o                         
 -12   3   3        196.62        157.40        11.04 o                         
 -11   3   3        172.34        169.94        10.84 o                         
 -10   3   3         76.81         81.37         7.83 o                         
  -9   3   3         14.57         23.01         5.58 o                         
  -8   3   3        143.69        113.52         7.04 o                         
  -7   3   3         38.31         37.60         4.79 o                         
  -6   3   3        676.29        757.41        14.19 o                         
  -5   3   3        140.71        121.39         5.44 o                         
  -4   3   3        220.40        203.33         7.55 o                         
  -3   3   3        605.40        644.77        11.28 o                         
  -2   3   3         48.28         41.30         2.63 o                         
  -1   3   3        200.31        189.58         6.04 o                         
   0   3   3          6.68          4.62         2.13 o                         
   1   3   3        316.86        344.76         8.57 o                         
   2   3   3        201.97        197.69         6.05 o                         
   3   3   3        227.51        208.78         8.96 o                         
   4   3   3       1843.21       1921.70        32.40 o                         
   5   3   3        942.41        967.35        17.55 o                         
   6   3   3         78.58         71.20         6.50 o                         
   7   3   3        249.30        232.80        10.66 o                         
   8   3   3         19.19         23.96         6.67 o                         
   9   3   3        881.33        773.25        21.43 o                         
  10   3   3        432.70        473.10        25.53 o                         
  11   3   3        163.76        132.65        11.67 o                         
  12   3   3        134.04        113.87        12.44 o                         
 -13   4   3         51.20         48.11        10.93 o                         
 -12   4   3          2.43         11.85        13.15 o                         
 -11   4   3       1000.90        982.36        25.54 o                         
 -10   4   3        843.81        838.07        20.37 o                         
  -9   4   3       1155.71       1202.35        28.87 o                         
  -8   4   3         13.31         19.22         5.27 o                         
  -7   4   3       2105.52       2074.42        37.89 o                         
  -6   4   3         61.66         70.05         4.66 o                         
  -5   4   3       5169.22       5131.51        53.23 o                         
  -4   4   3       1845.14       2024.48        25.96 o                         
  -3   4   3       3719.95       3701.51        37.52 o                         
  -2   4   3          2.58          2.10         2.69 o                         
  -1   4   3       3526.97       3542.29        39.49 o                         
   0   4   3        693.97        708.63        17.99 o                         
   1   4   3       1233.44       1186.62        15.85 o                         
   2   4   3        426.84        466.19        10.36 o                         
   3   4   3       2395.59       2300.67        29.43 o                         
   4   4   3         27.64         24.42         4.27 o                         
   5   4   3       2077.10       2101.21        38.24 o                         
   6   4   3        341.99        355.62        12.75 o                         
   7   4   3        319.17        320.09        15.15 o                         
   8   4   3        174.51        187.12        12.22 o                         
   9   4   3        172.69        192.45        10.48 o                         
  10   4   3        299.63        324.44        19.43 o                         
  11   4   3        237.30        210.83        14.59 o                         
  12   4   3         57.88         47.48        12.27 o                         
 -13   5   3         62.46         54.29        12.89 o                         
 -12   5   3        450.29        469.16        19.93 o                         
 -11   5   3        299.63        266.13        14.20 o                         
 -10   5   3       1681.17       1587.06        30.53 o                         
  -9   5   3        135.69        119.58         8.05 o                         
  -8   5   3        762.68        741.55        20.88 o                         
  -7   5   3          3.41          1.77         5.06 o                         
  -6   5   3       5133.94       5153.35        55.88 o                         
  -5   5   3          0.42          7.31         3.85 o                         
  -4   5   3       4150.39       3962.04        56.21 o                         
  -3   5   3        540.95        549.85        10.06 o                         
  -2   5   3       7789.92       7648.86        82.15 o                         
  -1   5   3        815.92        889.65        15.94 o                         
   0   5   3       5372.89       5414.25        57.33 o                         
   1   5   3        506.07        519.68        11.94 o                         
   2   5   3       7278.72       7478.51        74.76 o                         
   3   5   3          3.28          5.95         3.31 o                         
   4   5   3       1518.25       1393.84        24.45 o                         
   5   5   3        307.27        334.48         9.80 o                         
   6   5   3       1316.93       1374.54        26.05 o                         
   7   5   3        483.02        480.80        14.53 o                         
   8   5   3       1219.46       1241.82        30.54 o                         
   9   5   3          0.88         -6.58         8.89 o                         
  10   5   3        183.16        189.18        13.61 o                         
  11   5   3        250.45        228.46        20.56 o                         
  12   5   3        215.39        241.98        17.22 o                         
 -12   6   3        159.36        182.17        16.03 o                         
 -11   6   3        227.54        253.85        23.01 o                         
 -10   6   3        204.15        216.00        16.16 o                         
  -9   6   3       2302.10       2288.73        43.24 o                         
  -8   6   3        298.94        271.98        12.70 o                         
  -7   6   3       1896.26       1930.98        36.91 o                         
  -6   6   3        160.90        156.42         9.49 o                         
  -5   6   3       1914.95       1849.97        33.92 o                         
  -4   6   3        543.11        527.02        15.44 o                         
  -3   6   3       4538.95       4661.10        61.02 o                         
  -2   6   3         64.66         74.40         5.49 o                         
  -1   6   3       2036.73       2084.65        29.49 o                         
   0   6   3        559.24        602.04        13.50 o                         
   1   6   3       2150.80       2168.13        30.34 o                         
   2   6   3        970.89        979.12        23.34 o                         
   3   6   3        866.31        859.78        15.21 o                         
   4   6   3        136.05        131.47         6.82 o                         
   5   6   3        701.51        689.03        15.26 o                         
   6   6   3        754.06        705.89        22.38 o                         
   7   6   3        250.14        276.23        16.44 o                         
   8   6   3        698.90        771.73        24.15 o                         
   9   6   3        843.19        830.92        34.02 o                         
  10   6   3        278.20        249.68        16.03 o                         
  11   6   3        173.20        160.26        13.88 o                         
 -11   7   3         68.78         76.07        19.63 o                         
 -10   7   3        275.37        274.47        16.54 o                         
  -9   7   3          0.44         10.53         9.83 o                         
  -8   7   3         31.82         30.45         8.16 o                         
  -7   7   3        408.55        443.08        18.54 o                         
  -6   7   3         92.89        111.07        10.55 o                         
  -5   7   3        721.70        714.28        19.88 o                         
  -4   7   3        127.92        107.36         7.98 o                         
  -3   7   3         64.48         80.98         7.13 o                         
  -2   7   3         18.95         25.14         5.60 o                         
  -1   7   3        200.57        201.87        11.56 o                         
   0   7   3        700.34        682.59        15.42 o                         
   1   7   3        596.00        637.13        14.83 o                         
   2   7   3         66.13         71.91         5.68 o                         
   3   7   3         91.67         93.24         9.67 o                         
   4   7   3       1549.85       1540.71        32.56 o                         
   5   7   3        168.70        174.52        13.58 o                         
   6   7   3        399.34        375.10        18.87 o                         
   7   7   3        160.77        117.58        13.61 o                         
   8   7   3        895.08        903.49        32.99 o                         
   9   7   3          7.25         10.48        12.58 o                         
  10   7   3        512.76        557.00        40.08 o                         
 -10   8   3         40.96         42.56        21.22 o                         
  -9   8   3         42.14         42.46        11.47 o                         
  -8   8   3        153.28        152.64        12.94 o                         
  -7   8   3          9.13          6.41         9.35 o                         
  -6   8   3        157.17        159.79        11.68 o                         
  -5   8   3        193.90        186.04        11.20 o                         
  -4   8   3        182.59        190.43        10.75 o                         
  -3   8   3          6.57         12.88         6.44 o                         
  -2   8   3         47.24         49.96         8.87 o                         
  -1   8   3          1.85          0.99         5.88 o                         
   0   8   3        371.27        355.95        13.54 o                         
   1   8   3        152.86        152.74         8.40 o                         
   2   8   3        864.27        794.21        17.76 o                         
   3   8   3         66.09         46.50         6.81 o                         
   4   8   3        243.54        251.00        15.39 o                         
   5   8   3        411.27        420.21        20.66 o                         
   6   8   3        853.77        843.33        30.47 o                         
   7   8   3         22.77         38.79        15.82 o                         
   8   8   3        117.13        119.39        15.02 o                         
   9   8   3        347.91        422.02        24.09 o                         
  -9   9   3          0.81          9.49        15.07 o                         
  -8   9   3        107.83        120.19        20.44 o                         
  -7   9   3          2.46         -0.37        12.28 o                         
  -6   9   3       1348.18       1346.31        45.65 o                         
  -5   9   3         45.99         32.28        11.44 o                         
  -4   9   3        227.17        220.11        15.57 o                         
  -3   9   3          1.48          7.54         8.28 o                         
  -2   9   3        875.18        871.95        26.18 o                         
  -1   9   3        103.95        100.29        10.03 o                         
   0   9   3        348.68        334.29        18.14 o                         
   1   9   3          4.26          4.39         8.21 o                         
   2   9   3        243.22        193.83        12.69 o                         
   3   9   3         24.77          8.53        11.66 o                         
   4   9   3        262.35        242.60        20.24 o                         
   5   9   3        130.49        151.91        20.50 o                         
   6   9   3        303.98        351.23        28.77 o                         
   7   9   3        659.77        696.60        29.35 o                         
   8   9   3         16.90         29.16        15.05 o                         
  -7  10   3        867.20        870.60        34.70 o                         
  -6  10   3          3.35          2.22        15.52 o                         
  -5  10   3        867.49        840.03        45.72 o                         
  -4  10   3         31.56         29.61        12.13 o                         
  -3  10   3       1023.88       1026.74        34.69 o                         
  -2  10   3         52.05         74.99        11.81 o                         
  -1  10   3        971.11        992.37        33.48 o                         
   0  10   3        348.83        391.35        20.26 o                         
   1  10   3       1280.22       1296.30        48.82 o                         
   2  10   3         23.81         21.58        17.21 o                         
   3  10   3        606.22        599.77        29.44 o                         
   4  10   3          9.97          9.46        12.36 o                         
   5  10   3        265.61        271.71        19.00 o                         
   6  10   3         53.25         71.99        14.71 o                         
  -5  11   3         21.13         -4.69        14.75 o                         
  -4  11   3        303.43        223.29        18.73 o                         
  -3  11   3         24.39         30.96        13.85 o                         
  -2  11   3         65.38         61.01        13.66 o                         
  -1  11   3          1.91         12.06        13.56 o                         
   0  11   3         76.88         53.63        16.74 o                         
   1  11   3          9.08         13.63        16.48 o                         
   2  11   3         73.50         88.17        17.66 o                         
   3  11   3         15.40          6.45        17.24 o                         
   4  11   3        149.79        180.41        25.27 o                         
 -14   0   4        507.15        537.98        32.10 o                         
 -12   0   4       2388.67       2344.28        89.31 o                         
 -10   0   4       2157.85       2281.31        48.53 o                         
  -8   0   4       1211.61       1190.11        24.78 o                         
  -6   0   4        144.63        123.69         6.87 o                         
  -4   0   4       1055.21       1043.07        22.32 o                         
  -2   0   4      25998.75      26414.23       279.68 o                         
   0   0   4       2663.65       2880.60        67.59 o                         
   2   0   4        603.62        635.00        14.27 o                         
   4   0   4       1519.28       1611.97        30.94 o                         
   6   0   4         18.51         17.79         6.79 o                         
   8   0   4         33.35         27.93        12.20 o                         
  10   0   4        469.13        481.63        24.40 o                         
  12   0   4         57.61         79.03        15.59 o                         
 -14   1   4          0.95          3.54        12.10 o                         
 -13   1   4        271.51        285.50        19.66 o                         
 -12   1   4        520.03        518.33        20.57 o                         
 -11   1   4        149.86        133.83         9.56 o                         
 -10   1   4        397.87        399.48        13.97 o                         
  -9   1   4          3.25          8.73         4.45 o                         
  -8   1   4          0.76          3.67         3.59 o                         
  -7   1   4       1539.16       1587.86        20.61 o                         
  -6   1   4       1564.99       1543.23        19.54 o                         
  -5   1   4       3870.94       3790.20        54.13 o                         
  -4   1   4        748.10        695.03        10.73 o                         
  -3   1   4          8.45         12.09         2.60 o                         
  -2   1   4       1384.59       1447.21        17.25 o                         
  -1   1   4      19852.16      19850.60       150.45 o                         
   0   1   4        935.43        931.43        11.57 o                         
   1   1   4        820.60        741.99         9.83 o                         
   2   1   4         61.01         56.44         2.74 o                         
   3   1   4          3.25          9.83         2.91 o                         
   4   1   4        457.75        510.79        10.48 o                         
   5   1   4       1080.68       1023.55        18.40 o                         
   6   1   4        779.02        811.14        18.63 o                         
   7   1   4         62.04         35.62         5.56 o                         
   8   1   4        123.76        145.78         9.36 o                         
   9   1   4          4.76         18.83         7.16 o                         
  10   1   4        687.53        669.83        20.30 o                         
  11   1   4        345.29        344.40        15.34 o                         
  12   1   4          0.06          3.01        10.99 o                         
 -14   2   4          4.15          7.03        15.66 o                         
 -13   2   4          6.35          5.71         9.60 o                         
 -12   2   4         79.02         86.22        11.89 o                         
 -11   2   4        215.33        213.01        11.40 o                         
 -10   2   4        284.31        277.96        14.77 o                         
  -9   2   4        145.36        150.53         7.95 o                         
  -8   2   4       1065.40       1088.10        20.89 o                         
  -7   2   4        224.15        235.20         6.66 o                         
  -6   2   4       3030.21       2976.29        31.35 o                         
  -5   2   4          1.54          7.82         2.49 o                         
  -4   2   4        417.61        343.74         8.32 o                         
  -3   2   4         56.76         72.31         3.19 o                         
  -2   2   4       6639.53       6659.31        55.60 o                         
  -1   2   4       1371.88       1479.53        17.91 o                         
   0   2   4       3755.00       3617.99        32.80 o                         
   1   2   4       1188.42       1210.32        14.49 o                         
   2   2   4       4392.69       4347.93        44.92 o                         
   3   2   4        446.49        465.45         9.77 o                         
   4   2   4       4764.89       4659.68        83.13 o                         
   5   2   4        388.63        369.64        16.23 o                         
   6   2   4       4322.86       4237.66        58.45 o                         
   7   2   4          3.55         10.75         7.23 o                         
   8   2   4       1322.45       1364.61        26.15 o                         
   9   2   4         97.24         93.71        10.21 o                         
  10   2   4        920.43        904.18        24.25 o                         
  11   2   4        223.64        223.14        13.45 o                         
  12   2   4        175.58        206.19        14.45 o                         
 -13   3   4          2.01          2.33        10.10 o                         
 -12   3   4        201.53        173.54        13.58 o                         
 -11   3   4        496.30        490.16        16.95 o                         
 -10   3   4        431.19        403.72        14.58 o                         
  -9   3   4        239.45        232.09         9.68 o                         
  -8   3   4        211.14        200.10        12.10 o                         
  -7   3   4         19.68         40.42         4.57 o                         
  -6   3   4        354.76        357.73         9.68 o                         
  -5   3   4       1095.88       1037.95        17.23 o                         
  -4   3   4        134.38        132.72         5.45 o                         
  -3   3   4       3690.85       3531.75        37.56 o                         
  -2   3   4        114.74        118.17         3.87 o                         
  -1   3   4       2863.85       2821.98        36.78 o                         
   0   3   4        346.90        379.32         7.65 o                         
   1   3   4       4670.91       4616.58        47.97 o                         
   2   3   4       2055.45       2207.44        27.57 o                         
   3   3   4       6087.79       6128.24        62.27 o                         
   4   3   4          0.23          2.49         3.61 o                         
   5   3   4       1408.88       1327.30        22.51 o                         
   6   3   4         97.50        107.48         7.34 o                         
   7   3   4       3738.64       3710.00        81.79 o                         
   8   3   4        710.95        696.26        26.85 o                         
   9   3   4       1646.84       1706.52        35.36 o                         
  10   3   4         15.29         24.22         9.09 o                         
  11   3   4        207.26        222.23        14.29 o                         
  12   3   4          0.31         -2.18        14.07 o                         
 -13   4   4        256.55        244.97        14.19 o                         
 -12   4   4        456.79        467.78        17.57 o                         
 -11   4   4        203.56        207.43        12.26 o                         
 -10   4   4        462.88        484.76        15.03 o                         
  -9   4   4       2463.46       2464.90        38.76 o                         
  -8   4   4        996.62        999.27        21.25 o                         
  -7   4   4         15.56          2.11         4.89 o                         
  -6   4   4        105.87         86.54         5.39 o                         
  -5   4   4       2497.15       2502.25        31.70 o                         
  -4   4   4       1030.93       1022.69        16.87 o                         
  -3   4   4       1139.71       1167.46        15.13 o                         
  -2   4   4        324.87        292.40         7.93 o                         
  -1   4   4        166.69        168.49         5.97 o                         
   0   4   4        623.21        648.75        12.56 o                         
   1   4   4         56.70         84.55         4.73 o                         
   2   4   4        111.54        105.12         5.22 o                         
   3   4   4         76.24         74.96         6.76 o                         
   4   4   4        631.60        609.60        14.38 o                         
   5   4   4        239.11        229.06         8.59 o                         
   6   4   4        697.37        693.21        18.96 o                         
   7   4   4       2059.91       2078.42        39.05 o                         
   8   4   4          5.57         16.18         7.59 o                         
   9   4   4        447.39        447.97        16.85 o                         
  10   4   4         44.76         37.92        10.00 o                         
  11   4   4        279.66        301.65        16.21 o                         
  12   4   4         72.12         64.09        14.25 o                         
 -12   5   4         54.46         28.20        11.43 o                         
 -11   5   4        251.49        217.33        14.07 o                         
 -10   5   4        278.43        249.19        12.70 o                         
  -9   5   4       1826.30       1855.59        36.94 o                         
  -8   5   4        112.08        121.58         7.87 o                         
  -7   5   4        507.33        500.71        14.33 o                         
  -6   5   4         55.92         54.46         6.27 o                         
  -5   5   4        826.61        825.47        15.89 o                         
  -4   5   4        174.27        175.88         7.09 o                         
  -3   5   4       2570.11       2654.40        33.77 o                         
  -2   5   4         36.31         37.79         4.64 o                         
  -1   5   4        336.32        367.91         9.70 o                         
   0   5   4         18.40         11.16         3.54 o                         
   1   5   4         18.20         19.14         2.98 o                         
   2   5   4        192.52        221.67         8.51 o                         
   3   5   4         95.31        106.38         5.37 o                         
   4   5   4          0.11         -0.38         3.86 o                         
   5   5   4        684.37        652.17        14.41 o                         
   6   5   4        794.89        810.82        21.56 o                         
   7   5   4         68.24         67.12         8.32 o                         
   8   5   4        193.34        177.18        11.99 o                         
   9   5   4        199.50        207.66        13.49 o                         
  10   5   4          4.09         -1.75        10.42 o                         
  11   5   4          3.01          0.95        13.08 o                         
 -12   6   4         21.25         22.00        13.21 o                         
 -11   6   4        334.74        322.34        18.93 o                         
 -10   6   4         57.86         81.04         9.35 o                         
  -9   6   4        601.38        660.94        20.81 o                         
  -8   6   4        228.60        251.14        12.44 o                         
  -7   6   4        492.15        489.80        16.59 o                         
  -6   6   4        873.81        900.79        20.27 o                         
  -5   6   4        894.00        959.31        20.74 o                         
  -4   6   4        370.10        371.90        13.05 o                         
  -3   6   4        298.69        336.35        12.13 o                         
  -2   6   4       1196.88       1238.10        21.24 o                         
  -1   6   4        515.37        486.41        12.28 o                         
   0   6   4        463.01        462.70        20.46 o                         
   1   6   4         57.67         72.05         5.21 o                         
   2   6   4       2520.83       2633.99        35.56 o                         
   3   6   4         55.14         56.23         6.50 o                         
   4   6   4        960.38        970.37        21.13 o                         
   5   6   4        251.33        292.87        13.00 o                         
   6   6   4         21.75         30.34         6.72 o                         
   7   6   4         99.38         94.01         9.39 o                         
   8   6   4        952.65       1000.75        54.44 o                         
   9   6   4         52.20         63.70        10.97 o                         
  10   6   4         10.34         24.03        11.47 o                         
 -11   7   4         82.05         75.73        12.72 o                         
 -10   7   4         23.60         37.04         9.75 o                         
  -9   7   4        242.33        273.81        15.27 o                         
  -8   7   4         94.73        108.64         9.66 o                         
  -7   7   4        598.19        593.18        24.21 o                         
  -6   7   4          2.74         -4.37         9.15 o                         
  -5   7   4         26.55         39.40         7.64 o                         
  -4   7   4         86.59         98.12         8.13 o                         
  -3   7   4       1686.00       1710.82        32.20 o                         
  -2   7   4         10.17         16.20         5.69 o                         
  -1   7   4        301.79        295.90        10.28 o                         
   0   7   4        160.10        154.19         7.99 o                         
   1   7   4       2316.73       2313.27        33.67 o                         
   2   7   4        191.19        174.57         9.37 o                         
   3   7   4       3982.77       3980.02        49.90 o                         
   4   7   4         98.68         90.80         7.24 o                         
   5   7   4       1778.37       1745.59        36.51 o                         
   6   7   4         52.30         26.43        10.40 o                         
   7   7   4       2479.62       2592.91        60.14 o                         
   8   7   4        254.72        212.13        17.32 o                         
   9   7   4       1377.95       1482.55        44.57 o                         
  10   7   4          5.33          7.41        14.96 o                         
 -10   8   4        294.24        251.41        20.84 o                         
  -9   8   4         43.27         47.23        11.58 o                         
  -8   8   4        402.28        408.07        21.29 o                         
  -7   8   4          7.86         -3.92         8.36 o                         
  -6   8   4        592.99        537.55        22.26 o                         
  -5   8   4        152.86        165.31        10.81 o                         
  -4   8   4       2135.68       2152.91        39.63 o                         
  -3   8   4         98.52         92.71        13.76 o                         
  -2   8   4       3202.42       3119.73        49.00 o                         
  -1   8   4        182.62        179.15        10.05 o                         
   0   8   4       1908.72       1971.77        31.49 o                         
   1   8   4        326.20        346.61        15.62 o                         
   2   8   4       3243.85       3215.62        44.22 o                         
   3   8   4        122.43        132.76         8.17 o                         
   4   8   4       1988.80       1958.71        35.52 o                         
   5   8   4        103.10         97.45        12.56 o                         
   6   8   4        994.59       1047.13        34.64 o                         
   7   8   4         40.08         46.70        12.76 o                         
   8   8   4        765.87        749.99        32.91 o                         
   9   8   4          3.04         -7.20        14.95 o                         
  -9   9   4        198.56        179.89        21.31 o                         
  -8   9   4        308.25        315.36        18.68 o                         
  -7   9   4        743.15        755.13        24.37 o                         
  -6   9   4        400.52        393.01        16.87 o                         
  -5   9   4        401.10        371.87        23.94 o                         
  -4   9   4         43.43         46.73         9.72 o                         
  -3   9   4        144.32        161.90        13.20 o                         
  -2   9   4         31.19         40.70         8.69 o                         
  -1   9   4        377.44        351.58        18.55 o                         
   0   9   4         52.40         63.94         9.13 o                         
   1   9   4        205.60        202.80        14.65 o                         
   2   9   4        526.74        494.76        16.45 o                         
   3   9   4        125.64        104.95        12.46 o                         
   4   9   4         12.23          9.17        10.91 o                         
   5   9   4        267.76        235.88        17.79 o                         
   6   9   4         41.69         29.45        13.41 o                         
   7   9   4         37.58         51.32        14.41 o                         
  -7  10   4         13.26         16.51        14.50 o                         
  -6  10   4         80.64         82.27        14.41 o                         
  -5  10   4        716.21        652.56        28.30 o                         
  -4  10   4          1.48         -1.54        12.44 o                         
  -3  10   4         43.21         69.62        10.50 o                         
  -2  10   4         43.72         25.73         9.85 o                         
  -1  10   4         56.85         56.37        12.16 o                         
   0  10   4          8.90          3.75        11.74 o                         
   1  10   4         72.11         75.61        19.57 o                         
   2  10   4        345.90        257.03        22.15 o                         
   3  10   4         77.14         55.85        12.79 o                         
   4  10   4         59.58         44.28        13.27 o                         
   5  10   4         10.28         25.47        14.53 o                         
   6  10   4         28.22          8.67        14.86 o                         
  -4  11   4          0.56          4.47        14.73 o                         
  -3  11   4         52.53         26.58        14.22 o                         
  -2  11   4         21.33         38.84        15.83 o                         
  -1  11   4        235.71        222.13        18.90 o                         
   0  11   4        122.76        117.71        18.62 o                         
   1  11   4         37.28         15.36        21.56 o                         
   2  11   4         14.04         -6.61        17.69 o                         
   3  11   4         54.13         74.04        19.60 o                         
 -13   0   5        439.81        469.98        28.65 o                         
 -11   0   5        924.38        911.21        37.73 o                         
  -9   0   5         21.08         20.50         8.31 o                         
  -7   0   5       1561.80       1558.96        29.53 o                         
  -5   0   5        947.20        943.86        33.89 o                         
  -3   0   5        796.31        725.64        18.42 o                         
  -1   0   5       5153.75       5033.24        62.19 o                         
   1   0   5        721.54        684.51        18.04 o                         
   3   0   5       5972.81       5859.80       109.73 o                         
   5   0   5       2283.34       2171.72        51.25 o                         
   7   0   5       3292.38       3214.48        57.23 o                         
   9   0   5        147.16        149.27        14.88 o                         
  11   0   5       1096.89       1132.68        57.51 o                         
 -14   1   5        138.99        130.82        15.03 o                         
 -13   1   5          0.52         -1.33        10.63 o                         
 -12   1   5        658.39        673.55        23.61 o                         
 -11   1   5        851.58        860.92        22.36 o                         
 -10   1   5         67.79         88.12         8.49 o                         
  -9   1   5         17.84         16.78         5.22 o                         
  -8   1   5       1091.87       1045.11        16.58 o                         
  -7   1   5          6.14          3.47         3.45 o                         
  -6   1   5       1152.31       1106.66        16.03 o                         
  -5   1   5         21.36         10.67         2.76 o                         
  -4   1   5       2739.46       2651.94        31.25 o                         
  -3   1   5        930.45        933.07        12.94 o                         
  -2   1   5       3123.23       3118.53        29.92 o                         
  -1   1   5       1531.56       1571.60        17.31 o                         
   0   1   5        101.24         95.43         4.03 o                         
   1   1   5        119.67        118.01         6.35 o                         
   2   1   5       2613.16       2584.70        28.51 o                         
   3   1   5       1995.34       2000.78        23.73 o                         
   4   1   5        191.87        170.20         6.21 o                         
   5   1   5        275.89        263.58         8.03 o                         
   6   1   5       2190.32       2181.77        30.22 o                         
   7   1   5         89.13         87.79         6.49 o                         
   8   1   5        644.15        616.86        21.13 o                         
   9   1   5         32.87         25.06         7.84 o                         
  10   1   5        527.71        484.42        25.06 o                         
  11   1   5         24.62         37.68        13.25 o                         
  12   1   5        430.68        503.77        36.16 o                         
 -14   2   5         21.43          1.06        12.59 o                         
 -13   2   5        972.51        961.80        30.16 o                         
 -12   2   5          0.81          7.86         8.64 o                         
 -11   2   5        368.53        394.33        15.05 o                         
 -10   2   5        165.69        175.38        10.10 o                         
  -9   2   5       3171.09       3161.60        44.06 o                         
  -8   2   5         46.35         49.30         5.56 o                         
  -7   2   5       1125.24       1055.50        20.05 o                         
  -6   2   5       1738.85       1729.56        21.59 o                         
  -5   2   5       2101.42       2021.62        23.45 o                         
  -4   2   5        169.25        185.59         7.55 o                         
  -3   2   5       1174.84       1123.04        14.75 o                         
  -2   2   5       3618.89       3712.68        34.80 o                         
  -1   2   5       3076.31       3034.35        29.37 o                         
   0   2   5        352.94        374.19         6.98 o                         
   1   2   5       1463.10       1461.08        17.16 o                         
   2   2   5         12.49         24.03         2.83 o                         
   3   2   5        176.89        161.12         5.50 o                         
   4   2   5        886.36        887.82        14.59 o                         
   5   2   5        244.68        252.00         9.19 o                         
   6   2   5        437.97        451.50        11.09 o                         
   7   2   5        221.34        215.93         9.54 o                         
   8   2   5        383.31        326.81        15.62 o                         
   9   2   5          9.44          7.11         8.08 o                         
  10   2   5         77.83         55.01        10.40 o                         
  11   2   5         62.77         71.83        22.00 o                         
  12   2   5          9.45          1.96        15.39 o                         
 -13   3   5         12.57         19.67        10.24 o                         
 -12   3   5        180.24        169.48        14.98 o                         
 -11   3   5         45.36         29.88         8.15 o                         
 -10   3   5        160.23        157.92         9.13 o                         
  -9   3   5         58.55         52.06         6.21 o                         
  -8   3   5       1978.57       2013.37        32.38 o                         
  -7   3   5         22.78         21.62         4.74 o                         
  -6   3   5        477.45        440.64        13.96 o                         
  -5   3   5        253.55        227.36         7.42 o                         
  -4   3   5        975.40        888.04        15.34 o                         
  -3   3   5         14.09          8.53         2.41 o                         
  -2   3   5       1236.60       1261.85        17.23 o                         
  -1   3   5       3244.34       3391.97        32.88 o                         
   0   3   5       2230.26       2308.52        24.56 o                         
   1   3   5       1731.85       1857.50        23.16 o                         
   2   3   5        641.88        638.02        12.44 o                         
   3   3   5          3.67          4.66         3.40 o                         
   4   3   5        505.99        503.79        18.81 o                         
   5   3   5        151.87        153.75        11.37 o                         
   6   3   5        392.44        394.67        15.15 o                         
   7   3   5        270.85        285.53        13.64 o                         
   8   3   5        230.53        277.66        12.51 o                         
   9   3   5       1329.58       1278.40        29.87 o                         
  10   3   5        153.64        192.77        14.31 o                         
  11   3   5         44.33         59.40        14.61 o                         
  12   3   5          1.81         -6.53        23.09 o                         
 -13   4   5          4.70          7.75        10.93 o                         
 -12   4   5        343.86        352.74        15.87 o                         
 -11   4   5        399.70        418.70        16.55 o                         
 -10   4   5        171.82        171.69         9.73 o                         
  -9   4   5         32.99         28.72         6.49 o                         
  -8   4   5        173.57        192.36         9.30 o                         
  -7   4   5         90.85         94.08         8.00 o                         
  -6   4   5        166.51        184.23         7.51 o                         
  -5   4   5         63.91         60.19         5.56 o                         
  -4   4   5       1756.53       1837.85        25.21 o                         
  -3   4   5        250.13        218.65        10.54 o                         
  -2   4   5        121.30        140.53         6.62 o                         
  -1   4   5        106.59         74.72         5.40 o                         
   0   4   5         29.86         19.83         3.38 o                         
   1   4   5       1164.94       1149.76        18.68 o                         
   2   4   5        154.76        203.50         7.20 o                         
   3   4   5       3497.29       3581.95        42.68 o                         
   4   4   5          9.31         19.69         4.38 o                         
   5   4   5        296.14        304.59        11.53 o                         
   6   4   5        172.71        174.18        10.11 o                         
   7   4   5       1480.07       1507.98        32.07 o                         
   8   4   5        204.86        189.73        13.73 o                         
   9   4   5       1016.69       1105.49        32.00 o                         
  10   4   5         21.43         24.70        11.23 o                         
  11   4   5        337.75        251.37        28.75 o                         
 -12   5   5         31.90         33.90        11.82 o                         
 -11   5   5          0.36          8.47        10.31 o                         
 -10   5   5        227.71        232.13        17.03 o                         
  -9   5   5        509.84        517.50        25.62 o                         
  -8   5   5         89.52         95.87         8.45 o                         
  -7   5   5        237.74        241.17        11.41 o                         
  -6   5   5        744.36        760.87        24.65 o                         
  -5   5   5          4.77         11.59         4.91 o                         
  -4   5   5        835.27        872.75        22.94 o                         
  -3   5   5        503.44        520.25        13.52 o                         
  -2   5   5        652.15        660.35        15.47 o                         
  -1   5   5       1089.54       1166.03        19.70 o                         
   0   5   5        378.10        325.87        10.62 o                         
   1   5   5         28.57         28.46         4.12 o                         
   2   5   5        528.72        491.94        12.34 o                         
   3   5   5         85.25         90.24         6.07 o                         
   4   5   5        274.23        257.91         9.55 o                         
   5   5   5       1555.79       1533.16        27.62 o                         
   6   5   5        264.47        284.30        12.99 o                         
   7   5   5        140.30        133.81        11.85 o                         
   8   5   5        935.09       1027.30        26.71 o                         
   9   5   5         92.25        109.38        10.13 o                         
  10   5   5        778.68        808.24        29.14 o                         
  11   5   5        168.95        171.54        18.94 o                         
 -12   6   5         43.87         59.75        12.88 o                         
 -11   6   5        108.80        123.97        11.11 o                         
 -10   6   5        381.23        362.36        17.37 o                         
  -9   6   5        407.83        430.32        16.64 o                         
  -8   6   5        216.74        222.06        13.97 o                         
  -7   6   5        194.16        211.02        11.51 o                         
  -6   6   5        946.67        905.44        28.67 o                         
  -5   6   5        292.78        267.15        10.81 o                         
  -4   6   5       1364.10       1387.80        25.94 o                         
  -3   6   5        873.75        907.28        21.24 o                         
  -2   6   5       3137.66       3119.21        46.16 o                         
  -1   6   5        866.73        912.25        17.90 o                         
   0   6   5        938.08        922.31        18.04 o                         
   1   6   5        955.09        975.40        18.76 o                         
   2   6   5        414.18        396.94        11.40 o                         
   3   6   5        709.07        693.95        15.61 o                         
   4   6   5        346.18        349.33        11.19 o                         
   5   6   5       2515.31       2447.91        44.40 o                         
   6   6   5        172.17        142.12        11.82 o                         
   7   6   5        469.39        502.66        22.02 o                         
   8   6   5        103.74        116.80        10.85 o                         
   9   6   5        278.04        260.47        26.79 o                         
  10   6   5         51.51         69.27        21.78 o                         
 -11   7   5          4.01         11.10        11.25 o                         
 -10   7   5        961.57        942.31        26.56 o                         
  -9   7   5        546.76        519.15        18.89 o                         
  -8   7   5        770.12        792.90        23.20 o                         
  -7   7   5          1.94          7.53         7.77 o                         
  -6   7   5        609.70        621.19        19.37 o                         
  -5   7   5        373.97        377.37        13.25 o                         
  -4   7   5       1400.33       1411.64        38.76 o                         
  -3   7   5        996.24        991.11        23.60 o                         
  -2   7   5        818.20        845.81        21.01 o                         
  -1   7   5          9.06         14.37         5.77 o                         
   0   7   5        979.41        989.69        19.94 o                         
   1   7   5        412.53        394.22        12.01 o                         
   2   7   5         13.77         13.12         5.32 o                         
   3   7   5         67.20         55.37         6.12 o                         
   4   7   5       1375.66       1371.54        25.12 o                         
   5   7   5          0.74          5.69         8.17 o                         
   6   7   5          4.26         32.65        10.88 o                         
   7   7   5        122.58        121.50        13.54 o                         
   8   7   5         45.60         44.60        25.27 o                         
   9   7   5         60.40         59.14        16.62 o                         
 -10   8   5         92.52        107.31        13.51 o                         
  -9   8   5         89.21         83.54        11.31 o                         
  -8   8   5        553.74        568.38        20.31 o                         
  -7   8   5        333.94        366.35        15.92 o                         
  -6   8   5       1253.56       1232.42        29.96 o                         
  -5   8   5        796.21        777.97        20.30 o                         
  -4   8   5        169.50        188.56        11.35 o                         
  -3   8   5        574.63        570.89        17.74 o                         
  -2   8   5       1980.87       1968.40        36.65 o                         
  -1   8   5        117.42        117.03         8.99 o                         
   0   8   5       1154.64       1129.10        26.93 o                         
   1   8   5        707.55        742.84        17.66 o                         
   2   8   5         51.48         44.06         6.53 o                         
   3   8   5        205.19        207.60        10.27 o                         
   4   8   5       1052.95       1032.40        24.00 o                         
   5   8   5         72.81         85.68        12.56 o                         
   6   8   5        189.13        158.82        23.56 o                         
   7   8   5         70.02         56.83        20.26 o                         
   8   8   5        114.05        129.98        20.48 o                         
  -8   9   5         11.68         17.12        10.80 o                         
  -7   9   5         63.59         63.53        10.53 o                         
  -6   9   5        583.06        581.82        20.13 o                         
  -5   9   5        287.54        260.46        13.66 o                         
  -4   9   5          1.61         16.56         8.42 o                         
  -3   9   5        166.17        170.10        15.44 o                         
  -2   9   5        149.75        143.19        10.43 o                         
  -1   9   5       1215.67       1184.58        28.01 o                         
   0   9   5        691.96        639.72        19.05 o                         
   1   9   5        375.59        350.74        14.34 o                         
   2   9   5         77.71         82.48         7.95 o                         
   3   9   5        317.45        340.51        14.48 o                         
   4   9   5        145.25        155.76        30.55 o                         
   5   9   5         79.17         71.40        12.95 o                         
   6   9   5        325.33        327.60        20.29 o                         
   7   9   5         15.91          2.00        17.08 o                         
  -7  10   5        234.66        176.87        15.46 o                         
  -6  10   5         27.24         49.46        12.35 o                         
  -5  10   5          2.44          7.82        11.31 o                         
  -4  10   5          0.62          9.44        10.90 o                         
  -3  10   5         31.74         33.48        10.71 o                         
  -2  10   5         18.62         19.85        13.52 o                         
  -1  10   5        582.63        570.56        21.73 o                         
   0  10   5        435.57        433.70        18.51 o                         
   1  10   5        389.05        445.85        19.23 o                         
   2  10   5        120.91        127.72        14.18 o                         
   3  10   5        172.98        164.46        27.66 o                         
   4  10   5          0.45          4.15        22.95 o                         
   5  10   5        674.82        655.07        27.90 o                         
  -3  11   5        222.91        260.32        19.51 o                         
  -2  11   5         34.59         24.83        14.65 o                         
  -1  11   5        393.64        369.71        21.92 o                         
   0  11   5         59.76         48.70        21.89 o                         
   1  11   5        186.05        200.40        22.17 o                         
   2  11   5        193.33        203.20        36.38 o                         
 -14   0   6        106.67         99.37        18.05 o                         
 -12   0   6       5432.90       5441.67       125.05 o                         
 -10   0   6       4093.16       4171.78        97.49 o                         
  -8   0   6       2145.98       2056.28        38.10 o                         
  -6   0   6       8447.82       8520.56       105.45 o                         
  -4   0   6       4451.06       4231.92        57.54 o                         
  -2   0   6        298.39        254.09         8.28 o                         
   0   0   6      11222.69      11023.86       147.98 o                         
   2   0   6        192.87        164.79        10.40 o                         
   4   0   6         61.78         39.27         5.43 o                         
   6   0   6       1234.30       1257.79        29.76 o                         
   8   0   6         89.94         68.83        13.94 o                         
  10   0   6        195.05        207.37        23.96 o                         
  12   0   6          4.35         28.75        23.09 o                         
 -14   1   6         35.62         50.12        12.70 o                         
 -13   1   6        115.61         98.68        12.14 o                         
 -12   1   6        248.02        234.10        18.97 o                         
 -11   1   6        187.65        164.77        26.31 o                         
 -10   1   6         86.52         91.42         7.77 o                         
  -9   1   6       1387.89       1427.44        25.76 o                         
  -8   1   6        391.98        409.58         9.77 o                         
  -7   1   6       1926.74       1850.45        23.92 o                         
  -6   1   6         12.84         15.83         4.27 o                         
  -5   1   6       3326.67       3237.36        37.75 o                         
  -4   1   6          3.79          0.62         2.74 o                         
  -3   1   6       1749.42       1702.37        29.79 o                         
  -2   1   6       3025.00       3131.62        30.85 o                         
  -1   1   6       7499.63       7474.15        62.69 o                         
   0   1   6       1017.01        944.81        13.96 o                         
   1   1   6       1042.33       1028.49        14.97 o                         
   2   1   6        157.85        141.87         6.22 o                         
   3   1   6       1012.93        923.91        14.14 o                         
   4   1   6         12.98         31.51         3.84 o                         
   5   1   6       2846.98       2811.27        35.58 o                         
   6   1   6        187.58        187.10         8.57 o                         
   7   1   6        173.21        174.26         9.66 o                         
   8   1   6       1413.94       1294.88        41.58 o                         
   9   1   6        766.44        750.54        30.80 o                         
  10   1   6        178.27        159.07        15.37 o                         
  11   1   6         67.67         64.34        14.79 o                         
  12   1   6         78.96         50.97        15.71 o                         
 -13   2   6         70.65         39.38        11.74 o                         
 -12   2   6          5.10          8.67         9.00 o                         
 -11   2   6          0.02          6.37         7.96 o                         
 -10   2   6        116.46        109.47         7.74 o                         
  -9   2   6        193.48        205.13        10.36 o                         
  -8   2   6          5.40         11.39         4.80 o                         
  -7   2   6         51.22         58.86         5.85 o                         
  -6   2   6          2.41          3.80         3.44 o                         
  -5   2   6         59.30         69.09         4.22 o                         
  -4   2   6        260.64        277.63         6.89 o                         
  -3   2   6       1006.03       1029.95        14.50 o                         
  -2   2   6       3428.99       3485.62        34.06 o                         
  -1   2   6        268.33        268.24         6.26 o                         
   0   2   6        697.49        728.18        10.90 o                         
   1   2   6        101.06         99.94         3.97 o                         
   2   2   6       1348.02       1342.40        17.19 o                         
   3   2   6       1287.81       1303.47        21.24 o                         
   4   2   6        816.20        804.66        14.08 o                         
   5   2   6          3.66          8.42         4.29 o                         
   6   2   6       1457.38       1473.76        23.62 o                         
   7   2   6        250.12        241.49        13.46 o                         
   8   2   6         46.29         41.82        20.26 o                         
   9   2   6         28.90         35.79        13.94 o                         
  10   2   6        388.89        457.07        24.42 o                         
  11   2   6         23.08         31.28        14.32 o                         
 -13   3   6         14.81         11.99        10.61 o                         
 -12   3   6        469.93        419.40        18.11 o                         
 -11   3   6        329.36        322.37        13.98 o                         
 -10   3   6          0.27         -1.24         6.78 o                         
  -9   3   6         29.74         32.75         6.22 o                         
  -8   3   6        472.28        486.27        13.75 o                         
  -7   3   6         37.07         41.67         4.86 o                         
  -6   3   6        122.72        121.52         6.47 o                         
  -5   3   6        817.98        837.32        15.72 o                         
  -4   3   6         43.13         48.32         3.97 o                         
  -3   3   6          2.04          4.26         2.79 o                         
  -2   3   6        459.78        526.14         9.69 o                         
  -1   3   6         22.01         31.75         2.94 o                         
   0   3   6        386.67        377.08         9.51 o                         
   1   3   6         63.03         49.08         3.23 o                         
   2   3   6        214.63        207.81         6.73 o                         
   3   3   6       1470.43       1487.30        21.37 o                         
   4   3   6        626.80        634.03        13.68 o                         
   5   3   6        513.85        492.83        12.08 o                         
   6   3   6        714.15        745.41        17.86 o                         
   7   3   6        695.02        727.20        20.39 o                         
   8   3   6        739.52        727.08        21.08 o                         
   9   3   6        627.87        664.31        70.36 o                         
  10   3   6         86.59         83.56        13.86 o                         
  11   3   6        423.13        416.49        29.19 o                         
 -13   4   6        175.40        144.90        13.91 o                         
 -12   4   6        469.93        454.77        23.15 o                         
 -11   4   6        846.61        813.27        30.27 o                         
 -10   4   6        942.89        936.83        22.37 o                         
  -9   4   6         26.18         17.85         6.82 o                         
  -8   4   6        725.24        716.41        17.61 o                         
  -7   4   6        552.54        560.47        13.80 o                         
  -6   4   6        756.49        742.74        15.54 o                         
  -5   4   6          1.03          5.93         4.23 o                         
  -4   4   6       3688.86       3671.95        42.14 o                         
  -3   4   6        297.34        305.11        10.36 o                         
  -2   4   6        624.65        589.05        10.50 o                         
  -1   4   6        310.69        326.51         7.46 o                         
   0   4   6        773.36        752.92        13.79 o                         
   1   4   6       1075.46       1086.78        17.54 o                         
   2   4   6       2029.56       1992.71        28.03 o                         
   3   4   6        859.02        922.00        17.42 o                         
   4   4   6       1151.78       1191.32        20.94 o                         
   5   4   6        899.26        863.91        19.05 o                         
   6   4   6          2.55         11.23         9.53 o                         
   7   4   6        125.11        135.21        11.42 o                         
   8   4   6        527.68        561.54        26.60 o                         
   9   4   6        523.10        519.31        33.98 o                         
  10   4   6        284.48        285.24        21.86 o                         
  11   4   6        123.17        136.36        23.52 o                         
 -12   5   6         12.19          4.54        12.13 o                         
 -11   5   6        417.79        400.61        16.66 o                         
 -10   5   6          1.88          0.30         8.50 o                         
  -9   5   6       1052.03       1093.14        26.91 o                         
  -8   5   6          9.99         14.95         7.12 o                         
  -7   5   6       2122.20       2237.84        40.53 o                         
  -6   5   6          7.55         16.95         7.11 o                         
  -5   5   6       2625.97       2593.50        38.69 o                         
  -4   5   6        484.55        493.07        13.83 o                         
  -3   5   6       2492.89       2522.74        38.45 o                         
  -2   5   6          0.02          2.40         3.96 o                         
  -1   5   6       1014.76       1009.63        17.46 o                         
   0   5   6         98.70        104.61         6.06 o                         
   1   5   6       3626.72       3754.17        45.28 o                         
   2   5   6         58.25         53.06         4.83 o                         
   3   5   6        262.70        258.29         9.05 o                         
   4   5   6         23.09         27.14         5.40 o                         
   5   5   6        499.82        517.34        16.93 o                         
   6   5   6         11.23         10.94         8.52 o                         
   7   5   6       1083.37       1166.50        33.08 o                         
   8   5   6          6.60         19.06        12.62 o                         
   9   5   6         39.87         42.69        13.55 o                         
  10   5   6          1.06         -3.08        15.84 o                         
 -11   6   6        107.95         91.05        11.20 o                         
 -10   6   6        421.12        420.63        16.94 o                         
  -9   6   6         52.52         74.87         9.15 o                         
  -8   6   6        816.32        832.92        23.30 o                         
  -7   6   6        327.53        336.05        25.29 o                         
  -6   6   6         69.78         74.53         7.47 o                         
  -5   6   6        185.05        212.98        10.19 o                         
  -4   6   6        971.71        997.61        23.89 o                         
  -3   6   6         51.16         54.04         5.96 o                         
  -2   6   6       1542.81       1608.05        30.17 o                         
  -1   6   6        390.38        370.14        11.06 o                         
   0   6   6         65.54         69.38         9.56 o                         
   1   6   6          0.10          3.08         4.82 o                         
   2   6   6        921.36        935.41        18.90 o                         
   3   6   6       2320.27       2347.75        53.65 o                         
   4   6   6        312.20        310.54        10.62 o                         
   5   6   6        582.08        595.35        19.20 o                         
   6   6   6         16.97         10.51         9.47 o                         
   7   6   6        348.41        381.91        18.89 o                         
   8   6   6        408.41        439.18        26.63 o                         
   9   6   6        199.07        240.31        21.95 o                         
 -11   7   6         30.86         18.84        11.82 o                         
 -10   7   6        242.50        199.19        13.38 o                         
  -9   7   6         38.08         29.46         9.85 o                         
  -8   7   6         57.48         45.27         9.10 o                         
  -7   7   6          4.62         13.37         8.21 o                         
  -6   7   6         29.75         32.44         7.47 o                         
  -5   7   6        652.79        662.60        18.27 o                         
  -4   7   6         67.34         77.85         7.05 o                         
  -3   7   6         45.06         47.02         6.41 o                         
  -2   7   6         17.91         21.27         9.36 o                         
  -1   7   6        189.34        182.40         9.85 o                         
   0   7   6          2.80          3.03         5.97 o                         
   1   7   6         74.72         62.52         7.15 o                         
   2   7   6          2.42         -0.51         5.73 o                         
   3   7   6        283.08        286.29        11.58 o                         
   4   7   6         13.94         16.69         6.53 o                         
   5   7   6         17.82          6.35         9.96 o                         
   6   7   6          0.29         -1.16        10.54 o                         
   7   7   6        705.51        771.54        34.48 o                         
   8   7   6         26.89         51.10        33.76 o                         
   9   7   6        236.89        272.93        28.97 o                         
 -10   8   6         90.69         79.56        13.72 o                         
  -9   8   6        301.45        306.11        18.46 o                         
  -8   8   6        361.79        371.92        20.90 o                         
  -7   8   6        348.82        347.40        18.06 o                         
  -6   8   6         59.41         42.18         8.93 o                         
  -5   8   6         16.61         11.93         7.54 o                         
  -4   8   6         17.76          9.80         7.04 o                         
  -3   8   6          0.31         -3.24         7.38 o                         
  -2   8   6          7.34          5.76         7.16 o                         
  -1   8   6        249.14        263.47        12.10 o                         
   0   8   6        705.41        724.82        19.98 o                         
   1   8   6         88.21        100.61         7.70 o                         
   2   8   6        121.76        120.31         8.04 o                         
   3   8   6        464.42        463.79        14.64 o                         
   4   8   6        178.78        162.20        10.73 o                         
   5   8   6        104.98         94.34        15.37 o                         
   6   8   6        305.19        356.99        27.88 o                         
   7   8   6        432.38        398.74        29.62 o                         
  -8   9   6        111.21        117.66        12.52 o                         
  -7   9   6        554.54        618.03        21.81 o                         
  -6   9   6         19.41         18.16         9.68 o                         
  -5   9   6        486.84        469.13        19.13 o                         
  -4   9   6         40.46         37.05         8.40 o                         
  -3   9   6       1189.91       1210.11        28.97 o                         
  -2   9   6         54.20         42.58        11.40 o                         
  -1   9   6        152.93        148.04        10.53 o                         
   0   9   6         42.33         38.63         8.50 o                         
   1   9   6        473.19        480.12        25.61 o                         
   2   9   6          0.65          5.80         8.66 o                         
   3   9   6        243.18        262.29        12.33 o                         
   4   9   6         82.75         72.50        17.72 o                         
   5   9   6         43.35         24.95        15.68 o                         
   6   9   6         16.08         31.39        16.63 o                         
  -6  10   6       1072.04       1168.02        35.72 o                         
  -5  10   6        210.70        198.81        15.18 o                         
  -4  10   6        728.18        714.25        25.61 o                         
  -3  10   6          7.12         17.11        11.37 o                         
  -2  10   6        275.29        282.34        16.33 o                         
  -1  10   6          0.12         20.13        11.14 o                         
   0  10   6        526.53        538.77        38.17 o                         
   1  10   6        369.66        359.84        18.24 o                         
   2  10   6         65.48         68.59        11.95 o                         
   3  10   6        102.81         56.20        23.52 o                         
   4  10   6        303.88        301.60        24.14 o                         
  -1  11   6        909.49        875.09        29.03 o                         
 -13   0   7       1106.67       1188.15        47.41 o                         
 -11   0   7         84.54         88.61        14.17 o                         
  -9   0   7         85.15        102.12         8.28 o                         
  -7   0   7        930.64       1014.14        23.43 o                         
  -5   0   7        532.43        545.88        15.14 o                         
  -3   0   7       1246.82       1326.96        24.62 o                         
  -1   0   7        124.40        119.37        18.07 o                         
   1   0   7          6.31          3.13         4.90 o                         
   3   0   7       1815.43       1933.86        41.41 o                         
   5   0   7        358.30        392.44        20.78 o                         
   7   0   7        266.36        269.23        24.40 o                         
   9   0   7         58.58         44.87        17.43 o                         
  11   0   7        838.52        903.96        52.28 o                         
 -13   1   7         19.83         25.46        11.55 o                         
 -12   1   7        405.44        404.60        18.11 o                         
 -11   1   7          1.26         -3.12         9.08 o                         
 -10   1   7         92.71        103.53         7.97 o                         
  -9   1   7        164.51        142.29         8.33 o                         
  -8   1   7        573.55        561.92        13.36 o                         
  -7   1   7        774.79        782.30        14.08 o                         
  -6   1   7        382.24        356.76         9.77 o                         
  -5   1   7         52.87         51.27         3.86 o                         
  -4   1   7         34.85         37.94         3.42 o                         
  -3   1   7       2492.31       2564.39        27.90 o                         
  -2   1   7        182.17        172.92         5.99 o                         
  -1   1   7         14.30         12.16         2.45 o                         
   0   1   7        114.87        100.63         5.23 o                         
   1   1   7         47.77         40.88         4.60 o                         
   2   1   7       2431.56       2407.36        28.82 o                         
   3   1   7          4.55          1.47         3.77 o                         
   4   1   7        522.43        505.63        14.36 o                         
   5   1   7        128.23        126.14         8.61 o                         
   6   1   7       1219.41       1182.46        27.54 o                         
   7   1   7        230.55        222.90        13.16 o                         
   8   1   7        399.20        401.40        21.86 o                         
   9   1   7        826.88        870.89        46.18 o                         
  10   1   7        104.11         91.04        14.61 o                         
  11   1   7        146.57        147.48        16.48 o                         
 -13   2   7         80.55         59.33        13.73 o                         
 -12   2   7       1002.72        949.98        28.92 o                         
 -11   2   7         22.85         21.57         8.40 o                         
 -10   2   7        469.94        501.77        14.85 o                         
  -9   2   7       1672.21       1719.57        30.06 o                         
  -8   2   7         80.14         65.81         5.66 o                         
  -7   2   7       1340.41       1336.90        22.43 o                         
  -6   2   7         86.77         80.01         5.11 o                         
  -5   2   7       3350.70       3253.36        45.17 o                         
  -4   2   7        438.90        418.25         9.06 o                         
  -3   2   7      13315.67      13475.73       109.17 o                         
  -2   2   7       4908.90       5155.37        47.70 o                         
  -1   2   7      11425.91      11436.98        93.41 o                         
   0   2   7          9.87         12.41         2.64 o                         
   1   2   7       3913.80       3732.30        39.05 o                         
   2   2   7         10.69         11.02         4.24 o                         
   3   2   7       3981.66       3925.62        46.77 o                         
   4   2   7       1755.14       1744.61        26.91 o                         
   5   2   7       2368.04       2371.31        42.69 o                         
   6   2   7        122.04        135.41        12.65 o                         
   7   2   7         43.48         51.95         8.76 o                         
   8   2   7        236.59        234.74        18.17 o                         
   9   2   7        654.47        683.28        73.41 o                         
  10   2   7        261.33        237.20        41.82 o                         
  11   2   7         53.90         69.41        15.70 o                         
 -13   3   7        201.83        183.25        14.53 o                         
 -12   3   7        378.84        374.04        26.99 o                         
 -11   3   7        103.84        114.40        12.62 o                         
 -10   3   7        418.30        418.85        15.75 o                         
  -9   3   7        130.30        127.38         8.15 o                         
  -8   3   7       1884.16       1882.91        29.07 o                         
  -7   3   7        727.41        750.53        16.24 o                         
  -6   3   7       1241.99       1226.41        21.31 o                         
  -5   3   7        320.74        336.05         9.16 o                         
  -4   3   7       2529.36       2509.49        28.75 o                         
  -3   3   7        382.81        403.50         9.80 o                         
  -2   3   7       3681.29       3652.59        37.02 o                         
  -1   3   7        429.10        429.18        10.75 o                         
   0   3   7       4118.00       4056.33        39.76 o                         
   1   3   7         63.01         71.81         4.00 o                         
   2   3   7       2983.05       2859.92        33.69 o                         
   3   3   7         91.40        109.32         6.18 o                         
   4   3   7       3884.23       3972.28        49.10 o                         
   5   3   7         82.96         77.39         8.17 o                         
   6   3   7       3568.37       3703.65        70.19 o                         
   7   3   7         25.68         11.93         9.03 o                         
   8   3   7       1177.44       1247.07        58.69 o                         
   9   3   7          8.04         14.66        12.78 o                         
  10   3   7        403.52        416.71        32.89 o                         
 -12   4   7         98.63        127.25        12.56 o                         
 -11   4   7       1098.15       1060.05        30.43 o                         
 -10   4   7          3.09         17.24         8.51 o                         
  -9   4   7        196.17        178.84        10.88 o                         
  -8   4   7         21.10         27.16         7.01 o                         
  -7   4   7         43.87         41.24         5.58 o                         
  -6   4   7         99.44         96.02         6.25 o                         
  -5   4   7        871.19        859.67        16.76 o                         
  -4   4   7         28.88         19.15         5.08 o                         
  -3   4   7        243.33        218.24         6.81 o                         
  -2   4   7        221.37        215.49         7.90 o                         
  -1   4   7         27.63         24.94         3.48 o                         
   0   4   7        372.53        396.27         8.82 o                         
   1   4   7        794.92        845.33        15.33 o                         
   2   4   7         23.07         24.10         4.28 o                         
   3   4   7         80.52         78.61         5.70 o                         
   4   4   7         23.48         28.28         5.26 o                         
   5   4   7         40.27         52.05         6.30 o                         
   6   4   7        383.00        390.08        15.97 o                         
   7   4   7       1045.92       1077.39        32.56 o                         
   8   4   7         34.23         45.20        13.02 o                         
   9   4   7        201.33        209.98        19.56 o                         
  10   4   7        199.65        229.16        20.61 o                         
 -12   5   7        151.54        143.71        14.71 o                         
 -11   5   7         14.63         11.22         9.92 o                         
 -10   5   7       1062.55       1094.08        27.82 o                         
  -9   5   7         27.30         27.24         8.45 o                         
  -8   5   7         58.51         63.59         7.93 o                         
  -7   5   7         91.79        106.03         9.16 o                         
  -6   5   7        381.31        386.27        13.31 o                         
  -5   5   7        249.42        266.12        13.53 o                         
  -4   5   7         71.60         80.54         9.61 o                         
  -3   5   7        171.39        178.93         9.73 o                         
  -2   5   7         25.36         20.24         4.40 o                         
  -1   5   7        134.30        124.23         6.60 o                         
   0   5   7        504.24        508.60        12.06 o                         
   1   5   7        572.96        560.24        12.82 o                         
   2   5   7        110.52        107.70         6.74 o                         
   3   5   7          8.78          7.56         5.24 o                         
   4   5   7        127.40        121.16         7.13 o                         
   5   5   7         83.28         77.79         8.73 o                         
   6   5   7        546.95        520.77        18.24 o                         
   7   5   7        480.35        474.69        20.31 o                         
   8   5   7          1.37         -1.36        11.24 o                         
   9   5   7         16.59         16.89        14.94 o                         
  10   5   7          5.81         20.91        23.09 o                         
 -11   6   7         28.33         39.57        10.99 o                         
 -10   6   7        298.21        331.63        15.46 o                         
  -9   6   7         12.18          4.27         9.05 o                         
  -8   6   7        569.79        590.63        19.42 o                         
  -7   6   7         38.46         36.57         7.90 o                         
  -6   6   7         75.92         64.10         8.12 o                         
  -5   6   7        132.16        125.42        11.29 o                         
  -4   6   7         17.62         25.64         6.05 o                         
  -3   6   7          6.96          9.87         5.70 o                         
  -2   6   7         31.61         37.87         5.78 o                         
  -1   6   7        134.22        143.46         7.30 o                         
   0   6   7         33.04         38.97         5.27 o                         
   1   6   7          8.05         19.43         7.70 o                         
   2   6   7        126.41        128.77         8.10 o                         
   3   6   7        335.80        343.01        14.44 o                         
   4   6   7          2.01          1.88         6.69 o                         
   5   6   7        224.45        204.30        14.24 o                         
   6   6   7         37.89         38.37        10.47 o                         
   7   6   7         61.95         51.39        11.59 o                         
   8   6   7        169.74        164.43        18.02 o                         
   9   6   7        173.29        182.27        26.14 o                         
 -10   7   7        144.61        146.66        12.24 o                         
  -9   7   7          6.28         11.45        10.07 o                         
  -8   7   7        467.08        501.47        20.70 o                         
  -7   7   7         31.74         49.19         8.89 o                         
  -6   7   7        394.56        396.20        16.43 o                         
  -5   7   7        121.28        147.75         9.28 o                         
  -4   7   7       1644.64       1681.76        31.59 o                         
  -3   7   7          7.73         14.68         6.30 o                         
  -2   7   7        256.65        250.65        13.48 o                         
  -1   7   7          2.63          7.55         6.71 o                         
   0   7   7       1570.13       1609.43        31.33 o                         
   1   7   7        207.76        210.62         9.58 o                         
   2   7   7        373.68        393.67        17.79 o                         
   3   7   7          0.79          7.21         7.16 o                         
   4   7   7       1134.20       1198.26        42.38 o                         
   5   7   7         16.25         20.05        10.63 o                         
   6   7   7        105.15        130.56        12.88 o                         
   7   7   7         59.70         64.21        15.37 o                         
   8   7   7        167.50        163.80        26.14 o                         
  -9   8   7         27.64         48.54        11.58 o                         
  -8   8   7         96.07         92.46        11.59 o                         
  -7   8   7        259.95        267.28        15.07 o                         
  -6   8   7        107.71         94.99        10.02 o                         
  -5   8   7        640.49        635.01        18.65 o                         
  -4   8   7        124.92        112.37        10.23 o                         
  -3   8   7        782.70        777.13        20.16 o                         
  -2   8   7        122.77        112.16         8.61 o                         
  -1   8   7        889.71        836.29        22.02 o                         
   0   8   7         15.81         13.32         7.69 o                         
   1   8   7       1629.43       1677.41        37.63 o                         
   2   8   7         10.89         11.65         7.85 o                         
   3   8   7        841.12        808.85        31.00 o                         
   4   8   7        333.90        326.66        15.18 o                         
   5   8   7        491.45        523.84        22.63 o                         
   6   8   7        146.70        141.42        17.39 o                         
   7   8   7        225.06        233.65        22.20 o                         
  -8   9   7         18.73         33.64        12.06 o                         
  -7   9   7         18.35          4.22        10.82 o                         
  -6   9   7        634.27        676.59        24.65 o                         
  -5   9   7        285.51        282.76        14.74 o                         
  -4   9   7         42.30         34.17         8.73 o                         
  -3   9   7        176.25        154.90        10.63 o                         
  -2   9   7        143.15        151.43        10.86 o                         
  -1   9   7        417.99        465.91        16.96 o                         
   0   9   7        361.19        391.53        15.88 o                         
   1   9   7        397.71        392.16        35.90 o                         
   2   9   7          4.42          7.32        10.17 o                         
   3   9   7          7.64         20.74        12.32 o                         
   4   9   7         22.17         20.49        12.91 o                         
   5   9   7         13.02          7.60        16.93 o                         
  -5  10   7         15.44         10.33        12.70 o                         
  -4  10   7         15.67         22.18        11.12 o                         
  -3  10   7          2.80          5.27        10.57 o                         
  -2  10   7        101.15        135.82        13.06 o                         
  -1  10   7          9.54         13.98        11.61 o                         
   0  10   7         37.75         27.29        13.38 o                         
   1  10   7        234.13        191.54        16.83 o                         
   2  10   7         82.42         66.95        14.32 o                         
   3  10   7          6.58         19.60        25.70 o                         
 -12   0   8        335.28        304.52        39.43 o                         
 -10   0   8        102.37        105.91        14.48 o                         
  -8   0   8        547.56        512.75        16.44 o                         
  -6   0   8       2556.38       2572.24        43.52 o                         
  -4   0   8       1232.16       1223.57        26.28 o                         
  -2   0   8       5517.04       5446.49        86.18 o                         
   0   0   8       3341.86       3305.73        59.75 o                         
   2   0   8       1632.53       1578.12        37.33 o                         
   4   0   8       4853.37       4887.46       103.77 o                         
   6   0   8       3247.00       3330.64        80.76 o                         
   8   0   8       1278.70       1402.34        65.78 o                         
  10   0   8       1519.30       1578.78        74.06 o                         
 -13   1   8        464.57        447.87        29.87 o                         
 -12   1   8         42.66         47.89        10.93 o                         
 -11   1   8        734.64        718.39        31.00 o                         
 -10   1   8          0.24          6.98        10.25 o                         
  -9   1   8        328.59        344.77        10.94 o                         
  -8   1   8        796.47        808.45        16.97 o                         
  -7   1   8        177.63        163.64         7.02 o                         
  -6   1   8        444.74        412.47         9.91 o                         
  -5   1   8       1662.53       1626.39        21.92 o                         
  -4   1   8        328.25        310.15         7.96 o                         
  -3   1   8          3.80          5.69         3.24 o                         
  -2   1   8        381.81        373.61         7.92 o                         
  -1   1   8        704.16        665.34        12.22 o                         
   0   1   8        163.06        154.29         9.63 o                         
   1   1   8       2200.42       2162.37        35.82 o                         
   2   1   8        155.37        145.82         7.15 o                         
   3   1   8        589.19        578.55        17.51 o                         
   4   1   8          0.64          3.65         5.46 o                         
   5   1   8       2812.00       2779.43        49.32 o                         
   6   1   8         18.03          8.62         7.28 o                         
   7   1   8        740.66        811.32        35.80 o                         
   8   1   8        501.24        483.17        24.95 o                         
   9   1   8        847.92        874.55        61.21 o                         
  10   1   8         32.05         33.11        14.79 o                         
 -13   2   8          1.01         16.97        12.42 o                         
 -12   2   8         35.45         24.08        10.96 o                         
 -11   2   8          0.80          4.18         8.58 o                         
 -10   2   8        493.91        484.87        14.67 o                         
  -9   2   8         38.15         40.90         6.77 o                         
  -8   2   8        150.58        148.74         7.74 o                         
  -7   2   8        114.91        116.31         7.67 o                         
  -6   2   8       1411.52       1390.51        22.95 o                         
  -5   2   8         23.27         19.09         3.93 o                         
  -4   2   8        257.84        260.31         7.55 o                         
  -3   2   8        164.64        145.10         5.64 o                         
  -2   2   8       3296.99       3378.14        38.57 o                         
  -1   2   8        649.41        684.99        13.20 o                         
   0   2   8        516.18        530.08        11.08 o                         
   1   2   8        198.90        199.92         7.30 o                         
   2   2   8         68.76         67.78         4.60 o                         
   3   2   8         20.57         12.05         5.11 o                         
   4   2   8        238.87        240.95        10.23 o                         
   5   2   8         18.18         15.20         6.69 o                         
   6   2   8          1.72         -1.56         8.56 o                         
   7   2   8         69.10         64.38         9.95 o                         
   8   2   8         66.91         47.06        11.86 o                         
   9   2   8         20.04         19.82        13.25 o                         
  10   2   8         44.17         49.61        14.94 o                         
 -13   3   8        120.48         88.94        15.48 o                         
 -12   3   8        503.84        504.24        18.25 o                         
 -11   3   8        432.25        403.81        15.64 o                         
 -10   3   8         22.68          9.41         7.59 o                         
  -9   3   8       1536.17       1563.82        36.95 o                         
  -8   3   8        237.17        224.20         9.39 o                         
  -7   3   8       1033.20       1054.99        20.25 o                         
  -6   3   8        142.95        135.06         7.08 o                         
  -5   3   8        199.90        182.44         8.05 o                         
  -4   3   8        260.62        236.58         8.58 o                         
  -3   3   8        708.95        735.40        17.02 o                         
  -2   3   8         26.14         25.32         4.40 o                         
  -1   3   8        539.12        524.10        11.54 o                         
   0   3   8        226.01        221.65         7.40 o                         
   1   3   8          5.12          4.76         4.24 o                         
   2   3   8       1211.60       1229.23        21.66 o                         
   3   3   8        314.58        332.75        10.31 o                         
   4   3   8          5.72          5.42         5.91 o                         
   5   3   8         25.01         21.94         7.16 o                         
   6   3   8       1105.39       1101.00        32.52 o                         
   7   3   8        112.41         93.50        10.83 o                         
   8   3   8          6.82         18.51        12.32 o                         
   9   3   8          7.64         18.84        13.71 o                         
  10   3   8          2.07        -12.10        16.34 o                         
 -12   4   8        168.81        140.90        13.53 o                         
 -11   4   8        544.35        528.96        18.50 o                         
 -10   4   8        102.29         92.91         9.32 o                         
  -9   4   8        105.35        105.12         9.33 o                         
  -8   4   8        165.44        167.74        10.50 o                         
  -7   4   8       1769.03       1824.42        32.14 o                         
  -6   4   8        320.67        331.13        15.81 o                         
  -5   4   8       2077.67       2141.98        38.79 o                         
  -4   4   8        981.44       1016.51        20.82 o                         
  -3   4   8       1020.49       1002.95        20.38 o                         
  -2   4   8         45.11         58.55         5.28 o                         
  -1   4   8        660.94        610.44        17.71 o                         
   0   4   8        560.64        583.72        14.26 o                         
   1   4   8         44.26         35.73         5.29 o                         
   2   4   8       1055.74       1143.63        21.62 o                         
   3   4   8          0.91         -5.23         5.23 o                         
   4   4   8        106.57        114.02         7.99 o                         
   5   4   8       1014.41       1015.21        35.02 o                         
   6   4   8        549.93        556.00        21.91 o                         
   7   4   8        491.58        489.50        21.50 o                         
   8   4   8       1701.09       1812.69        47.11 o                         
   9   4   8        126.12         84.53        15.55 o                         
 -12   5   8          0.24         10.85        12.87 o                         
 -11   5   8         16.20         13.34        10.29 o                         
 -10   5   8         64.30         45.29         9.63 o                         
  -9   5   8          3.06          8.48         8.69 o                         
  -8   5   8         58.79         50.75        10.17 o                         
  -7   5   8          6.89         15.64         7.07 o                         
  -6   5   8          3.79          6.08         6.48 o                         
  -5   5   8          7.01          7.84         6.96 o                         
  -4   5   8        180.60        193.16         9.46 o                         
  -3   5   8        469.58        489.80        14.30 o                         
  -2   5   8          0.26         -0.86         5.27 o                         
  -1   5   8        573.79        562.20        18.57 o                         
   0   5   8         57.30         70.96         6.05 o                         
   1   5   8       2286.20       2403.18        36.03 o                         
   2   5   8          0.89          4.31         5.39 o                         
   3   5   8       1577.14       1614.96        28.08 o                         
   4   5   8        137.32        114.18         7.45 o                         
   5   5   8       1631.22       1737.36        38.74 o                         
   6   5   8          0.81         18.17        10.26 o                         
   7   5   8        902.65        924.15        31.15 o                         
   8   5   8          4.69         -8.61        12.29 o                         
   9   5   8        386.19        428.49        29.19 o                         
 -11   6   8         86.34         96.18        11.79 o                         
 -10   6   8       1218.45       1275.35        31.74 o                         
  -9   6   8         38.11         26.53         9.70 o                         
  -8   6   8        576.15        595.68        19.58 o                         
  -7   6   8        972.78       1012.28        25.94 o                         
  -6   6   8         46.01         43.45         7.68 o                         
  -5   6   8        403.08        393.06        13.79 o                         
  -4   6   8       2479.17       2592.98        41.08 o                         
  -3   6   8        639.26        630.56        16.83 o                         
  -2   6   8        370.77        372.08        12.65 o                         
  -1   6   8         51.75         49.27         7.07 o                         
   0   6   8          8.38         11.09         6.65 o                         
   1   6   8        136.86        130.89         7.89 o                         
   2   6   8        416.69        399.94        12.60 o                         
   3   6   8        180.51        162.79         8.85 o                         
   4   6   8        634.59        637.62        16.77 o                         
   5   6   8          3.63         -2.34         8.95 o                         
   6   6   8         81.69         99.25        11.75 o                         
   7   6   8         30.67         28.16        12.36 o                         
   8   6   8        287.13        277.29        28.32 o                         
 -10   7   8          0.10         -0.20        11.67 o                         
  -9   7   8        684.94        714.94        22.97 o                         
  -8   7   8          4.47         -1.97        10.99 o                         
  -7   7   8       1213.42       1251.48        30.96 o                         
  -6   7   8         12.43         17.89         9.22 o                         
  -5   7   8        760.69        792.80        20.87 o                         
  -4   7   8         28.71         24.76         7.32 o                         
  -3   7   8       2033.81       2081.23        36.12 o                         
  -2   7   8         42.40         32.70         7.04 o                         
  -1   7   8        365.81        373.11        14.67 o                         
   0   7   8         66.09         68.19        11.00 o                         
   1   7   8         80.80         78.65         7.16 o                         
   2   7   8          0.89         12.94         7.01 o                         
   3   7   8        655.96        659.06        18.51 o                         
   4   7   8          1.42         -2.45         8.41 o                         
   5   7   8        101.22         99.14        27.06 o                         
   6   7   8          3.22         17.98        12.72 o                         
   7   7   8         68.72         43.87        16.74 o                         
  -9   8   8          6.75         19.99        11.99 o                         
  -8   8   8        405.25        442.29        28.83 o                         
  -7   8   8        166.25        184.48        12.73 o                         
  -6   8   8        258.27        297.94        18.39 o                         
  -5   8   8          0.30         12.61         8.55 o                         
  -4   8   8         17.22         27.87         9.16 o                         
  -3   8   8        363.05        382.16        16.17 o                         
  -2   8   8         75.65         76.34        13.10 o                         
  -1   8   8        283.86        267.08        13.35 o                         
   0   8   8        204.41        201.10        14.40 o                         
   1   8   8         45.11         58.24         9.64 o                         
   2   8   8         18.30         16.47         9.46 o                         
   3   8   8         42.69         50.27        10.00 o                         
   4   8   8          1.25         -0.50        10.43 o                         
   5   8   8         27.70         31.96        15.90 o                         
   6   8   8         97.62         69.27        23.09 o                         
  -7   9   8         13.55         12.55        11.58 o                         
  -6   9   8         22.45         37.00        11.06 o                         
  -5   9   8        119.23        113.23        13.12 o                         
  -4   9   8         23.93         18.18         9.11 o                         
  -3   9   8         96.20        103.86        10.54 o                         
  -2   9   8        128.73        137.16        11.22 o                         
  -1   9   8        136.16        142.11        11.12 o                         
   0   9   8          7.11          0.26         9.51 o                         
   1   9   8        788.14        842.69        26.11 o                         
   2   9   8         90.84         55.93        11.42 o                         
   3   9   8        186.74        206.95        22.89 o                         
   4   9   8          0.05         -3.78        12.08 o                         
  -4  10   8         56.89         53.36        11.73 o                         
  -3  10   8        243.48        237.38        15.27 o                         
  -2  10   8        227.26        224.08        14.56 o                         
  -1  10   8        425.44        395.87        17.44 o                         
   0  10   8        536.57        549.81        29.05 o                         
   1  10   8          0.14         25.15        14.60 o                         
 -13   0   9        822.41        811.79        42.69 o                         
 -11   0   9       1242.47       1291.55        47.47 o                         
  -9   0   9       1500.40       1477.77        51.74 o                         
  -7   0   9       3142.62       3216.13        57.47 o                         
  -5   0   9       2322.69       2278.49        43.59 o                         
  -3   0   9        212.88        205.33        10.44 o                         
  -1   0   9       1323.78       1302.19        32.88 o                         
   1   0   9        640.74        618.22        21.55 o                         
   3   0   9         21.90         48.84        15.21 o                         
   5   0   9        393.38        399.36        23.43 o                         
   7   0   9       1571.12       1602.30        72.32 o                         
   9   0   9        132.26         72.75        20.04 o                         
 -13   1   9       1019.88       1022.21        31.16 o                         
 -12   1   9        410.01        401.21        18.29 o                         
 -11   1   9        321.47        307.87        20.50 o                         
 -10   1   9        367.84        366.21        20.54 o                         
  -9   1   9         24.64         25.73         6.41 o                         
  -8   1   9        531.87        525.64        13.47 o                         
  -7   1   9        235.58        247.37         9.09 o                         
  -6   1   9        546.46        550.56        11.94 o                         
  -5   1   9         45.45         43.48         4.43 o                         
  -4   1   9        147.05        137.97         6.15 o                         
  -3   1   9        454.87        448.51         9.59 o                         
  -2   1   9       3048.06       3018.51        35.82 o                         
  -1   1   9        506.08        508.96        18.43 o                         
   0   1   9        953.82        957.68        20.24 o                         
   1   1   9       2398.41       2455.58        36.07 o                         
   2   1   9        970.13        981.74        20.21 o                         
   3   1   9        519.18        503.47        16.93 o                         
   4   1   9        493.64        506.17        15.83 o                         
   5   1   9        673.67        633.23        29.05 o                         
   6   1   9        409.06        396.56        18.74 o                         
   7   1   9        331.30        348.10        34.63 o                         
   8   1   9        112.31         96.95        14.47 o                         
   9   1   9         77.19         38.12        14.17 o                         
  10   1   9         42.22         45.21        16.32 o                         
 -12   2   9          6.80          3.96        11.55 o                         
 -11   2   9        418.03        391.84        17.94 o                         
 -10   2   9         30.39         36.00         7.83 o                         
  -9   2   9        163.35        167.11         9.39 o                         
  -8   2   9          9.25         11.19         6.09 o                         
  -7   2   9         16.26         12.02         6.65 o                         
  -6   2   9        127.95        128.96         7.19 o                         
  -5   2   9          1.67          8.77         4.35 o                         
  -4   2   9         27.25         29.37         4.34 o                         
  -3   2   9       1535.36       1642.60        21.85 o                         
  -2   2   9        141.63        106.80         6.48 o                         
  -1   2   9          4.36         -2.65         4.46 o                         
   0   2   9        879.82        867.23        24.20 o                         
   1   2   9        924.39        895.44        21.55 o                         
   2   2   9        644.06        642.38        15.67 o                         
   3   2   9        759.50        762.29        19.71 o                         
   4   2   9          3.69         14.76         6.29 o                         
   5   2   9       1416.62       1403.60        32.58 o                         
   6   2   9        593.40        607.80        22.88 o                         
   7   2   9        121.30        109.70        11.45 o                         
   8   2   9          0.30          4.52        12.45 o                         
   9   2   9        559.66        582.64        29.57 o                         
 -12   3   9         58.96         55.99        14.04 o                         
 -11   3   9        408.81        379.31        17.62 o                         
 -10   3   9          4.68          1.85         8.20 o                         
  -9   3   9        188.57        168.87         9.62 o                         
  -8   3   9         13.14         26.40         6.54 o                         
  -7   3   9         17.42         17.60         6.01 o                         
  -6   3   9         48.27         60.41         6.19 o                         
  -5   3   9        693.79        708.09        15.37 o                         
  -4   3   9        135.60        140.07         6.53 o                         
  -3   3   9       1073.38       1141.17        19.78 o                         
  -2   3   9          2.21          9.91         4.92 o                         
  -1   3   9        289.09        318.37         9.43 o                         
   0   3   9         87.25         89.88         6.18 o                         
   1   3   9          6.53          6.38         4.91 o                         
   2   3   9        340.28        309.62        12.73 o                         
   3   3   9        220.42        232.53        17.07 o                         
   4   3   9        101.02        107.18        11.41 o                         
   5   3   9        286.46        320.44        19.69 o                         
   6   3   9         47.95         25.91         9.98 o                         
   7   3   9         41.36         35.53        15.15 o                         
   8   3   9        215.34        218.75        19.72 o                         
   9   3   9          1.82          9.05        15.25 o                         
 -12   4   9         43.48         27.17        12.59 o                         
 -11   4   9        612.82        603.39        19.83 o                         
 -10   4   9          0.52          8.00         9.62 o                         
  -9   4   9        233.81        217.25        12.85 o                         
  -8   4   9          7.36         13.27         7.50 o                         
  -7   4   9       1253.81       1267.54        25.99 o                         
  -6   4   9         18.04         14.76         6.85 o                         
  -5   4   9       1657.71       1760.89        30.67 o                         
  -4   4   9          1.91          2.92         7.16 o                         
  -3   4   9        127.27        136.74         9.71 o                         
  -2   4   9         30.69         28.07         7.18 o                         
  -1   4   9        794.28        822.87        18.09 o                         
   0   4   9         16.39         14.87         5.36 o                         
   1   4   9        174.40        177.72        11.81 o                         
   2   4   9        804.85        796.26        20.57 o                         
   3   4   9        237.93        211.13        12.51 o                         
   4   4   9        337.45        327.87        18.23 o                         
   5   4   9         80.28         75.06        12.74 o                         
   6   4   9         26.32         14.07        10.78 o                         
   7   4   9        208.41        185.51        15.11 o                         
   8   4   9        316.30        324.72        24.62 o                         
   9   4   9         51.05         50.39        16.17 o                         
 -11   5   9         12.13         19.16        11.10 o                         
 -10   5   9       1496.25       1558.70        35.09 o                         
  -9   5   9        101.74         85.03        11.60 o                         
  -8   5   9        425.95        437.34        16.34 o                         
  -7   5   9        173.13        169.80        16.41 o                         
  -6   5   9        873.00        895.41        21.42 o                         
  -5   5   9         72.32         73.20         7.51 o                         
  -4   5   9       1478.01       1602.62        33.45 o                         
  -3   5   9         32.62         36.15         6.96 o                         
  -2   5   9       1306.42       1368.10        29.54 o                         
  -1   5   9          5.23          6.09         6.10 o                         
   0   5   9       1141.78       1152.92        22.96 o                         
   1   5   9          2.83          6.52         6.58 o                         
   2   5   9       1720.60       1793.83        34.64 o                         
   3   5   9         68.32         85.78         8.09 o                         
   4   5   9        625.89        644.44        19.40 o                         
   5   5   9        399.17        383.51        16.17 o                         
   6   5   9        192.80        192.47        33.08 o                         
   7   5   9          7.51         -4.64        12.54 o                         
   8   5   9        150.10        131.78        14.73 o                         
 -10   6   9          0.25          5.48        11.13 o                         
  -9   6   9        573.13        551.80        22.64 o                         
  -8   6   9          7.68         13.23         9.44 o                         
  -7   6   9        389.15        393.40        16.36 o                         
  -6   6   9         41.02         49.70         8.18 o                         
  -5   6   9        608.50        595.84        30.90 o                         
  -4   6   9        597.25        598.58        19.78 o                         
  -3   6   9        904.43        940.88        31.40 o                         
  -2   6   9        276.13        282.49        14.83 o                         
  -1   6   9        499.17        513.48        17.00 o                         
   0   6   9          1.41          2.36         7.19 o                         
   1   6   9        220.17        224.31        10.22 o                         
   2   6   9       1098.00       1136.84        26.72 o                         
   3   6   9        390.44        378.23        14.82 o                         
   4   6   9          1.85          2.25         9.41 o                         
   5   6   9        110.40         90.39        10.45 o                         
   6   6   9         89.50         90.98        12.70 o                         
   7   6   9        240.25        229.68        26.16 o                         
  -9   7   9        145.01        160.96        23.14 o                         
  -8   7   9        200.79        206.65        13.91 o                         
  -7   7   9        116.88        108.94        11.01 o                         
  -6   7   9         24.03         23.25         8.83 o                         
  -5   7   9        411.28        391.17        16.56 o                         
  -4   7   9        303.26        304.99        14.81 o                         
  -3   7   9        144.30        140.41        10.36 o                         
  -2   7   9         59.05         54.52         8.66 o                         
  -1   7   9        162.19        155.51        12.46 o                         
   0   7   9        628.53        664.83        20.26 o                         
   1   7   9          7.48          2.88         8.20 o                         
   2   7   9         10.05          9.18         8.39 o                         
   3   7   9         36.95         43.26         8.90 o                         
   4   7   9        481.26        467.07        19.06 o                         
   5   7   9         74.91         46.28        11.14 o                         
   6   7   9        339.22        356.88        20.51 o                         
  -8   8   9          0.93          1.77        11.81 o                         
  -7   8   9        152.89        143.73        12.68 o                         
  -6   8   9         11.45          6.89        10.61 o                         
  -5   8   9        152.27        154.26        12.41 o                         
  -4   8   9         41.81         50.76         9.79 o                         
  -3   8   9        150.81        177.86        12.36 o                         
  -2   8   9         90.86         99.03        12.49 o                         
  -1   8   9        798.99        879.78        27.99 o                         
   0   8   9        209.73        215.98        13.04 o                         
   1   8   9        208.70        207.13        12.69 o                         
   2   8   9        634.42        661.74        27.79 o                         
   3   8   9        465.42        442.40        19.02 o                         
   4   8   9        296.66        309.55        21.69 o                         
   5   8   9        313.13        325.63        24.49 o                         
  -6   9   9        696.29        687.51        30.70 o                         
  -5   9   9         62.65         66.10        11.84 o                         
  -4   9   9        226.63        207.97        15.84 o                         
  -3   9   9         40.23         22.48        10.59 o                         
  -2   9   9        179.56        198.59        13.28 o                         
  -1   9   9        268.17        253.89        14.37 o                         
   0   9   9        642.03        698.89        22.13 o                         
   1   9   9        261.21        275.03        15.18 o                         
   2   9   9        304.00        302.41        19.49 o                         
   3   9   9         21.94         34.80        14.84 o                         
 -12   0  10        199.65        163.11        18.48 o                         
 -10   0  10          8.27          1.27        13.99 o                         
  -8   0  10          3.27         14.11        10.74 o                         
  -6   0  10        159.08        153.02        11.73 o                         
  -4   0  10        385.47        363.55        16.64 o                         
  -2   0  10        394.25        377.28        17.03 o                         
   0   0  10          2.11          3.75         7.10 o                         
   2   0  10        164.60        171.56        12.35 o                         
   4   0  10        121.43        111.71        14.12 o                         
   6   0  10          9.67          5.92        12.45 o                         
   8   0  10         19.00         14.81        19.17 o                         
 -12   1  10         81.68         80.49        12.56 o                         
 -11   1  10        122.15        128.10        19.00 o                         
 -10   1  10        271.58        277.72        17.01 o                         
  -9   1  10          3.17         11.91         7.52 o                         
  -8   1  10         61.13         73.06         6.62 o                         
  -7   1  10        265.66        282.78         9.86 o                         
  -6   1  10         64.07         73.54         5.62 o                         
  -5   1  10         20.37         21.70         4.76 o                         
  -4   1  10       1285.08       1271.45        23.86 o                         
  -3   1  10        188.36        174.22         8.59 o                         
  -2   1  10        289.33        282.60        10.59 o                         
  -1   1  10        188.20        199.79         8.97 o                         
   0   1  10          1.75         -0.28         5.17 o                         
   1   1  10         56.89         58.46         5.96 o                         
   2   1  10        356.72        347.66        14.22 o                         
   3   1  10        236.39        232.83        12.00 o                         
   4   1  10          2.59          6.19         7.00 o                         
   5   1  10        359.68        358.72        15.90 o                         
   6   1  10        551.11        569.12        23.93 o                         
   7   1  10          2.27         10.46        12.32 o                         
   8   1  10        231.24        106.73        20.91 o                         
   9   1  10        110.09        119.16        15.86 o                         
 -12   2  10        402.59        390.73        25.72 o                         
 -11   2  10         40.17         20.67        12.83 o                         
 -10   2  10        862.79        866.54        20.82 o                         
  -9   2  10         77.40         86.57         7.52 o                         
  -8   2  10        443.21        467.58        13.20 o                         
  -7   2  10        173.01        175.24         8.89 o                         
  -6   2  10       2939.91       2930.96        38.96 o                         
  -5   2  10        611.33        604.78        14.74 o                         
  -4   2  10        821.12        877.54        17.07 o                         
  -3   2  10          4.68          8.72         5.17 o                         
  -2   2  10       3555.06       3609.26        47.92 o                         
  -1   2  10          9.50         13.22         6.31 o                         
   0   2  10        943.08        891.08        26.88 o                         
   1   2  10         32.78         45.93         6.32 o                         
   2   2  10       2016.27       2069.98        33.96 o                         
   3   2  10          5.49         12.23         8.54 o                         
   4   2  10       1770.83       1733.93        34.40 o                         
   5   2  10         18.50         13.28         8.48 o                         
   6   2  10        134.54        133.86        18.66 o                         
   7   2  10         12.66         12.19        13.20 o                         
   8   2  10        422.45        413.56        24.33 o                         
   9   2  10          1.34         -2.28        16.77 o                         
 -12   3  10        222.37        178.86        23.98 o                         
 -11   3  10        300.63        314.15        15.21 o                         
 -10   3  10        555.30        539.24        18.21 o                         
  -9   3  10       1299.19       1298.28        29.56 o                         
  -8   3  10        208.31        213.50        11.16 o                         
  -7   3  10        916.45        918.59        21.19 o                         
  -6   3  10          8.24         10.44         5.97 o                         
  -5   3  10       2384.95       2457.01        38.33 o                         
  -4   3  10       1675.79       1714.75        26.46 o                         
  -3   3  10       5485.82       5586.53        66.54 o                         
  -2   3  10         97.67         88.41         7.59 o                         
  -1   3  10       3019.42       3023.59        42.71 o                         
   0   3  10         23.20         30.55         5.61 o                         
   1   3  10       1211.07       1214.13        24.49 o                         
   2   3  10        100.05         97.52         7.61 o                         
   3   3  10       1691.61       1709.85        33.93 o                         
   4   3  10         22.83         12.57         7.37 o                         
   5   3  10        661.85        694.95        28.95 o                         
   6   3  10        980.80       1060.72        44.75 o                         
   7   3  10        329.80        316.56        19.55 o                         
   8   3  10        161.22        103.25        23.52 o                         
 -11   4  10        103.93        102.37        11.80 o                         
 -10   4  10        297.93        289.77        16.07 o                         
  -9   4  10        183.17        185.96        11.97 o                         
  -8   4  10        436.69        437.55        14.92 o                         
  -7   4  10          6.66          7.33         7.71 o                         
  -6   4  10        254.21        264.18        14.51 o                         
  -5   4  10          6.52          6.51         7.65 o                         
  -4   4  10        461.58        484.15        16.81 o                         
  -3   4  10         45.70         53.04         8.16 o                         
  -2   4  10          8.30          5.05         7.62 o                         
  -1   4  10         15.15         19.73         7.79 o                         
   0   4  10        744.14        742.64        20.24 o                         
   1   4  10         31.01         31.68         6.96 o                         
   2   4  10         98.61        104.07         8.43 o                         
   3   4  10          0.29         -2.11         7.35 o                         
   4   4  10        208.99        209.55        11.57 o                         
   5   4  10          0.05          1.79         9.25 o                         
   6   4  10       1474.29       1449.10        41.76 o                         
   7   4  10         80.88         64.23        13.04 o                         
   8   4  10        182.51        166.42        24.40 o                         
 -10   5  10          3.99          5.51        11.07 o                         
  -9   5  10         32.80         34.90        10.04 o                         
  -8   5  10          3.19          7.20         9.34 o                         
  -7   5  10        231.03        208.01        16.01 o                         
  -6   5  10        465.09        474.23        17.30 o                         
  -5   5  10          6.39          0.91         8.24 o                         
  -4   5  10        105.28        102.41         9.11 o                         
  -3   5  10         41.42         42.46         7.69 o                         
  -2   5  10         50.02         61.53         8.68 o                         
  -1   5  10        252.55        236.82        13.85 o                         
   0   5  10        127.00        113.17         9.81 o                         
   1   5  10        405.00        401.86        14.63 o                         
   2   5  10         48.11         38.21         7.76 o                         
   3   5  10        174.98        173.47        10.43 o                         
   4   5  10         13.98          5.90         9.58 o                         
   5   5  10         31.04         16.61         9.93 o                         
   6   5  10         26.44         14.89        12.74 o                         
   7   5  10        319.00        272.24        19.19 o                         
 -10   6  10        119.60        124.33        12.90 o                         
  -9   6  10        178.98        188.50        13.24 o                         
  -8   6  10        546.86        548.79        19.57 o                         
  -7   6  10          1.38          0.57        10.12 o                         
  -6   6  10         45.77         44.12        12.36 o                         
  -5   6  10         88.22         91.15        15.54 o                         
  -4   6  10        197.24        215.86        12.74 o                         
  -3   6  10         84.43         77.84         9.09 o                         
  -2   6  10         99.38        110.01        10.58 o                         
  -1   6  10          0.67         14.59         8.91 o                         
   0   6  10          9.97         24.83         9.16 o                         
   1   6  10        384.00        387.17        14.86 o                         
   2   6  10        562.57        582.64        18.55 o                         
   3   6  10        182.41        168.25        16.71 o                         
   4   6  10        172.00        196.13        23.45 o                         
   5   6  10        104.21        117.30        11.64 o                         
   6   6  10        116.45        124.11        14.89 o                         
  -8   7  10          9.65         20.67        12.82 o                         
  -7   7  10        876.22        963.14        31.00 o                         
  -6   7  10         40.67         36.73        16.18 o                         
  -5   7  10       1167.17       1243.01        31.57 o                         
  -4   7  10         20.93         11.10         9.33 o                         
  -3   7  10       1682.23       1782.55        49.11 o                         
  -2   7  10          2.13         -5.06        10.08 o                         
  -1   7  10       1934.67       2030.09        59.54 o                         
   0   7  10          0.00          3.89         9.92 o                         
   1   7  10        821.79        856.08        27.23 o                         
   2   7  10          6.41          5.97        10.35 o                         
   3   7  10       1241.38       1294.98        30.17 o                         
   4   7  10          4.37          8.00        11.43 o                         
   5   7  10         46.09         35.30        12.37 o                         
  -7   8  10         30.17         36.41        13.31 o                         
  -6   8  10        355.76        362.25        17.58 o                         
  -5   8  10         23.15         21.69        10.88 o                         
  -4   8  10       1093.66       1155.80        30.70 o                         
  -3   8  10         63.99         75.06        12.25 o                         
  -2   8  10        229.74        208.27        13.98 o                         
  -1   8  10          2.13         -3.23        11.20 o                         
   0   8  10        478.02        528.09        21.25 o                         
   1   8  10         16.02         18.45        12.64 o                         
   2   8  10        514.80        502.22        20.44 o                         
   3   8  10         23.53          9.28        19.85 o                         
  -4   9  10          2.95        -11.94        11.94 o                         
  -3   9  10          2.77         28.14        11.66 o                         
  -2   9  10         19.08         21.70        11.43 o                         
  -1   9  10        155.09        172.99        14.29 o                         
   0   9  10          6.76          9.05        12.64 o                         
 -11   0  11         46.63         41.11        16.91 o                         
  -9   0  11          1.63          8.08        11.96 o                         
  -7   0  11        170.77        163.60        15.94 o                         
  -5   0  11        205.17        210.52        13.77 o                         
  -3   0  11        691.86        717.25        25.21 o                         
  -1   0  11        608.05        567.87        22.20 o                         
   1   0  11       2396.46       2423.81        79.65 o                         
   3   0  11       1789.36       1803.57        46.35 o                         
   5   0  11       1220.99       1271.75        47.87 o                         
   7   0  11       1490.11       1393.19        69.70 o                         
 -11   1  11          0.98         11.83        11.92 o                         
 -10   1  11        100.61        101.90        12.72 o                         
  -9   1  11       1004.32        992.36        22.84 o                         
  -8   1  11        313.03        309.80        11.53 o                         
  -7   1  11        690.03        708.79        20.24 o                         
  -6   1  11        752.27        738.70        17.77 o                         
  -5   1  11        458.47        469.79        14.85 o                         
  -4   1  11        633.98        648.41        16.53 o                         
  -3   1  11        376.94        359.44        12.21 o                         
  -2   1  11       1299.94       1381.79        26.28 o                         
  -1   1  11        227.30        202.93         9.46 o                         
   0   1  11        231.31        223.39        12.19 o                         
   1   1  11         27.10         18.13         6.11 o                         
   2   1  11        169.26        156.71        11.20 o                         
   3   1  11        121.31        113.34         9.19 o                         
   4   1  11        357.00        330.43        18.10 o                         
   5   1  11          2.63         -0.36         9.61 o                         
   6   1  11        108.59         85.25        12.34 o                         
   7   1  11         39.39         42.45        14.01 o                         
   8   1  11        165.66        186.91        22.00 o                         
 -11   2  11        150.35        146.98        12.84 o                         
 -10   2  11         17.66         21.42        10.14 o                         
  -9   2  11        558.72        547.63        15.63 o                         
  -8   2  11        278.66        263.99        11.92 o                         
  -7   2  11        182.04        165.87        10.76 o                         
  -6   2  11        357.14        336.95        14.66 o                         
  -5   2  11         34.14         32.40         7.51 o                         
  -4   2  11         19.66         22.69         6.19 o                         
  -3   2  11          1.82         -1.56         5.84 o                         
  -2   2  11         16.29         19.11         6.01 o                         
  -1   2  11          1.84         -5.85         5.85 o                         
   0   2  11        157.04        136.74         8.15 o                         
   1   2  11        132.20        119.49         8.22 o                         
   2   2  11        115.94        115.28         7.77 o                         
   3   2  11          2.20          2.71         7.43 o                         
   4   2  11          0.79          9.22         8.05 o                         
   5   2  11        324.60        301.53        15.36 o                         
   6   2  11         27.51          3.59        15.73 o                         
   7   2  11         19.77         16.30        16.55 o                         
   8   2  11          0.36         -8.89        15.54 o                         
 -11   3  11         63.00         68.94        12.99 o                         
 -10   3  11        499.66        553.43        28.87 o                         
  -9   3  11        178.96        167.43        11.16 o                         
  -8   3  11        784.11        831.29        23.22 o                         
  -7   3  11          9.18          8.04         8.66 o                         
  -6   3  11        761.27        796.89        26.01 o                         
  -5   3  11        568.21        580.98        21.83 o                         
  -4   3  11        932.41        955.64        28.67 o                         
  -3   3  11        914.05        917.58        23.10 o                         
  -2   3  11        127.47         98.27         9.42 o                         
  -1   3  11         20.37         22.38         6.92 o                         
   0   3  11        116.64        116.29        11.24 o                         
   1   3  11         28.33         25.84         6.58 o                         
   2   3  11          9.67         14.17         7.37 o                         
   3   3  11       1451.49       1452.52        31.55 o                         
   4   3  11        327.30        318.04        13.59 o                         
   5   3  11        106.89         96.44        14.41 o                         
   6   3  11         51.70          9.07        14.05 o                         
   7   3  11          2.33         -1.12        13.61 o                         
 -10   4  11          0.18         -2.42        10.92 o                         
  -9   4  11        465.96        461.98        19.78 o                         
  -8   4  11          6.79         -0.76         9.78 o                         
  -7   4  11        366.03        345.19        15.84 o                         
  -6   4  11        317.91        298.81        16.38 o                         
  -5   4  11        363.18        349.23        27.54 o                         
  -4   4  11          2.06         -0.03         8.69 o                         
  -3   4  11        937.33        993.92        29.70 o                         
  -2   4  11          0.41         11.29         8.47 o                         
  -1   4  11        836.69        832.61        22.31 o                         
   0   4  11        190.58        182.89        10.72 o                         
   1   4  11        783.86        798.51        21.85 o                         
   2   4  11          4.80          5.63         7.82 o                         
   3   4  11       1065.29       1041.85        26.34 o                         
   4   4  11         41.48         30.36         8.91 o                         
   5   4  11        194.17        162.99        16.68 o                         
   6   4  11          9.02         15.70        13.50 o                         
   7   4  11        654.45        685.70        27.65 o                         
 -10   5  11         41.67         57.53        11.96 o                         
  -9   5  11         12.08         27.24        12.34 o                         
  -8   5  11         59.68         24.61        11.57 o                         
  -7   5  11        270.12        250.78        14.37 o                         
  -6   5  11        137.58        138.69        14.43 o                         
  -5   5  11          8.39         17.68        10.07 o                         
  -4   5  11        186.98        199.40        13.79 o                         
  -3   5  11          0.14         -9.13         9.13 o                         
  -2   5  11        824.14        876.28        27.85 o                         
  -1   5  11        274.07        251.33        14.63 o                         
   0   5  11       1696.09       1758.68        35.90 o                         
   1   5  11         21.87         27.28         8.04 o                         
   2   5  11       2337.71       2429.93        45.02 o                         
   3   5  11         30.73         47.86         9.19 o                         
   4   5  11       2520.77       2696.11        91.00 o                         
   5   5  11        127.83        132.65        12.22 o                         
   6   5  11       2291.70       2409.19        75.02 o                         
  -9   6  11        182.73        206.33        25.04 o                         
  -8   6  11         27.72         31.50        12.53 o                         
  -7   6  11        318.98        312.12        16.48 o                         
  -6   6  11         18.55          8.32        10.43 o                         
  -5   6  11       1760.50       1794.91        47.74 o                         
  -4   6  11         38.75         44.06        10.40 o                         
  -3   6  11        330.55        317.90        17.26 o                         
  -2   6  11         30.32         35.91        11.32 o                         
  -1   6  11        441.16        505.31        36.16 o                         
   0   6  11        136.87        127.86        11.55 o                         
   1   6  11        343.97        305.10        16.03 o                         
   2   6  11         83.08         82.88        13.69 o                         
   3   6  11        537.12        590.89        19.55 o                         
   4   6  11          0.39         -5.52        11.58 o                         
   5   6  11         67.27         60.28        12.33 o                         
  -7   7  11         13.43         30.29        13.35 o                         
  -6   7  11         60.55         59.34        11.69 o                         
  -5   7  11        102.31        103.56        17.26 o                         
  -4   7  11        333.09        313.66        17.69 o                         
  -3   7  11         40.40         50.38        11.30 o                         
  -2   7  11         40.53         29.01        11.39 o                         
  -1   7  11        128.73        103.79        12.34 o                         
   0   7  11          1.09         10.01        11.07 o                         
   1   7  11         36.77         25.97        11.20 o                         
   2   7  11         16.86          8.08        11.74 o                         
   3   7  11          6.33         23.38        11.94 o                         
   4   7  11          2.45         -4.00        12.62 o                         
  -5   8  11         21.36         30.11        13.19 o                         
  -4   8  11         39.57         68.45        17.54 o                         
  -3   8  11          3.50         14.72        12.51 o                         
  -2   8  11         73.82         67.44        12.69 o                         
  -1   8  11         70.50         94.37        12.79 o                         
   0   8  11          6.91          3.06        12.40 o                         
   1   8  11         49.63         54.21        17.35 o                         
 -10   0  12        753.01        884.78        39.72 o                         
  -8   0  12        292.65        320.79        38.12 o                         
  -6   0  12       1141.29       1163.36        41.13 o                         
  -4   0  12        302.09        292.39        26.78 o                         
  -2   0  12        869.14        876.45        29.37 o                         
   0   0  12       1470.37       1483.97        40.78 o                         
   2   0  12         22.00         19.18        10.30 o                         
   4   0  12        363.42        398.62        41.39 o                         
   6   0  12         75.71         81.47        20.91 o                         
 -11   1  12        233.16        245.60        24.18 o                         
 -10   1  12          0.84         12.48        13.80 o                         
  -9   1  12        414.17        409.01        19.12 o                         
  -8   1  12         80.88         75.71        10.89 o                         
  -7   1  12        989.55       1019.89        25.73 o                         
  -6   1  12          1.10         -1.64         8.09 o                         
  -5   1  12        358.35        399.18        13.63 o                         
  -4   1  12        463.40        443.96        19.87 o                         
  -3   1  12       1335.43       1347.58        29.35 o                         
  -2   1  12        319.65        332.26        13.84 o                         
  -1   1  12        763.02        733.43        18.74 o                         
   0   1  12        382.93        358.31        15.49 o                         
   1   1  12        274.00        282.03        11.81 o                         
   2   1  12        339.66        344.34        14.05 o                         
   3   1  12        352.69        344.51        18.17 o                         
   4   1  12        191.24        189.71        12.16 o                         
   5   1  12        541.91        548.05        21.64 o                         
   6   1  12        245.03        208.51        17.49 o                         
   7   1  12         36.78         29.51        15.70 o                         
 -10   2  12        178.18        137.08        17.83 o                         
  -9   2  12         26.05         18.88        15.06 o                         
  -8   2  12         26.94         22.95         9.48 o                         
  -7   2  12          3.33         14.29         9.05 o                         
  -6   2  12        325.58        334.09        14.60 o                         
  -5   2  12          0.37          2.79         7.95 o                         
  -4   2  12          3.88          6.96         6.68 o                         
  -3   2  12        380.07        377.29        13.30 o                         
  -2   2  12        100.71        105.21         8.96 o                         
  -1   2  12          4.38         19.03         6.69 o                         
   0   2  12        380.04        377.94        13.51 o                         
   1   2  12         45.74         46.55         8.18 o                         
   2   2  12        356.13        348.98        19.00 o                         
   3   2  12        157.08        135.19        10.25 o                         
   4   2  12        445.65        430.87        16.56 o                         
   5   2  12         25.93         33.70        13.82 o                         
   6   2  12        229.75        232.76        28.06 o                         
 -10   3  12        162.32        139.78        15.66 o                         
  -9   3  12          2.39        -13.49        13.49 o                         
  -8   3  12         17.35         -5.29        14.65 o                         
  -7   3  12        238.87        226.82        15.44 o                         
  -6   3  12          8.60         24.39        10.15 o                         
  -5   3  12        213.90        214.47        14.80 o                         
  -4   3  12       1125.91       1148.17        32.98 o                         
  -3   3  12         54.86         54.01         8.12 o                         
  -2   3  12         18.37         42.01         9.26 o                         
  -1   3  12        239.84        230.47        12.37 o                         
   0   3  12       1004.74       1049.99        26.33 o                         
   1   3  12         99.42        123.68        10.63 o                         
   2   3  12        652.04        698.04        20.75 o                         
   3   3  12        216.29        220.00        11.85 o                         
   4   3  12       1172.85       1163.44        39.89 o                         
   5   3  12        263.75        276.09        18.62 o                         
   6   3  12         82.56         95.09        14.59 o                         
  -9   4  12        118.09        103.71        14.58 o                         
  -8   4  12        212.44        198.82        20.12 o                         
  -7   4  12        183.31        194.29        14.51 o                         
  -6   4  12         63.65         57.46        17.73 o                         
  -5   4  12        529.20        549.72        22.68 o                         
  -4   4  12        764.39        728.61        25.89 o                         
  -3   4  12        296.71        261.29        16.02 o                         
  -2   4  12        436.78        411.87        19.03 o                         
  -1   4  12        291.58        296.51        16.22 o                         
   0   4  12        176.86        155.71        10.59 o                         
   1   4  12         45.42         42.63        10.81 o                         
   2   4  12        667.68        678.57        20.69 o                         
   3   4  12          0.73         -8.02         9.27 o                         
   4   4  12        281.37        265.63        15.32 o                         
   5   4  12        137.92        105.40        11.98 o                         
  -9   5  12        573.30        586.53        27.79 o                         
  -8   5  12         35.14         23.23        14.00 o                         
  -7   5  12        170.31        166.34        14.37 o                         
  -6   5  12        149.96        135.27        16.85 o                         
  -5   5  12       1173.04       1154.14        34.42 o                         
  -4   5  12        331.22        304.04        21.63 o                         
  -3   5  12        239.46        260.52        15.81 o                         
  -2   5  12         94.39         96.60        11.44 o                         
  -1   5  12          8.99          6.03         9.93 o                         
   0   5  12          2.14         21.02        10.25 o                         
   1   5  12        693.44        684.55        20.79 o                         
   2   5  12         76.19         73.57        11.05 o                         
   3   5  12          2.18          1.79        10.02 o                         
   4   5  12         10.46         19.30        11.89 o                         
   5   5  12          5.07         -5.76        12.65 o                         
  -7   6  12        136.39        120.56        14.46 o                         
  -6   6  12         15.71         20.15        12.46 o                         
  -5   6  12        358.74        353.41        22.51 o                         
  -4   6  12        205.08        197.33        15.22 o                         
  -3   6  12        329.43        321.43        30.62 o                         
  -2   6  12        392.47        366.99        18.62 o                         
  -1   6  12        223.06        264.31        15.98 o                         
   0   6  12        247.86        210.96        16.73 o                         
   1   6  12         77.49         91.76        14.22 o                         
   2   6  12        411.45        412.52        25.91 o                         
   3   6  12        260.53        292.23        16.84 o                         
  -6   7  12          0.72          0.20        13.48 o                         
  -5   7  12          7.21          1.74        12.85 o                         
  -4   7  12          7.55         12.69        12.64 o                         
  -3   7  12         41.55         28.65        16.79 o                         
  -2   7  12        259.83        220.49        24.98 o                         
  -1   7  12        145.34        146.15        20.06 o                         
   0   7  12         44.57         33.99        12.27 o                         
   1   7  12         12.69         13.39        12.68 o                         
   2   7  12         20.44          4.30        13.26 o                         
  -9   0  13          1.37          9.47        17.24 o                         
  -7   0  13          8.15         -1.43        14.94 o                         
  -5   0  13        101.93        110.66        14.58 o                         
  -3   0  13        485.32        493.35        21.90 o                         
  -1   0  13        298.04        292.41        17.61 o                         
   1   0  13        660.79        691.74        27.81 o                         
   3   0  13        509.96        494.00        23.47 o                         
   5   0  13         18.04         -0.77        21.35 o                         
 -10   1  13        295.57        255.90        36.41 o                         
  -9   1  13         55.80         60.18        12.59 o                         
  -8   1  13        451.00        456.11        20.22 o                         
  -7   1  13        222.28        202.08        13.04 o                         
  -6   1  13        367.55        355.43        15.15 o                         
  -5   1  13        108.59         97.99         9.44 o                         
  -4   1  13        131.91        139.98         9.42 o                         
  -3   1  13         40.77         30.05         8.86 o                         
  -2   1  13        113.57        116.64        10.41 o                         
  -1   1  13        266.70        270.54        13.18 o                         
   0   1  13        425.83        409.81        14.21 o                         
   1   1  13         12.29          9.36         7.75 o                         
   2   1  13        199.38        192.77        10.96 o                         
   3   1  13        168.71        181.15        10.84 o                         
   4   1  13        393.46        361.66        15.84 o                         
   5   1  13        326.84        277.79        24.59 o                         
  -9   2  13        675.40        635.40        28.64 o                         
  -8   2  13         26.94         19.52        11.86 o                         
  -7   2  13       1757.41       1827.00        43.86 o                         
  -6   2  13        259.87        253.41        15.48 o                         
  -5   2  13        127.38        151.57        12.76 o                         
  -4   2  13         42.25         29.47         9.73 o                         
  -3   2  13       1331.54       1399.79        28.34 o                         
  -2   2  13         46.75         50.72        10.65 o                         
  -1   2  13        713.21        701.66        18.79 o                         
   0   2  13          0.51         14.57         7.96 o                         
   1   2  13        401.55        400.43        19.68 o                         
   2   2  13          2.01          5.31         8.32 o                         
   3   2  13        124.76        116.38        10.49 o                         
   4   2  13        160.66        137.66        11.64 o                         
   5   2  13        422.46        321.18        20.58 o                         
  -9   3  13          0.37         -4.66        14.49 o                         
  -8   3  13        673.33        704.53        30.12 o                         
  -7   3  13          5.91         -4.15        11.71 o                         
  -6   3  13        687.14        685.29        25.42 o                         
  -5   3  13          3.96         -4.27        10.60 o                         
  -4   3  13       1721.24       1782.51        44.20 o                         
  -3   3  13        107.74        102.62        11.69 o                         
  -2   3  13        800.42        786.45        31.09 o                         
  -1   3  13        174.68        191.43        18.71 o                         
   0   3  13        540.01        495.26        17.82 o                         
   1   3  13          4.42          4.99         9.06 o                         
   2   3  13        429.60        388.46        19.94 o                         
   3   3  13         31.81         21.69         9.92 o                         
   4   3  13        436.62        395.43        20.09 o                         
   5   3  13        726.62        688.80        29.24 o                         
  -8   4  13        395.41        388.04        19.96 o                         
  -7   4  13        170.18        140.24        20.80 o                         
  -6   4  13          5.16         19.13        12.51 o                         
  -5   4  13        369.60        320.98        18.69 o                         
  -4   4  13        124.43         96.63        12.03 o                         
  -3   4  13         50.84         22.06        10.73 o                         
  -2   4  13         79.51         64.38        11.05 o                         
  -1   4  13         12.49         11.65        10.70 o                         
   0   4  13        386.71        347.88        26.64 o                         
   1   4  13        135.87        117.42        10.54 o                         
   2   4  13         38.49         56.95        10.15 o                         
   3   4  13         77.99         83.12        10.57 o                         
   4   4  13         17.61         18.46        12.33 o                         
  -7   5  13         32.26         23.25        13.16 o                         
  -6   5  13         32.70         12.51        13.92 o                         
  -5   5  13         13.19          1.65        11.97 o                         
  -4   5  13        444.25        393.88        19.89 o                         
  -3   5  13         35.92         14.37        11.52 o                         
  -2   5  13         96.86        109.20        12.73 o                         
  -1   5  13        152.58        137.38        13.34 o                         
   0   5  13        101.02         96.52        12.30 o                         
   1   5  13          9.26         10.11        11.64 o                         
   2   5  13          4.94          3.26        10.61 o                         
   3   5  13        187.46        154.83        12.11 o                         
  -6   6  13          2.22          0.25        13.36 o                         
  -5   6  13        107.17        105.27        13.87 o                         
  -4   6  13         15.86         22.11        12.93 o                         
  -3   6  13         14.14         23.77        12.76 o                         
  -2   6  13        102.48         73.48        15.28 o                         
  -1   6  13        220.84        266.87        17.14 o                         
   0   6  13        294.96        257.03        17.17 o                         
   1   6  13        145.29        142.91        21.45 o                         
  -8   0  14        507.36        577.99        32.65 o                         
  -6   0  14        966.48        979.53        43.38 o                         
  -4   0  14       1160.02       1153.61        36.88 o                         
  -2   0  14       1165.11       1222.49        38.14 o                         
   0   0  14       1668.40       1731.45        47.89 o                         
   2   0  14        446.46        477.81        38.63 o                         
   4   0  14       1138.98       1116.71        47.43 o                         
  -8   1  14         69.55         76.47        13.39 o                         
  -7   1  14        367.89        369.97        21.60 o                         
  -6   1  14        107.80        108.96        18.21 o                         
  -5   1  14        404.00        365.75        16.05 o                         
  -4   1  14         33.25         31.63         8.65 o                         
  -3   1  14        746.74        716.82        22.15 o                         
  -2   1  14          1.79         -2.38         8.33 o                         
  -1   1  14        623.13        583.40        17.57 o                         
   0   1  14         12.56         11.63         8.66 o                         
   1   1  14        952.29        961.06        23.74 o                         
   2   1  14          3.55          8.04        10.45 o                         
   3   1  14       1063.29       1070.36        32.26 o                         
   4   1  14        162.37        149.10        16.80 o                         
  -8   2  14        191.73        173.33        17.65 o                         
  -7   2  14          1.09         18.57        12.27 o                         
  -6   2  14        222.90        236.50        21.57 o                         
  -5   2  14         15.32          8.07        11.76 o                         
  -4   2  14         60.13         34.96        11.04 o                         
  -3   2  14         20.74         24.20         9.43 o                         
  -2   2  14         51.91         36.46         9.51 o                         
  -1   2  14         62.35         59.18        12.93 o                         
   0   2  14          6.51         12.89        10.89 o                         
   1   2  14         84.48         58.77        15.33 o                         
   2   2  14        414.91        386.87        16.99 o                         
   3   2  14          0.43          1.55        11.00 o                         
  -8   3  14        251.36        241.91        17.04 o                         
  -7   3  14        141.20        123.14        14.29 o                         
  -6   3  14        879.74        858.60        45.90 o                         
  -5   3  14         57.32         25.26        12.07 o                         
  -4   3  14        245.55        222.48        18.57 o                         
  -3   3  14         49.44         44.58        11.45 o                         
  -2   3  14        206.13        206.04        15.18 o                         
  -1   3  14         68.00         75.41        12.31 o                         
   0   3  14         19.42         24.56        10.09 o                         
   1   3  14         40.52         32.24        10.40 o                         
   2   3  14          0.36         -5.82        10.69 o                         
   3   3  14         10.00        -11.37        11.37 o                         
  -7   4  14         35.80         67.05        15.03 o                         
  -6   4  14         55.04         59.63        13.44 o                         
  -5   4  14        254.34        200.21        16.16 o                         
  -4   4  14       1394.27       1394.57        40.25 o                         
  -3   4  14          1.58          7.46        14.84 o                         
  -2   4  14        108.23        107.88        13.14 o                         
  -1   4  14          3.29         16.75        11.98 o                         
   0   4  14        365.40        379.82        35.59 o                         
   1   4  14         41.72         30.16        11.05 o                         
   2   4  14       1073.63       1073.52        32.51 o                         
  -5   5  14        490.75        442.15        22.81 o                         
  -4   5  14         63.57         54.82        15.68 o                         
  -3   5  14        584.09        596.98        29.43 o                         
  -2   5  14         28.00         18.85        12.84 o                         
  -1   5  14        244.27        294.84        19.43 o                         
   0   5  14         45.85         22.83        13.07 o                         
  -7   0  15        116.43         91.42        19.24 o                         
  -5   0  15        457.43        407.39        28.19 o                         
  -3   0  15        621.22        606.07        26.45 o                         
  -1   0  15         72.33         60.14        14.37 o                         
   1   0  15          1.24         14.58        14.57 o                         
  -7   1  15        139.96        184.22        17.61 o                         
  -6   1  15          5.19         -5.74        12.46 o                         
  -5   1  15        287.00        265.29        18.51 o                         
  -4   1  15         19.66         23.38        10.77 o                         
  -3   1  15        192.89        208.13        12.15 o                         
  -2   1  15         62.40         68.53         9.82 o                         
  -1   1  15        118.15        132.04        10.60 o                         
   0   1  15        296.35        271.55        15.19 o                         
   1   1  15        456.20        448.64        16.60 o                         
  -6   2  15        251.33        281.51        18.04 o                         
  -5   2  15         38.08         32.84        16.85 o                         
  -4   2  15         28.32         24.17        12.35 o                         
  -3   2  15        276.17        286.51        24.96 o                         
  -2   2  15         51.69         52.46        10.88 o                         
  -1   2  15         67.96         63.88        11.12 o                         
   0   2  15         65.16         67.12        11.30 o                         
   1   2  15         87.88         78.65        13.18 o                         
  -5   3  15          0.04          6.37        13.30 o                         
  -4   3  15        257.18        290.31        23.08 o                         
  -3   3  15          4.07         -3.70        12.74 o                         
  -2   3  15        237.74        264.97        23.89 o                         
  -1   3  15         26.16         11.20        12.97 o                         
   0   3  15        452.95        462.59        25.51 o                         
                                                                                
