# Supplementary material for: Co(NCS)2(abpt)2 and Ni(NCS)2(abpt)2 [abpt is 4-amino-3,5-bis­(pyridin-2-yl)-1,2,4-triazole]: structural characterization of polymorphs A and B
Source: Acta Crystallogr C Struct Chem. 2021 Nov 16;77(Pt 12):777–81. doi: 10.1107/S2053229621010251 (PMC8645156; doi:10.1107/S2053229621010251)
Supplement: Supplementary file 4 [file c-77-00777-Ni_A_120Ksup4.hkl]

data_Ni_A_120K                                                                  
_shelx_title ' TestM1 in P2(1)/n'                                               
_shelx_refln_list_code          4                                               
_shelx_F_calc_maximum      188.40                                               
_exptl_crystal_F_000       668.00                                               
_reflns_d_resolution_high  0.8000                                               
                                                                                
loop_                                                                           
 _space_group_symop_operation_xyz                                               
 'x, y, z'                                                                      
 '-x+1/2, y+1/2, -z+1/2'                                                        
 '-x, -y, -z'                                                                   
 'x-1/2, -y-1/2, z-1/2'                                                         
                                                                                
_cell_length_a     8.4041                                                       
_cell_length_b    10.0681                                                       
_cell_length_c    16.2360                                                       
_cell_angle_alpha  90.000                                                       
_cell_angle_beta   93.060                                                       
_cell_angle_gamma  90.000                                                       
                                                                                
_shelx_F_squared_multiplier     1.000                                           
                                                                                
loop_                                                                           
 _refln_index_h                                                                 
 _refln_index_k                                                                 
 _refln_index_l                                                                 
 _refln_F_squared_calc                                                          
 _refln_F_squared_meas                                                          
 _refln_F_squared_sigma                                                         
 _refln_observed_status                                                         
   2   0   0        219.92        259.25         6.64 o                         
   4   0   0        332.92        306.62         9.65 o                         
   6   0   0        659.45        683.86        21.31 o                         
   8   0   0       1136.87       1156.58        30.90 o                         
  10   0   0        412.81        478.68        40.83 o                         
   1   1   0        814.04        930.98         5.72 o                         
   2   1   0       2194.04       2340.34        13.01 o                         
   3   1   0       1904.03       1773.50        12.73 o                         
   4   1   0         63.59         87.27         6.75 o                         
   5   1   0        729.51        656.78        13.44 o                         
   6   1   0          3.70         19.41        11.86 o                         
   7   1   0        628.57        597.67        20.22 o                         
   8   1   0        127.11        137.30        14.10 o                         
   9   1   0       1025.59        927.84        27.14 o                         
  10   1   0        171.95        193.85        21.61 o                         
   0   2   0         57.42         66.39         4.09 o                         
   1   2   0       2441.41       2668.80        15.98 o                         
   2   2   0       3204.81       3418.71        21.83 o                         
   3   2   0       1950.73       2060.14        13.01 o                         
   4   2   0          5.66          9.58         5.65 o                         
   5   2   0          7.69         27.68         7.85 o                         
   6   2   0       2678.15       2701.69        27.49 o                         
   7   2   0        102.69        117.60        12.43 o                         
   8   2   0        264.97        291.17        16.95 o                         
   9   2   0          0.32         -0.98        16.02 o                         
  10   2   0        630.24        645.97        29.03 o                         
   1   3   0       1704.69       1761.74        12.53 o                         
   2   3   0         48.45         65.13         4.72 o                         
   3   3   0       7117.92       7692.84        43.34 o                         
   4   3   0        643.00        648.96        10.55 o                         
   5   3   0         19.07         25.14         8.23 o                         
   6   3   0        231.07        277.68        14.50 o                         
   7   3   0        239.44        270.65        14.70 o                         
   8   3   0         66.92         77.13        14.58 o                         
   9   3   0        583.55        614.68        24.50 o                         
  10   3   0        167.91        149.64        31.53 o                         
   0   4   0       8086.10       8032.06        59.11 o                         
   1   4   0       3074.28       3263.73        19.06 o                         
   2   4   0        227.04        248.15         7.27 o                         
   3   4   0       1461.85       1443.14        20.19 o                         
   4   4   0       2035.66       1901.86        18.68 o                         
   5   4   0          3.58          2.15         9.27 o                         
   6   4   0       1109.11       1069.95        22.28 o                         
   7   4   0        700.74        685.07        20.68 o                         
   8   4   0       1099.38       1082.24        28.59 o                         
   9   4   0         91.49         81.55        21.30 o                         
   1   5   0       3703.08       3738.13        29.51 o                         
   2   5   0        174.54        223.13        14.23 o                         
   3   5   0       4327.55       4434.20        55.77 o                         
   4   5   0          4.90          4.36        11.44 o                         
   5   5   0         41.61         53.92        13.24 o                         
   6   5   0         28.77         35.96        11.89 o                         
   7   5   0        156.27        160.93        16.45 o                         
   8   5   0         88.26        106.77        18.12 o                         
   9   5   0        639.19        725.33        37.27 o                         
   0   6   0        156.55        204.24        16.82 o                         
   1   6   0        336.43        292.48        12.75 o                         
   2   6   0        814.94        765.79        22.91 o                         
   3   6   0         26.58         39.68        12.96 o                         
   4   6   0       1039.95       1036.85        23.92 o                         
   5   6   0        814.52        797.79        23.66 o                         
   6   6   0       2502.74       2585.23        39.38 o                         
   7   6   0        410.59        416.25        21.87 o                         
   8   6   0         28.59         23.62        20.16 o                         
   9   6   0          3.92         21.55        28.21 o                         
   1   7   0        213.72        234.93        13.75 o                         
   2   7   0        139.16        140.49        15.54 o                         
   3   7   0       1847.04       1851.10        30.47 o                         
   4   7   0        208.25        224.41        18.29 o                         
   5   7   0        475.82        472.90        20.51 o                         
   6   7   0          2.78         -0.44        15.45 o                         
   7   7   0       1520.96       1652.78        36.70 o                         
   8   7   0         39.09         21.77        20.80 o                         
   0   8   0       1027.04       1034.21        40.69 o                         
   1   8   0        370.54        368.69        17.27 o                         
   2   8   0        790.24        841.62        25.28 o                         
   3   8   0          3.85        -14.90        14.90 o                         
   4   8   0         87.80         86.27        17.70 o                         
   5   8   0          1.09         -0.52        15.88 o                         
   6   8   0        197.60        206.65        20.39 o                         
   7   8   0        180.04        173.33        21.63 o                         
   8   8   0        141.32        129.94        29.30 o                         
   1   9   0         57.46         50.92        15.38 o                         
   2   9   0        171.92        184.28        19.55 o                         
   3   9   0        190.56        185.71        19.49 o                         
   4   9   0        353.26        341.86        25.28 o                         
   5   9   0        616.63        705.91        33.15 o                         
   6   9   0          0.67         -1.92        21.18 o                         
   7   9   0         29.86        -17.04        24.25 o                         
   0  10   0        704.33        808.93        37.13 o                         
   1  10   0         49.63         59.66        19.64 o                         
   2  10   0        189.71        213.88        22.31 o                         
   3  10   0        112.27        102.84        26.51 o                         
   4  10   0       1368.73       1434.33        34.74 o                         
   5  10   0        118.61        124.30        23.47 o                         
   6  10   0         36.99         21.51        25.65 o                         
   1  11   0        232.26        265.13        36.87 o                         
   2  11   0         23.80        -20.18        20.18 o                         
   3  11   0        655.46        689.67        30.75 o                         
   4  11   0          0.47        -17.76        29.02 o                         
   5  11   0        154.32        141.39        29.22 o                         
   0  12   0          1.77        -15.38        39.87 o                         
   1  12   0         36.10         34.36        40.46 o                         
   2  12   0        307.76        299.77        41.11 o                         
   3  12   0          9.60         14.16        28.96 o                         
  -9   0   1       1109.01       1077.73        33.79 o                         
  -7   0   1        569.65        503.76        23.08 o                         
  -5   0   1       4378.72       4330.41        56.28 o                         
  -3   0   1       4272.52       4467.27        33.82 o                         
  -1   0   1       9777.98       9496.43        91.79 o                         
   1   0   1      19060.96      19399.06       116.04 o                         
   3   0   1       2167.76       2063.02        19.57 o                         
   5   0   1        459.42        487.95        18.69 o                         
   7   0   1       1008.72        980.59        25.91 o                         
   9   0   1         54.85         53.26        29.14 o                         
 -10   1   1        302.12        328.28        20.28 o                         
  -9   1   1         22.40          9.16        15.11 o                         
  -8   1   1       1045.01       1051.88        21.34 o                         
  -7   1   1        965.84        877.37        18.63 o                         
  -6   1   1        876.61        896.48        16.90 o                         
  -5   1   1        962.22       1004.64        20.40 o                         
  -4   1   1       4849.88       4988.46        26.53 o                         
  -3   1   1       1566.93       1522.42        10.70 o                         
  -2   1   1       4054.30       4234.74        19.83 o                         
  -1   1   1        253.23        222.40         3.50 o                         
   0   1   1       2185.22       2423.48        23.79 o                         
   1   1   1       4617.37       4151.90        18.38 o                         
   2   1   1       1445.28       1393.63         9.07 o                         
   3   1   1        598.03        618.37         7.27 o                         
   4   1   1       5040.67       5348.26        35.03 o                         
   5   1   1          0.99         13.03         7.79 o                         
   6   1   1       1642.35       1668.94        22.65 o                         
   7   1   1          1.20        -11.80        11.80 o                         
   8   1   1       1168.25       1152.83        26.20 o                         
   9   1   1        328.60        366.15        18.90 o                         
  10   1   1         62.77         39.49        25.87 o                         
 -10   2   1         18.52         -1.86        20.62 o                         
  -9   2   1        486.99        468.14        22.01 o                         
  -8   2   1        194.57        222.93        15.21 o                         
  -7   2   1       1631.49       1643.33        23.54 o                         
  -6   2   1         79.41        107.55        10.98 o                         
  -5   2   1         41.57         45.53        10.05 o                         
  -4   2   1         41.96         82.23         6.59 o                         
  -3   2   1       5437.55       5584.14        26.68 o                         
  -2   2   1       1984.60       2048.19        13.71 o                         
  -1   2   1          8.85         16.03         3.92 o                         
   0   2   1       2483.28       2369.56        12.80 o                         
   1   2   1       8342.58       8882.34        43.70 o                         
   2   2   1        388.94        388.05         8.05 o                         
   3   2   1        129.21        151.44         5.21 o                         
   4   2   1        894.31        923.98        11.04 o                         
   5   2   1       3750.53       3676.79        35.33 o                         
   6   2   1         17.25         39.26        10.88 o                         
   7   2   1         11.32         17.90        11.57 o                         
   8   2   1        264.14        292.09        16.57 o                         
   9   2   1        897.61        870.87        25.31 o                         
  10   2   1         65.58         80.25        28.46 o                         
 -10   3   1        247.53        271.43        31.42 o                         
  -9   3   1          9.64          5.72        17.80 o                         
  -8   3   1        694.38        672.07        22.05 o                         
  -7   3   1       1770.08       1647.36        24.18 o                         
  -6   3   1         12.28          9.48        10.48 o                         
  -5   3   1         91.81        110.33        10.80 o                         
  -4   3   1         89.83         69.11         6.93 o                         
  -3   3   1        467.02        512.47        10.99 o                         
  -2   3   1       1233.34       1223.32        10.92 o                         
  -1   3   1        120.35        151.99         5.79 o                         
   0   3   1        725.32        653.16         8.93 o                         
   1   3   1         10.40         21.22         3.76 o                         
   2   3   1       4601.95       4674.39        24.85 o                         
   3   3   1         49.08         62.78         5.34 o                         
   4   3   1        104.72        152.85         7.87 o                         
   5   3   1        713.08        641.54        13.73 o                         
   6   3   1        166.38        160.43        14.23 o                         
   7   3   1          5.10         16.94        11.97 o                         
   8   3   1         39.96         52.91        14.57 o                         
   9   3   1         87.49        127.83        20.21 o                         
  10   3   1        376.23        389.66        30.84 o                         
  -9   4   1        203.67        239.72        21.06 o                         
  -8   4   1        397.62        414.25        22.39 o                         
  -7   4   1        191.79        207.63        15.36 o                         
  -6   4   1       2343.26       2345.77        28.13 o                         
  -5   4   1       4345.98       4353.29        40.07 o                         
  -4   4   1        238.94        243.61        14.37 o                         
  -3   4   1         26.25         37.89         7.36 o                         
  -2   4   1        482.37        514.48        11.13 o                         
  -1   4   1       1632.31       1490.56        12.89 o                         
   0   4   1        181.90        218.79         5.82 o                         
   1   4   1         18.69         16.29         3.92 o                         
   2   4   1        516.05        526.16         7.56 o                         
   3   4   1       2095.69       1978.60        17.54 o                         
   4   4   1        258.15        269.34        10.30 o                         
   5   4   1        163.88        195.43        12.36 o                         
   6   4   1        321.98        377.78        16.73 o                         
   7   4   1       2383.75       2459.00        29.92 o                         
   8   4   1        368.38        385.77        20.04 o                         
   9   4   1         38.82         15.24        26.58 o                         
  -9   5   1         16.26          7.57        19.91 o                         
  -8   5   1        219.17        238.49        20.11 o                         
  -7   5   1        244.91        267.87        17.18 o                         
  -6   5   1        811.25        834.00        24.10 o                         
  -5   5   1        109.11         86.87        13.66 o                         
  -4   5   1        820.64        833.59        21.30 o                         
  -3   5   1          0.99          2.61         9.35 o                         
  -2   5   1       2421.10       2504.32        25.59 o                         
  -1   5   1         11.63         20.42         7.97 o                         
   0   5   1        817.68        733.84        10.88 o                         
   1   5   1        127.39        174.61         7.69 o                         
   2   5   1       5596.69       5958.48        45.03 o                         
   3   5   1         17.87         28.19        10.53 o                         
   4   5   1       3716.87       3659.60        36.57 o                         
   5   5   1          3.08         -9.38        10.14 o                         
   6   5   1         31.27         32.11        12.36 o                         
   7   5   1         36.85         47.16        14.44 o                         
   8   5   1        985.71        990.86        28.40 o                         
   9   5   1         94.66         42.17        34.73 o                         
  -9   6   1         42.37         15.70        28.55 o                         
  -8   6   1        154.69        154.45        19.67 o                         
  -7   6   1        718.04        715.25        24.71 o                         
  -6   6   1        130.28        167.42        17.78 o                         
  -5   6   1       1404.01       1427.44        32.46 o                         
  -4   6   1        763.97        719.49        21.07 o                         
  -3   6   1       3561.62       3508.94        39.35 o                         
  -2   6   1       1191.19       1175.95        20.20 o                         
  -1   6   1        438.39        437.70        12.96 o                         
   0   6   1        290.87        309.38        13.01 o                         
   1   6   1       1985.58       1892.45        20.64 o                         
   2   6   1       1297.18       1347.40        22.15 o                         
   3   6   1       1380.86       1377.04        33.19 o                         
   4   6   1         77.30         85.98        13.61 o                         
   5   6   1       2514.78       2506.95        33.03 o                         
   6   6   1          0.15        -13.94        13.94 o                         
   7   6   1        589.10        589.28        24.13 o                         
   8   6   1         98.07         92.48        21.46 o                         
   9   6   1         16.95         -9.59        29.74 o                         
  -8   7   1        585.88        657.05        48.15 o                         
  -7   7   1          8.11         14.20        17.39 o                         
  -6   7   1        249.36        241.18        20.04 o                         
  -5   7   1        495.99        480.01        22.98 o                         
  -4   7   1        103.51        115.87        16.27 o                         
  -3   7   1          0.01        -13.44        13.44 o                         
  -2   7   1        611.29        585.32        20.69 o                         
  -1   7   1         46.05         56.82        11.27 o                         
   0   7   1          9.38          6.75        10.84 o                         
   1   7   1          6.58         16.47        11.07 o                         
   2   7   1       1038.38       1045.49        19.67 o                         
   3   7   1        490.00        483.50        22.04 o                         
   4   7   1          2.46         -9.82        13.68 o                         
   5   7   1        244.67        276.65        17.71 o                         
   6   7   1        806.12        861.13        26.69 o                         
   7   7   1          0.42        -14.74        19.29 o                         
   8   7   1         27.86         -6.55        26.25 o                         
  -8   8   1        144.58        141.92        26.50 o                         
  -7   8   1        677.33        650.90        42.43 o                         
  -6   8   1        159.60        183.53        18.87 o                         
  -5   8   1         35.81         61.50        17.67 o                         
  -4   8   1         14.76         -2.63        16.93 o                         
  -3   8   1          6.59         22.18        15.65 o                         
  -2   8   1         39.47         20.62        15.59 o                         
  -1   8   1       2325.15       2445.78        28.75 o                         
   0   8   1        300.69        315.35        16.72 o                         
   1   8   1        394.06        407.86        18.34 o                         
   2   8   1        117.15        133.75        14.24 o                         
   3   8   1         17.37         14.09        14.51 o                         
   4   8   1       1352.24       1353.73        28.03 o                         
   5   8   1        256.56        314.29        22.45 o                         
   6   8   1        395.85        384.71        22.96 o                         
   7   8   1          2.18         -1.55        19.71 o                         
   8   8   1        137.70        127.86        31.40 o                         
  -7   9   1         31.89         68.91        33.93 o                         
  -6   9   1        632.81        709.91        32.20 o                         
  -5   9   1         66.92         28.37        20.71 o                         
  -4   9   1       1017.86        967.13        32.46 o                         
  -3   9   1        374.00        367.86        22.36 o                         
  -2   9   1        743.93        781.44        26.83 o                         
  -1   9   1        429.01        392.64        18.20 o                         
   0   9   1        115.94        115.06        16.16 o                         
   1   9   1          0.68          4.87        16.69 o                         
   2   9   1          3.58         -0.01        15.54 o                         
   3   9   1         12.07         12.48        15.61 o                         
   4   9   1       2268.76       2321.55        39.75 o                         
   5   9   1          0.49         54.55        22.78 o                         
   6   9   1        252.63        208.64        23.19 o                         
   7   9   1         17.97         -0.25        23.77 o                         
  -6  10   1          9.42         -5.55        24.47 o                         
  -5  10   1        517.92        537.71        47.33 o                         
  -4  10   1        123.21        166.61        26.02 o                         
  -3  10   1         39.42         62.70        25.39 o                         
  -2  10   1        202.29        222.53        21.65 o                         
  -1  10   1        683.18        666.24        26.12 o                         
   0  10   1       1192.95       1243.05        26.25 o                         
   1  10   1        167.60        215.68        18.56 o                         
   2  10   1        361.14        362.70        24.73 o                         
   3  10   1        199.96        224.86        32.56 o                         
   4  10   1          0.05         -7.90        21.61 o                         
   5  10   1        494.66        506.63        28.23 o                         
   6  10   1         60.59         27.06        26.25 o                         
  -5  11   1          0.90         10.42        26.91 o                         
  -4  11   1        399.77        456.16        35.99 o                         
  -3  11   1          3.00         -4.35        23.01 o                         
  -2  11   1        474.73        460.43        35.85 o                         
  -1  11   1         58.12         28.17        26.05 o                         
   0  11   1        513.72        541.10        42.32 o                         
   1  11   1        171.80        181.51        21.52 o                         
   2  11   1        445.53        476.77        31.84 o                         
   3  11   1         15.46        -17.93        21.94 o                         
   4  11   1          6.41        -19.57        23.41 o                         
   5  11   1          0.80         16.25        25.59 o                         
  -3  12   1        103.81         94.68        29.22 o                         
  -2  12   1         16.63         -5.17        29.11 o                         
  -1  12   1        135.05         78.96        31.02 o                         
   0  12   1        174.52        157.85        31.17 o                         
   1  12   1        591.42        519.15        59.88 o                         
   2  12   1        105.27         86.17        31.04 o                         
   3  12   1         11.18        -24.38        26.62 o                         
 -10   0   2        290.08        322.73        29.10 o                         
  -8   0   2        957.82        887.82        26.26 o                         
  -6   0   2       1750.44       1638.52        26.87 o                         
  -4   0   2        930.57        989.77        14.94 o                         
  -2   0   2      26384.99      27727.55       154.48 o                         
   0   0   2      11195.80      10694.71       211.82 o                         
   2   0   2       8071.68       7938.02        51.76 o                         
   4   0   2       1636.06       1634.82        26.04 o                         
   6   0   2       1099.29       1002.67        22.10 o                         
   8   0   2        399.58        442.79        28.00 o                         
  10   0   2       1124.55       1174.49        63.96 o                         
 -10   1   2         63.62         73.75        18.98 o                         
  -9   1   2        499.69        536.07        19.48 o                         
  -8   1   2        313.47        348.84        15.98 o                         
  -7   1   2         17.85         15.90        11.00 o                         
  -6   1   2        718.96        714.90        16.03 o                         
  -5   1   2        215.33        257.76        11.31 o                         
  -4   1   2        111.77        164.09         6.41 o                         
  -3   1   2       7947.00       8279.20        38.26 o                         
  -2   1   2        152.52        143.41         4.14 o                         
  -1   1   2       2067.51       2210.09        13.38 o                         
   0   1   2        129.94         81.57         2.28 o                         
   1   1   2        424.88        420.75         5.39 o                         
   2   1   2        308.76        261.10         6.47 o                         
   3   1   2        587.28        510.27         6.88 o                         
   4   1   2        714.14        732.81        11.32 o                         
   5   1   2       2768.58       2825.66        24.85 o                         
   6   1   2         54.40         62.21        11.93 o                         
   7   1   2       1422.13       1415.67        30.18 o                         
   8   1   2        640.14        574.26        21.74 o                         
   9   1   2       1165.49       1158.81        46.48 o                         
  10   1   2          0.66          2.90        23.86 o                         
 -10   2   2          8.74        -26.06        26.06 o                         
  -9   2   2          0.76        -17.81        17.81 o                         
  -8   2   2        488.45        490.67        18.82 o                         
  -7   2   2        371.91        386.53        16.10 o                         
  -6   2   2        611.98        633.45        16.39 o                         
  -5   2   2        249.27        282.56        10.44 o                         
  -4   2   2       2679.81       2670.87        20.76 o                         
  -3   2   2       3559.42       3932.16        20.25 o                         
  -2   2   2        304.47        303.40         6.27 o                         
  -1   2   2       5868.25       6107.86        32.82 o                         
   0   2   2       1408.18       1374.52         9.87 o                         
   1   2   2       3059.91       3090.69        15.59 o                         
   2   2   2       6571.27       6767.77        31.95 o                         
   3   2   2        240.30        248.80         5.99 o                         
   4   2   2       6540.82       6589.73        40.47 o                         
   5   2   2        517.25        537.32        14.29 o                         
   6   2   2        420.47        402.70        16.17 o                         
   7   2   2         54.82         64.79        16.90 o                         
   8   2   2          3.38         10.48        15.11 o                         
   9   2   2         35.06         17.51        20.44 o                         
  10   2   2         55.06          2.09        28.17 o                         
 -10   3   2         20.14        -16.91        23.58 o                         
  -9   3   2        449.65        466.54        23.04 o                         
  -8   3   2        516.40        525.76        20.85 o                         
  -7   3   2        382.83        424.03        18.01 o                         
  -6   3   2         76.60         84.44        11.86 o                         
  -5   3   2       2423.35       2380.20        23.26 o                         
  -4   3   2        685.93        719.66        13.09 o                         
  -3   3   2       2946.22       3061.89        27.82 o                         
  -2   3   2        350.56        340.79         7.03 o                         
  -1   3   2         43.08         59.30         4.85 o                         
   0   3   2       2002.27       2125.15        13.50 o                         
   1   3   2       4139.46       3870.48        21.44 o                         
   2   3   2         50.78         64.51         4.05 o                         
   3   3   2        638.98        612.90        10.31 o                         
   4   3   2        839.39        840.00        12.14 o                         
   5   3   2        140.39        157.55        10.65 o                         
   6   3   2         11.31          6.86        10.49 o                         
   7   3   2        543.81        572.14        21.97 o                         
   8   3   2         85.34        118.11        16.30 o                         
   9   3   2        193.83        204.04        24.80 o                         
  10   3   2         36.72         22.11        33.24 o                         
  -9   4   2          8.99          9.58        19.35 o                         
  -8   4   2         20.56          4.26        16.36 o                         
  -7   4   2          4.85          7.77        21.77 o                         
  -6   4   2       2108.13       2120.97        26.64 o                         
  -5   4   2          2.45         21.44         9.93 o                         
  -4   4   2          3.49         -5.14         8.69 o                         
  -3   4   2       2675.82       2849.47        29.42 o                         
  -2   4   2       2755.82       2552.74        23.58 o                         
  -1   4   2        440.78        508.85         8.23 o                         
   0   4   2       1542.54       1627.36        11.67 o                         
   1   4   2       1702.93       1649.52        11.62 o                         
   2   4   2       3074.02       2863.68        20.29 o                         
   3   4   2       1376.15       1469.44        15.09 o                         
   4   4   2         10.73         26.41         7.60 o                         
   5   4   2         71.22         84.78         9.12 o                         
   6   4   2       2386.06       2488.29        31.46 o                         
   7   4   2        136.09        152.04        14.55 o                         
   8   4   2       1588.22       1526.83        28.24 o                         
   9   4   2        141.25        156.43        25.03 o                         
  -9   5   2         60.77         51.48        27.41 o                         
  -8   5   2        231.73        229.22        19.80 o                         
  -7   5   2       1526.81       1483.06        30.91 o                         
  -6   5   2        139.98        169.57        23.80 o                         
  -5   5   2        608.03        612.65        24.18 o                         
  -4   5   2        256.38        267.96        14.37 o                         
  -3   5   2       1005.07        951.08        17.52 o                         
  -2   5   2        705.90        814.02        15.31 o                         
  -1   5   2       1365.79       1408.44        17.21 o                         
   0   5   2          0.28          9.54         6.31 o                         
   1   5   2       2501.27       2416.67        17.44 o                         
   2   5   2       1267.95       1394.21        19.17 o                         
   3   5   2       4829.37       5018.23        37.04 o                         
   4   5   2         21.28         38.31        11.27 o                         
   5   5   2         12.33         26.95        11.95 o                         
   6   5   2       1302.02       1234.81        25.31 o                         
   7   5   2        279.21        279.74        19.71 o                         
   8   5   2        560.49        602.83        32.83 o                         
   9   5   2          3.00        -22.49        27.07 o                         
  -9   6   2        178.55        137.73        25.30 o                         
  -8   6   2        338.79        377.95        23.15 o                         
  -7   6   2        199.33        164.38        26.84 o                         
  -6   6   2         54.39         54.10        15.41 o                         
  -5   6   2        208.05        208.20        17.24 o                         
  -4   6   2        597.60        530.14        18.28 o                         
  -3   6   2        953.51        992.66        20.24 o                         
  -2   6   2       1191.23       1269.58        20.45 o                         
  -1   6   2        300.04        280.87        14.12 o                         
   0   6   2        158.08        108.72         9.01 o                         
   1   6   2       1349.62       1344.97        17.17 o                         
   2   6   2        819.96        827.42        16.14 o                         
   3   6   2        900.42        841.16        17.38 o                         
   4   6   2       2722.92       2722.67        29.97 o                         
   5   6   2        851.84        851.06        18.61 o                         
   6   6   2        421.72        427.46        19.46 o                         
   7   6   2        249.52        253.25        19.27 o                         
   8   6   2        162.59        158.37        25.30 o                         
   9   6   2         42.17         34.10        38.87 o                         
  -8   7   2          1.59         -5.12        31.81 o                         
  -7   7   2        364.78        303.57        22.76 o                         
  -6   7   2        555.84        544.91        28.14 o                         
  -5   7   2        774.41        777.92        24.73 o                         
  -4   7   2         77.55         77.96        15.71 o                         
  -3   7   2        840.77        817.42        26.48 o                         
  -2   7   2          3.03         25.91        15.14 o                         
  -1   7   2        286.53        306.08        16.10 o                         
   0   7   2         14.32         24.14        11.34 o                         
   1   7   2       1129.25       1132.62        19.41 o                         
   2   7   2         23.25         13.20        10.91 o                         
   3   7   2       1251.02       1216.27        21.08 o                         
   4   7   2        353.23        355.83        19.51 o                         
   5   7   2        793.97        867.82        24.94 o                         
   6   7   2         13.82          8.19        18.60 o                         
   7   7   2         89.68        102.22        25.61 o                         
   8   7   2         42.33         49.90        26.43 o                         
  -8   8   2        199.30        153.71        26.55 o                         
  -7   8   2        106.92        141.83        27.72 o                         
  -6   8   2        737.96        774.40        28.26 o                         
  -5   8   2        390.63        359.32        22.32 o                         
  -4   8   2        101.61        113.75        17.06 o                         
  -3   8   2       1253.46       1327.62        28.14 o                         
  -2   8   2        224.47        232.44        18.37 o                         
  -1   8   2        253.22        286.21        18.53 o                         
   0   8   2       1633.13       1677.85        24.59 o                         
   1   8   2       1106.27       1129.65        23.94 o                         
   2   8   2        916.89        965.17        20.60 o                         
   3   8   2       1139.08       1069.61        22.85 o                         
   4   8   2         60.71         68.34        16.93 o                         
   5   8   2        807.07        842.66        27.18 o                         
   6   8   2          6.27        -16.06        19.41 o                         
   7   8   2         19.71        -12.59        25.21 o                         
  -7   9   2        151.33        137.27        25.59 o                         
  -6   9   2         10.07         26.23        25.00 o                         
  -5   9   2         31.27         22.18        19.16 o                         
  -4   9   2        324.05        288.28        25.97 o                         
  -3   9   2         10.87         -9.06        17.51 o                         
  -2   9   2         89.54         93.64        20.06 o                         
  -1   9   2        145.46        199.92        16.81 o                         
   0   9   2        744.97        727.39        25.08 o                         
   1   9   2        381.07        396.21        18.74 o                         
   2   9   2          4.20        -13.53        14.27 o                         
   3   9   2        152.15        164.51        18.11 o                         
   4   9   2         15.96         -1.86        19.13 o                         
   5   9   2         76.17         29.38        24.18 o                         
   6   9   2         17.25         26.23        21.97 o                         
   7   9   2        421.64        418.33        40.27 o                         
  -6  10   2        265.06        229.74        34.15 o                         
  -5  10   2        178.18        174.58        27.64 o                         
  -4  10   2        593.83        606.86        33.71 o                         
  -3  10   2        555.25        463.88        29.41 o                         
  -2  10   2        113.17        116.89        21.62 o                         
  -1  10   2        334.62        372.69        23.82 o                         
   0  10   2        541.92        547.71        23.80 o                         
   1  10   2          3.76         -4.90        16.57 o                         
   2  10   2        992.51       1074.53        29.62 o                         
   3  10   2         64.58         67.63        20.01 o                         
   4  10   2        231.99        263.20        27.69 o                         
   5  10   2        136.15        126.42        24.18 o                         
   6  10   2        146.43        118.64        42.58 o                         
  -5  11   2        351.55        312.87        34.00 o                         
  -4  11   2          2.65        -15.62        32.39 o                         
  -3  11   2         86.24         93.93        24.25 o                         
  -2  11   2          8.30         -8.60        25.78 o                         
  -1  11   2        546.00        524.81        37.88 o                         
   0  11   2         11.46          6.73        28.42 o                         
   1  11   2        988.67       1127.80        43.61 o                         
   2  11   2          0.63        -23.34        23.34 o                         
   3  11   2         45.52         53.41        23.51 o                         
   4  11   2         16.30        -25.47        29.16 o                         
  -3  12   2         18.38        -32.32        33.20 o                         
  -2  12   2          1.31        -14.85        42.58 o                         
  -1  12   2         89.44         42.68        49.28 o                         
   0  12   2        345.16        360.67        39.20 o                         
   1  12   2         12.05          5.52        28.82 o                         
   2  12   2        123.73        122.66        31.16 o                         
  -9   0   3         83.10        133.26        21.17 o                         
  -7   0   3        172.62        207.51        15.40 o                         
  -5   0   3        377.55        355.93        20.64 o                         
  -3   0   3      17466.48      18944.31       109.25 o                         
  -1   0   3        475.57        537.15         6.96 o                         
   1   0   3       3120.12       3727.95        29.14 o                         
   3   0   3        138.87        154.46        10.15 o                         
   5   0   3       4977.13       5092.86        60.06 o                         
   7   0   3         99.31        110.14        16.03 o                         
 -10   1   3        406.00        345.53        28.21 o                         
  -9   1   3         34.60         38.91        14.63 o                         
  -8   1   3        227.60        269.84        14.00 o                         
  -7   1   3        169.19        186.04        11.76 o                         
  -6   1   3        267.58        305.41        13.15 o                         
  -5   1   3        180.52        188.32         9.70 o                         
  -4   1   3       2495.81       2434.00        20.80 o                         
  -3   1   3        283.75        339.28         6.19 o                         
  -2   1   3       2782.47       2925.30        14.97 o                         
  -1   1   3       1267.47       1065.19         9.51 o                         
   0   1   3      21580.44      22150.00        94.45 o                         
   1   1   3      14519.74      15173.29        73.25 o                         
   2   1   3        251.14        316.92         8.79 o                         
   3   1   3          1.04          6.85         4.62 o                         
   4   1   3        816.34        831.02        17.22 o                         
   5   1   3        546.67        523.40        13.05 o                         
   6   1   3       2684.59       2610.38        26.05 o                         
   7   1   3        654.26        644.07        19.18 o                         
   8   1   3        134.04        156.23        16.31 o                         
   9   1   3        176.44        153.73        26.18 o                         
  10   1   3        488.51        463.10        34.24 o                         
 -10   2   3        113.15        104.39        20.11 o                         
  -9   2   3       1183.54       1124.65        27.61 o                         
  -8   2   3        413.06        401.67        19.11 o                         
  -7   2   3         65.36         79.40        13.80 o                         
  -6   2   3          5.69          0.05        10.33 o                         
  -5   2   3       3432.63       3295.71        26.05 o                         
  -4   2   3       2318.73       2459.73        22.53 o                         
  -3   2   3        488.42        522.61         6.64 o                         
  -2   2   3       4530.54       4799.86        27.76 o                         
  -1   2   3       9770.49      10233.56        54.50 o                         
   0   2   3       7463.68       7248.46        32.33 o                         
   1   2   3         97.78         79.19         4.41 o                         
   2   2   3        130.04        144.07         5.29 o                         
   3   2   3       3423.03       3496.87        27.70 o                         
   4   2   3          1.72          1.10         6.25 o                         
   5   2   3        256.87        263.45        11.31 o                         
   6   2   3         21.48          9.48        10.81 o                         
   7   2   3       1462.76       1492.16        25.97 o                         
   8   2   3         51.93         61.66        19.32 o                         
   9   2   3         90.15         52.53        19.44 o                         
  10   2   3         16.27        -15.87        25.28 o                         
 -10   3   3        324.66        316.21        24.01 o                         
  -9   3   3        468.79        510.96        23.89 o                         
  -8   3   3         89.93        113.15        15.33 o                         
  -7   3   3        731.36        664.43        20.57 o                         
  -6   3   3       1831.74       1848.47        31.93 o                         
  -5   3   3        207.42        225.50        11.07 o                         
  -4   3   3        371.12        282.84        10.53 o                         
  -3   3   3       1879.20       1957.50        29.47 o                         
  -2   3   3       1271.52       1295.90        12.57 o                         
  -1   3   3       1412.43       1444.58        11.80 o                         
   0   3   3       2195.71       2238.12        13.72 o                         
   1   3   3         91.96        115.02         4.52 o                         
   2   3   3        613.59        623.47         7.53 o                         
   3   3   3        137.13        162.25         7.70 o                         
   4   3   3         30.83         23.24         6.93 o                         
   5   3   3         96.06         99.72        10.58 o                         
   6   3   3        360.77        357.39        16.31 o                         
   7   3   3        838.79        884.57        21.16 o                         
   8   3   3        369.10        379.57        27.05 o                         
   9   3   3        876.60        920.65        35.29 o                         
  -9   4   3         19.00         63.74        19.88 o                         
  -8   4   3         53.44         49.14        16.59 o                         
  -7   4   3        684.07        672.74        23.37 o                         
  -6   4   3        218.84        224.65        15.56 o                         
  -5   4   3         26.04         32.31        10.91 o                         
  -4   4   3        604.13        554.61        14.61 o                         
  -3   4   3       3201.75       3251.33        28.64 o                         
  -2   4   3         42.94         20.45         8.52 o                         
  -1   4   3        535.52        526.44         8.51 o                         
   0   4   3       4220.68       4507.64        27.11 o                         
   1   4   3       4474.91       4249.91        25.34 o                         
   2   4   3        378.79        373.50         8.84 o                         
   3   4   3        115.54        114.58         8.02 o                         
   4   4   3        408.94        374.69        12.44 o                         
   5   4   3        140.02        155.08        11.52 o                         
   6   4   3        323.95        317.52        15.07 o                         
   7   4   3        369.20        370.59        18.53 o                         
   8   4   3         19.98         16.19        18.66 o                         
   9   4   3        501.43        570.50        28.24 o                         
  -9   5   3          7.08         35.58        22.31 o                         
  -8   5   3        244.61        246.31        23.32 o                         
  -7   5   3         61.50         37.11        15.61 o                         
  -6   5   3       1248.10       1201.85        26.25 o                         
  -5   5   3        706.89        636.43        19.10 o                         
  -4   5   3       1503.79       1485.79        21.81 o                         
  -3   5   3        557.92        559.83        14.69 o                         
  -2   5   3        269.92        227.84        11.21 o                         
  -1   5   3        583.72        676.50        14.97 o                         
   0   5   3       2399.05       2385.21        19.28 o                         
   1   5   3        532.59        627.13        11.14 o                         
   2   5   3       2014.78       1929.73        19.42 o                         
   3   5   3       1254.34       1328.92        19.22 o                         
   4   5   3       2038.39       2110.76        22.71 o                         
   5   5   3        442.79        447.11        17.29 o                         
   6   5   3       2523.88       2616.43        35.25 o                         
   7   5   3        107.39        114.55        15.46 o                         
   8   5   3         24.81         17.07        20.41 o                         
   9   5   3          5.07         59.35        27.31 o                         
  -9   6   3        676.61        779.14        67.54 o                         
  -8   6   3        136.91        150.37        21.61 o                         
  -7   6   3       1215.67       1161.78        37.63 o                         
  -6   6   3        833.50        829.95        25.08 o                         
  -5   6   3         31.88         21.17        13.37 o                         
  -4   6   3       1089.46       1066.65        21.32 o                         
  -3   6   3        384.17        382.25        15.73 o                         
  -2   6   3          0.09         -4.23        10.41 o                         
  -1   6   3       4234.13       4280.88        39.05 o                         
   0   6   3        281.14        285.24        11.46 o                         
   1   6   3        226.55        239.92        11.31 o                         
   2   6   3        137.13        126.38        11.33 o                         
   3   6   3       4136.56       4236.32        35.57 o                         
   4   6   3        706.67        720.70        18.72 o                         
   5   6   3        249.15        233.62        16.19 o                         
   6   6   3        609.24        578.43        25.94 o                         
   7   6   3        322.85        367.18        21.85 o                         
   8   6   3          5.18         -0.45        23.48 o                         
   9   6   3        148.81        115.93        31.79 o                         
  -8   7   3         74.68         69.27        22.72 o                         
  -7   7   3          2.97         21.70        22.10 o                         
  -6   7   3        570.55        588.90        28.97 o                         
  -5   7   3        453.12        399.05        24.45 o                         
  -4   7   3          8.94         -1.14        13.34 o                         
  -3   7   3          8.18          7.28        12.42 o                         
  -2   7   3        811.77        787.60        20.00 o                         
  -1   7   3         57.04         63.50        15.68 o                         
   0   7   3        224.43        230.48        13.13 o                         
   1   7   3        703.51        734.69        20.23 o                         
   2   7   3       1542.24       1538.87        22.46 o                         
   3   7   3         15.53          2.95        11.99 o                         
   4   7   3        306.58        296.54        17.34 o                         
   5   7   3         42.30         21.92        15.60 o                         
   6   7   3          1.91         11.76        21.77 o                         
   7   7   3          4.23         -6.60        22.40 o                         
   8   7   3        502.79        495.26        35.24 o                         
  -8   8   3         63.55         99.16        26.70 o                         
  -7   8   3        287.50        286.06        31.92 o                         
  -6   8   3         48.11         24.35        21.48 o                         
  -5   8   3        425.56        378.33        25.05 o                         
  -4   8   3         71.82         65.39        16.22 o                         
  -3   8   3        506.98        473.70        22.00 o                         
  -2   8   3       2444.62       2436.85        35.41 o                         
  -1   8   3         36.34         48.95        16.00 o                         
   0   8   3        391.70        398.21        17.81 o                         
   1   8   3        394.55        365.61        19.04 o                         
   2   8   3        254.21        252.19        17.97 o                         
   3   8   3        860.69        881.38        22.59 o                         
   4   8   3          8.93         -1.90        15.01 o                         
   5   8   3          9.76          9.86        23.72 o                         
   6   8   3         40.73         42.26        23.11 o                         
   7   8   3         20.02         -5.31        27.51 o                         
  -7   9   3        148.51        178.11        27.71 o                         
  -6   9   3         23.52        -12.06        23.17 o                         
  -5   9   3         23.76          5.32        25.89 o                         
  -4   9   3       1360.60       1384.27        36.59 o                         
  -3   9   3        900.15        866.15        26.99 o                         
  -2   9   3         49.00         46.35        17.55 o                         
  -1   9   3          8.98          7.52        16.25 o                         
   0   9   3        190.85        254.74        20.08 o                         
   1   9   3        452.03        451.35        21.32 o                         
   2   9   3       1171.62       1266.29        27.07 o                         
   3   9   3        160.20        146.09        18.54 o                         
   4   9   3        341.95        355.16        27.13 o                         
   5   9   3        232.19        206.11        24.67 o                         
   6   9   3        199.78        247.66        34.51 o                         
   7   9   3         50.16         11.17        30.26 o                         
  -6  10   3         58.49         30.67        26.62 o                         
  -5  10   3         58.25         37.03        30.30 o                         
  -4  10   3         96.33         44.24        24.86 o                         
  -3  10   3        511.50        507.74        31.37 o                         
  -2  10   3        381.24        437.06        34.20 o                         
  -1  10   3         53.46         70.43        22.78 o                         
   0  10   3         13.06         11.89        18.43 o                         
   1  10   3        134.03        150.11        18.79 o                         
   2  10   3        444.06        447.68        25.39 o                         
   3  10   3        599.60        640.76        30.59 o                         
   4  10   3         86.20         57.47        23.53 o                         
   5  10   3       1058.27       1197.19        45.48 o                         
   6  10   3        133.99        146.73        40.07 o                         
  -4  11   3         98.50         99.26        28.23 o                         
  -3  11   3          8.90        -28.93        28.93 o                         
  -2  11   3         56.89         25.00        28.83 o                         
  -1  11   3         51.47         51.66        23.05 o                         
   0  11   3        695.69        743.14        45.20 o                         
   1  11   3        213.88        175.09        31.95 o                         
   2  11   3        185.93        188.52        28.98 o                         
   3  11   3         38.83         -5.02        24.63 o                         
   4  11   3         40.78         49.20        27.21 o                         
  -2  12   3        256.60        269.08        34.03 o                         
  -1  12   3        510.35        540.62        56.01 o                         
   0  12   3         45.45         15.60        30.04 o                         
   1  12   3         54.40         45.20        29.24 o                         
   2  12   3        128.34         97.49        36.27 o                         
 -10   0   4          2.26        -21.39        29.53 o                         
  -8   0   4       1787.59       1735.04        29.90 o                         
  -6   0   4          5.09          1.81        11.84 o                         
  -4   0   4      14274.45      14869.45        97.75 o                         
  -2   0   4          5.99         29.25         5.35 o                         
   0   0   4       3337.40       3364.81        24.98 o                         
   2   0   4         54.77         70.35        13.22 o                         
   4   0   4       9662.48       9453.07       121.25 o                         
   6   0   4         64.82         86.73        12.97 o                         
   8   0   4       2890.60       2837.35        69.86 o                         
  10   0   4        195.57        172.91        43.97 o                         
 -10   1   4          2.34        -18.95        18.95 o                         
  -9   1   4        531.92        558.40        20.59 o                         
  -8   1   4        139.95        139.52        12.66 o                         
  -7   1   4        118.72        105.41        12.09 o                         
  -6   1   4          2.35         -3.66         9.87 o                         
  -5   1   4       3171.65       3182.68        27.95 o                         
  -4   1   4       1203.88       1286.08        13.37 o                         
  -3   1   4         46.83         62.29         4.19 o                         
  -2   1   4          0.00          6.65         3.42 o                         
  -1   1   4         24.96          9.78         4.42 o                         
   0   1   4       8832.68       8939.04        40.84 o                         
   1   1   4      35495.17      37473.98       203.09 o                         
   2   1   4        527.85        637.35         8.78 o                         
   3   1   4        853.13        843.79        12.49 o                         
   4   1   4        582.51        654.64        15.30 o                         
   5   1   4       1124.28       1051.74        20.41 o                         
   6   1   4        217.02        254.62        15.01 o                         
   7   1   4       1155.97       1185.96        26.03 o                         
   8   1   4         25.85         20.28        15.09 o                         
   9   1   4        184.37        167.13        27.62 o                         
  10   1   4        179.91        166.94        32.65 o                         
 -10   2   4        304.23        333.55        21.28 o                         
  -9   2   4          0.29         -1.85        14.95 o                         
  -8   2   4        646.02        667.90        20.96 o                         
  -7   2   4        778.91        718.46        17.82 o                         
  -6   2   4       1979.30       1875.55        27.09 o                         
  -5   2   4        506.56        512.30        13.37 o                         
  -4   2   4         44.61         51.53         7.17 o                         
  -3   2   4        283.13        340.27         7.68 o                         
  -2   2   4      13087.05      13381.08        67.61 o                         
  -1   2   4         10.83         34.47         4.88 o                         
   0   2   4       8450.06       8434.86        39.43 o                         
   1   2   4         63.68         85.80         5.36 o                         
   2   2   4       4696.12       4626.21        30.25 o                         
   3   2   4        503.49        505.03        18.77 o                         
   4   2   4        846.31        888.96        19.03 o                         
   5   2   4        204.82        225.96        14.97 o                         
   6   2   4       1336.59       1360.57        32.26 o                         
   7   2   4        261.23        293.82        20.26 o                         
   8   2   4        172.09        153.98        30.02 o                         
   9   2   4         75.42         69.41        26.56 o                         
  10   2   4        147.47        136.48        29.27 o                         
 -10   3   4         44.56          8.03        32.95 o                         
  -9   3   4        170.56        181.16        17.54 o                         
  -8   3   4         76.83        116.49        16.83 o                         
  -7   3   4       1302.15       1194.58        24.41 o                         
  -6   3   4        649.85        558.39        18.45 o                         
  -5   3   4       2717.99       2725.23        24.25 o                         
  -4   3   4         99.99        119.63         8.07 o                         
  -3   3   4       1744.08       1644.87        25.73 o                         
  -2   3   4        475.83        458.28         9.62 o                         
  -1   3   4        993.94        897.14        10.11 o                         
   0   3   4       1803.32       1809.87        12.74 o                         
   1   3   4        452.58        408.63         6.31 o                         
   2   3   4       2160.34       2261.80        15.10 o                         
   3   3   4        518.81        485.38        10.24 o                         
   4   3   4        196.92        234.49        13.88 o                         
   5   3   4        679.12        676.02        22.18 o                         
   6   3   4          1.99         -4.17        15.13 o                         
   7   3   4        714.17        702.55        26.56 o                         
   8   3   4        211.15        218.45        20.32 o                         
   9   3   4         18.62        -22.89        29.84 o                         
  -9   4   4         70.37         84.52        22.26 o                         
  -8   4   4       1297.00       1338.33        29.21 o                         
  -7   4   4        178.85        207.12        22.05 o                         
  -6   4   4         80.11        107.51        12.37 o                         
  -5   4   4        444.70        474.51        16.14 o                         
  -4   4   4        225.38        208.91        11.53 o                         
  -3   4   4         45.67         52.91        11.15 o                         
  -2   4   4       3094.06       3363.97        38.88 o                         
  -1   4   4       2921.00       2978.68        21.61 o                         
   0   4   4       7902.84       7961.25        50.72 o                         
   1   4   4        670.67        659.96        11.35 o                         
   2   4   4       1458.13       1486.64        20.95 o                         
   3   4   4         28.35         36.17         7.78 o                         
   4   4   4       3845.65       3864.88        32.79 o                         
   5   4   4          0.12          7.29         9.52 o                         
   6   4   4        128.76         89.71        13.18 o                         
   7   4   4        421.98        448.69        22.46 o                         
   8   4   4       1450.44       1395.96        32.54 o                         
   9   4   4          0.61          5.10        24.26 o                         
  -9   5   4        368.95        402.16        45.44 o                         
  -8   5   4          7.19         32.28        21.02 o                         
  -7   5   4        215.23        217.29        18.33 o                         
  -6   5   4        127.20        123.11        15.72 o                         
  -5   5   4       2289.75       2305.47        28.35 o                         
  -4   5   4         57.50         41.32        10.70 o                         
  -3   5   4        169.80        166.12        10.54 o                         
  -2   5   4          9.28          6.89         8.27 o                         
  -1   5   4        668.41        671.33        14.18 o                         
   0   5   4        526.37        546.46        11.57 o                         
   1   5   4       2252.71       2115.54        18.60 o                         
   2   5   4          5.10          1.19         8.42 o                         
   3   5   4          5.04          4.90         8.90 o                         
   4   5   4          2.72          1.79        10.81 o                         
   5   5   4        822.88        835.75        18.70 o                         
   6   5   4        632.36        667.29        20.61 o                         
   7   5   4        711.46        710.70        38.86 o                         
   8   5   4        371.24        422.59        30.85 o                         
   9   5   4         68.07         54.86        37.86 o                         
  -9   6   4        104.46        108.22        24.56 o                         
  -8   6   4        281.86        356.44        37.56 o                         
  -7   6   4        119.30        121.81        23.56 o                         
  -6   6   4        830.62        781.75        29.47 o                         
  -5   6   4         22.74         13.05        12.80 o                         
  -4   6   4        316.73        293.70        15.34 o                         
  -3   6   4         52.12         59.39        11.20 o                         
  -2   6   4       2861.84       2740.51        37.29 o                         
  -1   6   4       2535.13       2600.12        30.01 o                         
   0   6   4        532.18        488.53        13.02 o                         
   1   6   4        246.88        242.62        14.70 o                         
   2   6   4       2959.16       2994.07        30.67 o                         
   3   6   4        566.85        597.43        20.03 o                         
   4   6   4        981.98        992.77        29.31 o                         
   5   6   4         90.23        110.92        17.53 o                         
   6   6   4        369.70        366.34        20.23 o                         
   7   6   4          4.61         16.95        19.79 o                         
   8   6   4        313.94        264.18        29.49 o                         
  -8   7   4         44.70         77.17        25.17 o                         
  -7   7   4        328.84        339.45        26.92 o                         
  -6   7   4         68.77        107.87        34.80 o                         
  -5   7   4        522.23        525.35        25.88 o                         
  -4   7   4        431.81        403.98        18.44 o                         
  -3   7   4        772.77        772.66        25.53 o                         
  -2   7   4        198.18        216.38        14.62 o                         
  -1   7   4       1056.47       1049.18        19.18 o                         
   0   7   4         35.87         61.15        11.75 o                         
   1   7   4        668.51        669.75        19.75 o                         
   2   7   4          1.34        -14.27        14.27 o                         
   3   7   4        903.34        948.73        26.32 o                         
   4   7   4        670.41        674.01        25.44 o                         
   5   7   4         22.18          7.92        15.65 o                         
   6   7   4         10.57        -10.82        18.73 o                         
   7   7   4        741.93        776.08        36.36 o                         
   8   7   4         20.02         12.25        26.72 o                         
  -7   8   4          4.55        -22.81        32.44 o                         
  -6   8   4        432.43        443.94        28.90 o                         
  -5   8   4        369.96        281.54        27.23 o                         
  -4   8   4       1101.71       1121.57        32.42 o                         
  -3   8   4         32.16         18.55        16.96 o                         
  -2   8   4        733.92        680.69        27.44 o                         
  -1   8   4         15.33         37.84        16.36 o                         
   0   8   4         62.38         93.69        14.26 o                         
   1   8   4         91.60        126.49        15.26 o                         
   2   8   4        417.27        397.40        19.52 o                         
   3   8   4        768.64        771.13        23.81 o                         
   4   8   4         75.72         68.49        19.28 o                         
   5   8   4          2.93         -2.05        17.54 o                         
   6   8   4         14.98          5.75        23.27 o                         
   7   8   4         95.85         93.29        28.10 o                         
  -7   9   4         56.52         32.34        26.79 o                         
  -6   9   4          2.85         20.83        23.47 o                         
  -5   9   4         53.84         81.34        27.08 o                         
  -4   9   4         51.10         21.27        20.87 o                         
  -3   9   4         19.94         19.81        17.14 o                         
  -2   9   4         31.66         16.91        18.10 o                         
  -1   9   4        980.52       1009.90        27.98 o                         
   0   9   4         62.12         87.95        17.93 o                         
   1   9   4        930.44        944.76        24.95 o                         
   2   9   4         71.14         82.41        16.43 o                         
   3   9   4         49.75         38.88        16.79 o                         
   4   9   4         69.60         62.81        23.59 o                         
   5   9   4        573.89        525.90        29.80 o                         
   6   9   4        183.61        199.30        30.03 o                         
  -6  10   4         92.71         80.04        27.96 o                         
  -5  10   4        212.78        203.74        27.84 o                         
  -4  10   4        399.91        386.01        36.40 o                         
  -3  10   4         31.01          0.13        22.63 o                         
  -2  10   4        270.80        260.33        22.49 o                         
  -1  10   4        149.70        167.90        21.45 o                         
   0  10   4        580.26        541.36        32.80 o                         
   1  10   4        376.09        430.70        23.62 o                         
   2  10   4         92.70         82.09        18.92 o                         
   3  10   4         10.65         -1.36        20.71 o                         
   4  10   4        735.42        726.68        38.65 o                         
   5  10   4          9.98        -23.18        25.50 o                         
  -4  11   4         37.74          9.62        35.67 o                         
  -3  11   4        229.11        186.06        28.49 o                         
  -2  11   4          8.85         -7.90        29.86 o                         
  -1  11   4        310.92        329.75        30.50 o                         
   0  11   4          2.24         25.35        22.77 o                         
   1  11   4        236.67        224.78        29.58 o                         
   2  11   4         26.46         20.28        38.30 o                         
   3  11   4        129.44        106.14        29.71 o                         
   4  11   4          5.53        -17.69        32.76 o                         
  -2  12   4        316.37        347.31        40.59 o                         
  -1  12   4         39.72         14.39        30.43 o                         
   0  12   4         45.16         20.39        33.01 o                         
   1  12   4        127.76         56.30        34.49 o                         
   2  12   4        237.59        255.74        33.87 o                         
  -9   0   5        117.80        170.40        45.40 o                         
  -7   0   5         91.91        128.55        17.76 o                         
  -5   0   5       9979.06      10108.01        90.25 o                         
  -3   0   5       2937.10       2895.14        26.44 o                         
  -1   0   5        522.83        488.07         9.13 o                         
   1   0   5       5063.05       5263.56        34.11 o                         
   5   0   5       2620.40       2712.92        57.40 o                         
   7   0   5       2281.21       2251.17        60.48 o                         
   9   0   5        585.35        598.31        48.98 o                         
 -10   1   5        135.16        115.68        20.62 o                         
  -9   1   5         36.92         51.81        15.13 o                         
  -8   1   5        403.58        427.87        18.45 o                         
  -7   1   5       1525.21       1518.74        24.42 o                         
  -6   1   5        646.33        635.04        18.22 o                         
  -5   1   5         34.16         60.22        10.41 o                         
  -4   1   5       2118.67       2178.15        18.62 o                         
  -3   1   5         92.30        126.41         8.26 o                         
  -2   1   5        164.21        181.00         5.30 o                         
  -1   1   5        784.19        723.32         7.46 o                         
   0   1   5       1423.38       1155.95         9.64 o                         
   1   1   5      19432.30      21178.23        95.51 o                         
   2   1   5       2851.30       2955.51        23.45 o                         
   3   1   5        203.57        220.41        11.01 o                         
   4   1   5       2632.15       2579.16        26.27 o                         
   5   1   5        720.91        672.63        17.94 o                         
   6   1   5        371.82        370.51        18.55 o                         
   7   1   5        185.61        191.84        17.96 o                         
   8   1   5         45.97         76.55        27.82 o                         
   9   1   5        108.10         79.68        26.45 o                         
 -10   2   5        134.45        179.38        24.81 o                         
  -9   2   5        192.23        242.54        18.31 o                         
  -8   2   5          3.56         -1.99        13.25 o                         
  -7   2   5       4451.02       4241.01        36.53 o                         
  -6   2   5        376.31        366.22        17.82 o                         
  -5   2   5         27.57         24.71         7.89 o                         
  -4   2   5        656.65        704.34        12.05 o                         
  -3   2   5       6284.29       6015.19        42.26 o                         
  -2   2   5        303.45        360.91         7.72 o                         
  -1   2   5         13.57         17.16         4.78 o                         
   0   2   5        691.49        652.14         7.80 o                         
   1   2   5       4987.78       4963.74        26.08 o                         
   2   2   5        957.61        934.60        10.84 o                         
   3   2   5        256.28        276.25        12.60 o                         
   4   2   5          3.08         14.12        10.01 o                         
   5   2   5       3025.94       3040.39        33.57 o                         
   6   2   5        597.84        551.54        21.89 o                         
   7   2   5         52.32         76.24        16.79 o                         
   8   2   5         95.23        102.29        25.44 o                         
   9   2   5        321.03        389.97        34.66 o                         
  -9   3   5         79.10         70.70        18.54 o                         
  -8   3   5        687.58        683.32        21.94 o                         
  -7   3   5         65.59         68.11        11.92 o                         
  -6   3   5       2479.76       2469.57        22.88 o                         
  -5   3   5        304.04        314.88        13.41 o                         
  -4   3   5       1092.54        980.07        17.70 o                         
  -3   3   5        214.06        188.15        13.71 o                         
  -2   3   5       2266.38       2195.20        42.14 o                         
  -1   3   5        449.10        461.80         8.49 o                         
   0   3   5        838.84        826.99         8.26 o                         
   1   3   5         99.35        105.98         5.32 o                         
   2   3   5         52.32         25.76         5.42 o                         
   3   3   5        279.30        276.86        14.26 o                         
   4   3   5        499.36        460.63        21.27 o                         
   5   3   5         98.62        106.05        17.24 o                         
   6   3   5       2187.06       2209.93        35.93 o                         
   7   3   5        657.81        590.17        26.18 o                         
   8   3   5          4.07        -21.91        21.91 o                         
   9   3   5        130.71        118.83        37.84 o                         
  -9   4   5        439.30        493.81        38.57 o                         
  -8   4   5        198.06        180.57        19.49 o                         
  -7   4   5         28.02         34.62        14.28 o                         
  -6   4   5        261.85        279.63        15.20 o                         
  -5   4   5        510.32        472.94        15.75 o                         
  -4   4   5         30.45         27.01        12.65 o                         
  -3   4   5        302.63        294.15        16.15 o                         
  -2   4   5       1886.38       1802.99        28.00 o                         
  -1   4   5       4741.40       4839.89        36.97 o                         
   0   4   5        113.49        135.40         6.72 o                         
   1   4   5         75.51        109.57         6.68 o                         
   2   4   5         50.71         44.56         8.60 o                         
   3   4   5       6178.92       6269.08        57.35 o                         
   4   4   5        174.02        206.99        11.99 o                         
   5   4   5          3.04         28.16        15.34 o                         
   6   4   5         19.79         28.99        14.33 o                         
   7   4   5         31.46         13.26        16.40 o                         
   8   4   5          3.37        -11.25        22.19 o                         
   9   4   5         92.06         73.06        25.65 o                         
  -9   5   5          5.95         -3.04        25.44 o                         
  -8   5   5         53.37         74.97        21.70 o                         
  -7   5   5        599.75        545.82        30.99 o                         
  -6   5   5        445.38        426.64        19.68 o                         
  -5   5   5        212.16        235.41        16.43 o                         
  -4   5   5       1506.24       1473.47        30.69 o                         
  -3   5   5        550.24        561.30        21.44 o                         
  -2   5   5       1649.96       1536.69        28.11 o                         
  -1   5   5          2.14          4.49         7.46 o                         
   0   5   5        886.33        861.27        13.87 o                         
   1   5   5        291.90        319.10        12.18 o                         
   2   5   5        305.73        276.73        13.14 o                         
   3   5   5        384.89        393.36        14.14 o                         
   4   5   5       2178.27       2181.04        27.21 o                         
   5   5   5        194.75        212.29        14.17 o                         
   6   5   5        571.54        580.61        23.07 o                         
   7   5   5         16.49         15.28        17.84 o                         
   8   5   5       1907.34       1964.99        54.98 o                         
   9   5   5         21.47         11.44        25.75 o                         
  -8   6   5         12.90        -16.60        27.30 o                         
  -7   6   5        946.86        952.87        38.84 o                         
  -6   6   5        298.94        305.20        19.40 o                         
  -5   6   5         11.47          3.74        18.97 o                         
  -4   6   5        278.76        284.09        20.74 o                         
  -3   6   5        362.30        334.38        20.55 o                         
  -2   6   5        164.79        180.51        11.70 o                         
  -1   6   5        802.89        814.51        17.05 o                         
   0   6   5         91.02         96.20        10.06 o                         
   1   6   5       1819.40       1716.23        27.00 o                         
   2   6   5       1508.98       1506.15        25.48 o                         
   3   6   5        926.04        933.88        23.94 o                         
   4   6   5        106.40         70.78        16.57 o                         
   5   6   5        149.57        159.47        15.75 o                         
   6   6   5         87.00         93.89        16.00 o                         
   7   6   5        173.30        162.52        20.17 o                         
   8   6   5        312.76        301.51        51.29 o                         
  -8   7   5          4.55         18.39        24.99 o                         
  -7   7   5         57.76         -2.71        25.86 o                         
  -6   7   5        160.26        156.43        20.97 o                         
  -5   7   5        129.24        129.55        19.25 o                         
  -4   7   5        212.45        234.70        20.49 o                         
  -3   7   5         48.06         52.18        12.46 o                         
  -2   7   5        976.09        992.03        18.45 o                         
  -1   7   5         33.88         38.88        11.32 o                         
   0   7   5       2214.62       2229.38        30.31 o                         
   1   7   5        111.05        111.93        14.44 o                         
   2   7   5       1884.98       1939.51        28.86 o                         
   3   7   5          9.60          8.90        14.32 o                         
   4   7   5        397.20        354.79        19.65 o                         
   5   7   5        704.73        710.45        25.24 o                         
   6   7   5        746.14        766.61        29.64 o                         
   7   7   5          6.62          3.70        25.44 o                         
   8   7   5         54.64         -3.42        28.74 o                         
  -7   8   5        212.26        231.62        27.28 o                         
  -6   8   5         21.03         -1.66        23.04 o                         
  -5   8   5        565.75        485.12        31.53 o                         
  -4   8   5        387.22        391.95        24.72 o                         
  -3   8   5       1231.08       1145.12        27.42 o                         
  -2   8   5        124.38        135.27        16.84 o                         
  -1   8   5        418.70        430.82        21.08 o                         
   0   8   5       2257.07       2153.29        31.00 o                         
   1   8   5        191.43        219.11        16.59 o                         
   2   8   5        308.18        324.59        18.93 o                         
   3   8   5        162.68        185.75        17.53 o                         
   4   8   5         35.08         52.30        17.36 o                         
   5   8   5         28.48         14.05        18.28 o                         
   6   8   5         45.03         49.31        34.28 o                         
   7   8   5        399.23        344.49        33.14 o                         
  -7   9   5         20.92          0.88        41.02 o                         
  -6   9   5        301.98        260.15        27.37 o                         
  -5   9   5         13.51        -18.90        21.67 o                         
  -4   9   5        179.76        165.50        27.13 o                         
  -3   9   5        320.05        356.97        30.73 o                         
  -2   9   5          3.10          7.24        16.32 o                         
  -1   9   5        135.85        135.97        18.56 o                         
   0   9   5       2514.64       2592.47        39.08 o                         
   1   9   5        166.39        158.46        17.64 o                         
   2   9   5        199.56        218.77        18.74 o                         
   3   9   5          0.10        -19.78        19.78 o                         
   4   9   5        195.31        242.27        24.01 o                         
   5   9   5          0.43        -14.98        23.97 o                         
   6   9   5          9.37         18.82        28.68 o                         
  -5  10   5        133.82        103.95        26.53 o                         
  -4  10   5        130.34        129.86        24.58 o                         
  -3  10   5        141.52        123.74        27.85 o                         
  -2  10   5          3.04          7.95        20.20 o                         
  -1  10   5       1074.71       1100.44        61.72 o                         
   0  10   5        389.97        405.29        25.20 o                         
   1  10   5        215.48        187.13        20.05 o                         
   2  10   5         14.41        -19.50        19.50 o                         
   3  10   5        164.78        138.58        26.49 o                         
   4  10   5        123.97        108.06        28.42 o                         
   5  10   5        345.92        327.81        33.98 o                         
  -4  11   5        305.91        260.53        35.17 o                         
  -3  11   5        265.88        225.02        34.15 o                         
  -2  11   5         23.50         18.03        27.09 o                         
  -1  11   5         25.32        -24.86        24.86 o                         
   0  11   5        107.86         82.90        27.58 o                         
   1  11   5         16.79        -27.26        27.26 o                         
   2  11   5        484.89        486.26        45.75 o                         
   3  11   5          0.46        -27.74        27.74 o                         
   4  11   5          8.20        -29.99        29.99 o                         
  -1  12   5         43.08         21.23        29.95 o                         
   0  12   5         27.85         70.79        36.28 o                         
   1  12   5        487.49        487.64        69.01 o                         
 -10   0   6        109.30         85.17        34.60 o                         
  -8   0   6        110.53        124.04        20.26 o                         
  -6   0   6        713.25        782.18        24.81 o                         
  -4   0   6        382.45        407.05        15.23 o                         
  -2   0   6       2522.35       2392.88        20.36 o                         
   0   0   6        249.43        241.97         8.88 o                         
   2   0   6          7.45          7.14         8.62 o                         
   4   0   6         35.21         32.45        20.13 o                         
   6   0   6       2778.79       2811.57        64.49 o                         
   8   0   6        454.01        486.91        43.54 o                         
 -10   1   6        158.46        187.71        23.26 o                         
  -9   1   6         19.97         13.37        19.18 o                         
  -8   1   6        120.10        109.97        15.70 o                         
  -7   1   6        582.66        519.51        18.81 o                         
  -6   1   6        708.88        638.84        21.61 o                         
  -5   1   6       2026.43       1913.46        22.40 o                         
  -4   1   6         78.27         95.61         7.39 o                         
  -3   1   6         35.84         23.12         5.73 o                         
  -2   1   6          1.39          0.23         3.77 o                         
  -1   1   6       3174.57       2983.60        16.96 o                         
   0   1   6        340.51        412.65         6.86 o                         
   1   1   6       9384.71       9643.14        44.34 o                         
   2   1   6       3212.46       3137.71        47.12 o                         
   3   1   6        901.07        844.49        14.56 o                         
   4   1   6       1503.96       1507.52        20.27 o                         
   5   1   6       2057.99       2020.04        30.31 o                         
   6   1   6         29.61         55.38        15.35 o                         
   7   1   6        332.58        320.28        24.24 o                         
   8   1   6         11.34        -23.38        23.83 o                         
   9   1   6          3.45          0.24        25.96 o                         
 -10   2   6          5.71         11.57        23.28 o                         
  -9   2   6          1.12          0.08        18.35 o                         
  -8   2   6       1702.41       1660.39        28.00 o                         
  -7   2   6        189.96        246.90        16.47 o                         
  -6   2   6        446.79        412.73        16.25 o                         
  -5   2   6        289.02        322.81        12.81 o                         
  -4   2   6       2806.36       2625.96        22.22 o                         
  -3   2   6       1738.28       1838.71        21.80 o                         
  -2   2   6        361.97        360.70        14.15 o                         
  -1   2   6         18.97         38.10         4.87 o                         
   0   2   6       3516.36       3371.72        19.71 o                         
   1   2   6        611.83        690.96         8.52 o                         
   2   2   6        162.11        178.46         9.60 o                         
   3   2   6        119.74        182.72        11.02 o                         
   4   2   6       1960.21       1925.16        24.73 o                         
   5   2   6        624.15        637.84        19.47 o                         
   6   2   6         83.90         66.85        15.58 o                         
   7   2   6          1.20          3.21        20.00 o                         
   8   2   6        264.14        252.65        25.96 o                         
   9   2   6          6.49         -4.92        25.49 o                         
  -9   3   6        216.41        160.88        26.33 o                         
  -8   3   6        119.26        101.87        18.05 o                         
  -7   3   6        170.44        221.24        17.08 o                         
  -6   3   6        256.66        265.00        14.43 o                         
  -5   3   6       4277.06       4314.24        32.83 o                         
  -4   3   6        317.64        320.86        14.49 o                         
  -3   3   6       1540.46       1545.58        20.29 o                         
  -2   3   6          7.17         13.59         7.85 o                         
  -1   3   6        265.29        220.19        13.90 o                         
   0   3   6         37.42         34.02         5.22 o                         
   1   3   6       1530.84       1543.81        18.79 o                         
   2   3   6        268.93        316.13        11.09 o                         
   3   3   6         61.56         67.13        10.47 o                         
   4   3   6        316.52        356.94        16.74 o                         
   5   3   6       1312.06       1218.55        30.67 o                         
   6   3   6        103.34        102.35        17.58 o                         
   7   3   6        540.46        558.89        26.65 o                         
   8   3   6         55.14         47.87        27.10 o                         
   9   3   6        153.59        148.28        29.79 o                         
  -9   4   6         52.67         27.89        24.84 o                         
  -8   4   6         22.00          1.23        22.60 o                         
  -7   4   6         82.50         98.17        14.74 o                         
  -6   4   6        296.44        315.28        13.84 o                         
  -5   4   6        326.01        303.08        20.60 o                         
  -4   4   6        482.46        446.70        20.61 o                         
  -3   4   6       1782.72       1763.16        30.04 o                         
  -2   4   6       6826.52       6627.70        64.58 o                         
  -1   4   6         70.73        119.12        10.15 o                         
   0   4   6        106.04        145.21         7.94 o                         
   1   4   6        470.14        419.98         9.86 o                         
   2   4   6       5256.41       4980.49        38.19 o                         
   3   4   6          5.88          5.11         9.13 o                         
   4   4   6       1122.49       1148.49        26.00 o                         
   5   4   6       1041.12        986.71        27.35 o                         
   6   4   6         72.34         93.80        18.26 o                         
   7   4   6        233.52        229.28        29.76 o                         
   8   4   6        194.08        168.69        21.27 o                         
   9   4   6        521.78        490.48        32.73 o                         
  -9   5   6        169.16        175.35        27.64 o                         
  -8   5   6         11.31         14.29        26.59 o                         
  -7   5   6        487.58        507.27        31.33 o                         
  -6   5   6         80.56         72.69        17.53 o                         
  -5   5   6         37.29         49.11        15.86 o                         
  -4   5   6          2.24          0.76        13.68 o                         
  -3   5   6        278.67        259.69        22.01 o                         
  -2   5   6        443.36        456.56        20.25 o                         
  -1   5   6       2403.69       2401.73        19.97 o                         
   0   5   6         69.07         76.76         8.37 o                         
   1   5   6         64.21        112.18        11.27 o                         
   2   5   6        503.93        513.32        14.21 o                         
   3   5   6        752.39        692.73        16.29 o                         
   4   5   6       1092.77       1040.77        19.20 o                         
   5   5   6          3.90          0.83        14.76 o                         
   6   5   6         13.48         28.18        15.97 o                         
   7   5   6       1541.39       1653.58        33.71 o                         
   8   5   6         20.18         17.74        21.44 o                         
  -8   6   6        416.70        445.65        32.98 o                         
  -7   6   6        220.08        178.28        22.86 o                         
  -6   6   6        355.87        361.35        24.50 o                         
  -5   6   6         19.22          8.02        15.62 o                         
  -4   6   6        191.75        213.60        19.90 o                         
  -3   6   6        474.70        457.18        22.91 o                         
  -2   6   6        754.73        686.15        24.12 o                         
  -1   6   6        611.88        610.87        14.22 o                         
   0   6   6       1553.83       1578.50        19.97 o                         
   1   6   6       1635.80       1645.91        27.93 o                         
   2   6   6        730.14        763.28        20.67 o                         
   3   6   6        656.61        617.05        23.10 o                         
   4   6   6       1409.01       1432.42        24.38 o                         
   5   6   6        974.78        994.04        23.88 o                         
   6   6   6        270.28        251.93        19.73 o                         
   7   6   6          2.38         -8.61        18.82 o                         
   8   6   6        279.71        307.74        27.81 o                         
  -8   7   6          0.68        -23.82        23.82 o                         
  -7   7   6         30.86         16.35        22.05 o                         
  -6   7   6          4.93        -17.83        17.83 o                         
  -5   7   6        256.72        265.51        22.40 o                         
  -4   7   6        519.22        508.40        26.25 o                         
  -3   7   6        611.06        608.74        26.28 o                         
  -2   7   6        119.52        128.42        15.19 o                         
  -1   7   6       1066.80       1067.47        21.32 o                         
   0   7   6        209.09        222.87        16.14 o                         
   1   7   6       1073.40       1021.60        22.97 o                         
   2   7   6         47.94         42.87        14.57 o                         
   3   7   6         55.64         56.63        15.81 o                         
   4   7   6        429.81        390.39        21.31 o                         
   5   7   6        659.65        674.61        25.67 o                         
   6   7   6          7.33         13.20        21.24 o                         
   7   7   6         23.96        -16.62        25.32 o                         
  -7   8   6        364.55        400.08        36.92 o                         
  -6   8   6        386.70        370.74        27.56 o                         
  -5   8   6        533.18        482.57        33.66 o                         
  -4   8   6        714.31        661.45        40.68 o                         
  -3   8   6       1454.47       1435.41        35.57 o                         
  -2   8   6       1012.45        966.33        25.56 o                         
  -1   8   6        248.00        235.49        20.95 o                         
   0   8   6         21.81         35.37        15.51 o                         
   1   8   6        200.20        214.03        17.04 o                         
   2   8   6        175.18        179.35        17.48 o                         
   3   8   6        183.86        195.44        18.64 o                         
   4   8   6        147.73        178.53        19.30 o                         
   5   8   6        319.96        296.94        28.20 o                         
   6   8   6        174.36        162.32        28.95 o                         
   7   8   6         27.25         37.83        49.72 o                         
  -6   9   6         37.68        -16.31        23.79 o                         
  -5   9   6        150.62        100.42        24.02 o                         
  -4   9   6          0.42         27.78        20.38 o                         
  -3   9   6        154.78        180.49        32.80 o                         
  -2   9   6          0.01          3.86        18.48 o                         
  -1   9   6        676.38        705.34        26.14 o                         
   0   9   6         75.66        101.28        18.06 o                         
   1   9   6       1257.40       1222.54        28.05 o                         
   2   9   6        207.97        235.46        20.06 o                         
   3   9   6        996.10       1077.78        37.10 o                         
   4   9   6         22.57         16.44        30.29 o                         
   5   9   6          1.45        -29.76        29.76 o                         
   6   9   6         84.43         36.31        40.91 o                         
  -5  10   6         47.10         38.81        25.67 o                         
  -4  10   6         44.37         44.67        24.32 o                         
  -3  10   6        136.05        131.59        33.57 o                         
  -2  10   6         18.89         19.48        22.52 o                         
  -1  10   6         56.45         44.23        21.49 o                         
   0  10   6        338.12        360.00        32.90 o                         
   1  10   6        102.03         92.46        19.99 o                         
   2  10   6        342.14        361.46        38.55 o                         
   3  10   6        502.43        452.36        29.52 o                         
   4  10   6          3.94        -11.33        26.16 o                         
   5  10   6        542.69        412.76        41.91 o                         
  -4  11   6          0.00        -16.94        31.08 o                         
  -3  11   6        635.23        589.54        66.91 o                         
  -2  11   6        115.50        107.13        27.55 o                         
  -1  11   6          1.63          4.24        26.07 o                         
   0  11   6         69.98         35.68        23.49 o                         
   1  11   6         26.74         40.81        24.48 o                         
   2  11   6         54.26         15.22        29.45 o                         
   3  11   6        394.62        337.56        33.07 o                         
   0  12   6        101.90         14.64        34.44 o                         
  -9   0   7        252.10        237.77        31.52 o                         
  -7   0   7        922.95        948.57        28.65 o                         
  -5   0   7        334.88        357.74        17.31 o                         
  -3   0   7       4378.93       4127.77        40.48 o                         
  -1   0   7        298.29        268.51         8.41 o                         
   1   0   7      11719.08      11684.48       105.88 o                         
   3   0   7        206.03        206.91        22.38 o                         
   5   0   7       3973.65       3947.19        74.46 o                         
   7   0   7        594.81        586.33       107.29 o                         
   9   0   7        186.00        146.84        40.96 o                         
 -10   1   7         31.92         48.59        25.83 o                         
  -9   1   7         58.90         64.76        17.74 o                         
  -8   1   7        722.84        669.69        22.85 o                         
  -7   1   7        331.24        380.44        17.53 o                         
  -6   1   7         63.08         58.34        13.61 o                         
  -5   1   7         14.60          9.07         9.95 o                         
  -4   1   7        451.93        427.53        11.10 o                         
  -3   1   7       1815.86       1882.94        15.17 o                         
  -2   1   7        619.73        520.11        10.00 o                         
  -1   1   7        142.08        155.98         5.52 o                         
   0   1   7       1223.78       1193.52         9.88 o                         
   1   1   7        567.97        579.34         8.54 o                         
   2   1   7       2761.01       2799.17        28.62 o                         
   3   1   7        181.81        178.79        11.04 o                         
   4   1   7       1378.71       1329.84        31.03 o                         
   5   1   7        274.35        277.80        21.73 o                         
   6   1   7        141.79        139.89        21.31 o                         
   7   1   7        638.77        604.99        30.59 o                         
   8   1   7          9.83        -23.18        23.18 o                         
   9   1   7       1086.98       1065.21        42.32 o                         
  -9   2   7       1078.81       1001.35        29.92 o                         
  -8   2   7          0.34        -15.04        15.04 o                         
  -7   2   7        509.72        485.96        20.38 o                         
  -6   2   7       1760.10       1644.03        23.70 o                         
  -5   2   7       2190.47       2162.19        25.22 o                         
  -4   2   7         10.34         31.54        10.36 o                         
  -3   2   7        685.20        745.91        17.73 o                         
  -2   2   7        655.97        649.79        12.96 o                         
  -1   2   7       5021.22       4828.12        31.28 o                         
   0   2   7        920.69        912.72        10.60 o                         
   1   2   7       6455.13       6702.51        56.20 o                         
   2   2   7         89.74        125.88        10.55 o                         
   3   2   7       2344.22       2281.61        25.82 o                         
   4   2   7        119.12        120.98        12.43 o                         
   5   2   7        133.88        134.57        14.02 o                         
   6   2   7          0.11        -10.51        15.80 o                         
   7   2   7        577.56        556.84        26.46 o                         
   8   2   7         33.17         20.92        26.17 o                         
   9   2   7         72.86         16.53        36.11 o                         
  -9   3   7          0.47        -23.74        23.74 o                         
  -8   3   7        685.45        675.56        26.05 o                         
  -7   3   7        387.37        406.67        20.53 o                         
  -6   3   7        570.77        549.36        18.88 o                         
  -5   3   7        477.07        471.78        18.65 o                         
  -4   3   7       2216.87       2178.80        27.27 o                         
  -3   3   7         42.90         57.67        10.19 o                         
  -2   3   7       3384.48       3491.19        32.68 o                         
  -1   3   7         89.42        109.44        10.60 o                         
   0   3   7        397.05        334.98        10.13 o                         
   1   3   7       4224.13       4419.06        31.01 o                         
   2   3   7       3551.65       3435.87        30.18 o                         
   3   3   7          7.49          9.80        10.67 o                         
   4   3   7        814.30        758.27        20.18 o                         
   5   3   7        658.89        615.28        26.83 o                         
   6   3   7          8.80          3.21        16.31 o                         
   7   3   7         51.25         32.70        25.67 o                         
   8   3   7       1127.74       1158.74        40.61 o                         
   9   3   7        379.95        316.72        49.80 o                         
  -9   4   7         31.63         51.90        25.57 o                         
  -8   4   7        180.79        234.58        39.30 o                         
  -7   4   7         23.64         38.15        19.05 o                         
  -6   4   7         30.77         20.27        15.09 o                         
  -5   4   7        478.22        450.44        23.61 o                         
  -4   4   7        160.00        219.10        17.82 o                         
  -3   4   7       4322.19       3979.95        48.19 o                         
  -2   4   7       1777.26       1785.35        23.18 o                         
  -1   4   7          7.79         11.47         9.51 o                         
   0   4   7        668.48        682.92        14.51 o                         
   1   4   7       1643.12       1579.06        19.49 o                         
   2   4   7        905.27        889.79        17.45 o                         
   3   4   7        802.63        791.77        23.01 o                         
   4   4   7       2071.89       2126.83        38.29 o                         
   5   4   7        915.30        928.39        27.39 o                         
   6   4   7         88.13        108.76        19.03 o                         
   7   4   7        115.19         92.10        24.62 o                         
   8   4   7        176.11        175.36        38.95 o                         
   9   4   7         48.36         54.68        37.09 o                         
  -9   5   7          1.03          1.58        38.39 o                         
  -8   5   7        259.65        305.02        26.96 o                         
  -7   5   7          5.96        -11.92        18.33 o                         
  -6   5   7        494.65        469.57        25.60 o                         
  -5   5   7        156.98        155.26        18.07 o                         
  -4   5   7        201.92        210.08        18.56 o                         
  -3   5   7          7.36         19.77        15.12 o                         
  -2   5   7       1244.82       1159.30        27.22 o                         
  -1   5   7        101.90        118.76        12.05 o                         
   0   5   7        646.92        647.32        14.55 o                         
   1   5   7        604.39        617.11        15.84 o                         
   2   5   7        368.22        347.67        14.29 o                         
   3   5   7         74.18         70.99        11.24 o                         
   4   5   7        801.38        793.04        22.60 o                         
   5   5   7         73.51         52.27        15.19 o                         
   6   5   7        473.17        510.20        23.88 o                         
   7   5   7        183.63        184.79        20.98 o                         
   8   5   7        405.38        379.03        28.20 o                         
  -8   6   7         21.17         31.37        22.92 o                         
  -7   6   7        125.04         89.52        22.08 o                         
  -6   6   7         10.91         -2.13        22.92 o                         
  -5   6   7        742.42        732.17        28.13 o                         
  -4   6   7       1087.90       1074.12        32.93 o                         
  -3   6   7         10.39         13.09        15.36 o                         
  -2   6   7       1860.30       1835.62        34.76 o                         
  -1   6   7       1215.81       1155.25        17.34 o                         
   0   6   7        609.93        607.69        16.21 o                         
   1   6   7        225.02        256.64        15.61 o                         
   2   6   7        466.36        462.86        19.02 o                         
   3   6   7        351.92        357.67        18.24 o                         
   4   6   7          1.30         -3.06        13.67 o                         
   5   6   7        155.43        177.60        18.12 o                         
   6   6   7        110.00         95.62        25.05 o                         
   7   6   7        866.81        910.73        34.15 o                         
   8   6   7         49.00         46.23        37.06 o                         
  -8   7   7        109.09         70.24        26.68 o                         
  -7   7   7          0.99        -13.39        28.96 o                         
  -6   7   7        746.23        739.44        32.70 o                         
  -5   7   7        739.62        618.83        33.29 o                         
  -4   7   7         39.14         54.01        17.61 o                         
  -3   7   7         52.59         49.79        17.30 o                         
  -2   7   7       2075.76       2078.81        38.59 o                         
  -1   7   7       1182.97       1144.02        20.72 o                         
   0   7   7       1391.37       1406.75        32.58 o                         
   1   7   7        399.38        386.89        19.59 o                         
   2   7   7         65.10         73.65        15.47 o                         
   3   7   7        161.81        166.09        17.33 o                         
   4   7   7        688.32        746.05        24.71 o                         
   5   7   7        182.79        168.49        21.84 o                         
   6   7   7        127.92        117.52        23.34 o                         
   7   7   7          0.59        -13.60        26.75 o                         
  -7   8   7        296.36        282.00        28.40 o                         
  -6   8   7        159.22        142.67        24.08 o                         
  -5   8   7        528.81        525.29        30.07 o                         
  -4   8   7          0.05         -6.45        30.16 o                         
  -3   8   7       1660.86       1681.60        38.12 o                         
  -2   8   7        300.57        306.37        19.15 o                         
  -1   8   7        889.09        864.86        25.40 o                         
   0   8   7        187.30        207.45        18.47 o                         
   1   8   7         39.61         52.21        15.41 o                         
   2   8   7        212.49        213.87        18.69 o                         
   3   8   7        174.21        205.18        19.80 o                         
   4   8   7        203.65        202.03        20.47 o                         
   5   8   7        841.79        792.16        31.66 o                         
   6   8   7         37.41         49.36        27.83 o                         
   7   8   7        302.70        222.26        33.75 o                         
  -6   9   7         88.86         41.70        28.91 o                         
  -5   9   7         14.14         29.08        23.61 o                         
  -4   9   7        409.39        391.96        27.42 o                         
  -3   9   7          5.51          3.33        19.31 o                         
  -2   9   7        255.83        260.76        38.48 o                         
  -1   9   7         22.27         -5.34        17.08 o                         
   0   9   7        168.39        153.17        18.16 o                         
   1   9   7        378.71        366.54        21.47 o                         
   2   9   7        123.28        166.32        21.87 o                         
   3   9   7          0.18         13.82        24.56 o                         
   4   9   7        247.14        280.13        23.74 o                         
   5   9   7          7.20        -13.90        28.30 o                         
   6   9   7        355.82        330.73        38.51 o                         
  -5  10   7        120.83        126.63        27.47 o                         
  -4  10   7        188.00        208.35        30.75 o                         
  -3  10   7        318.94        263.16        40.79 o                         
  -2  10   7        900.67        947.04        55.31 o                         
  -1  10   7         33.53         27.97        22.81 o                         
   0  10   7         44.32         47.38        21.68 o                         
   1  10   7        852.66        802.49        39.95 o                         
   2  10   7         33.30         35.31        21.32 o                         
   3  10   7         93.25         86.69        22.36 o                         
   4  10   7         34.29         13.56        29.66 o                         
   5  10   7        203.63        146.44        35.14 o                         
  -3  11   7         37.02         59.22        36.50 o                         
  -2  11   7         69.59         57.23        40.18 o                         
  -1  11   7         26.70         -5.05        26.24 o                         
   0  11   7        148.00        134.67        27.98 o                         
   1  11   7         56.06         56.91        29.47 o                         
   2  11   7         28.07         21.98        32.80 o                         
   3  11   7          1.84         19.04        29.53 o                         
  -8   0   8       2279.22       2151.16        60.70 o                         
  -6   0   8       1596.13       1494.83        31.83 o                         
  -4   0   8       2526.90       2536.08        26.80 o                         
  -2   0   8       2399.85       2502.11        29.07 o                         
   0   0   8       1649.59       1530.37        21.63 o                         
   2   0   8        395.76        373.95        13.14 o                         
   4   0   8       2139.02       2097.83        52.18 o                         
   6   0   8          2.60         14.92        26.51 o                         
   8   0   8       1037.38       1131.11        56.47 o                         
  -9   1   8        465.83        535.50        28.42 o                         
  -8   1   8        332.75        370.19        26.93 o                         
  -7   1   8       1632.87       1546.34        26.08 o                         
  -6   1   8         14.28         17.20        12.28 o                         
  -5   1   8        190.76        225.74        12.17 o                         
  -4   1   8         75.12        100.60        10.60 o                         
  -3   1   8       1263.28       1171.55        15.25 o                         
  -2   1   8        187.08        209.18         8.35 o                         
  -1   1   8       3086.37       3031.61        21.25 o                         
   0   1   8         15.32         21.99         5.33 o                         
   1   1   8        699.48        655.23        11.36 o                         
   2   1   8        860.51        785.35        14.99 o                         
   3   1   8       1137.90       1122.76        21.21 o                         
   4   1   8        295.90        276.38        21.00 o                         
   5   1   8       1834.20       1842.19        37.95 o                         
   6   1   8         82.77         60.69        18.85 o                         
   7   1   8         31.91         64.55        21.85 o                         
   8   1   8        654.73        621.17        34.56 o                         
   9   1   8        273.46        340.57        95.95 o                         
  -9   2   8         80.95         86.01        19.99 o                         
  -8   2   8        205.99        241.74        20.13 o                         
  -7   2   8        237.74        247.54        19.19 o                         
  -6   2   8       3252.71       3236.05        32.70 o                         
  -5   2   8        700.25        669.89        18.21 o                         
  -4   2   8        155.05        180.50        14.02 o                         
  -3   2   8         45.36         45.51        10.28 o                         
  -2   2   8       1416.17       1283.94        22.13 o                         
  -1   2   8       1534.38       1441.42        17.30 o                         
   0   2   8        585.77        511.47        11.01 o                         
   1   2   8        928.63        936.15        12.89 o                         
   2   2   8      11052.39      11061.81       144.39 o                         
   3   2   8          1.66         17.05        10.71 o                         
   4   2   8          2.39          6.12        11.64 o                         
   5   2   8        339.22        339.73        18.09 o                         
   6   2   8       1320.90       1323.85        30.85 o                         
   7   2   8         25.18        -22.43        51.42 o                         
   8   2   8          3.82        -24.94        24.94 o                         
   9   2   8         12.75         -3.04        27.79 o                         
  -9   3   8         48.06         25.70        22.85 o                         
  -8   3   8        142.86        163.36        19.36 o                         
  -7   3   8       1772.33       1800.92        30.34 o                         
  -6   3   8        313.89        319.00        20.49 o                         
  -5   3   8        156.52        174.12        15.08 o                         
  -4   3   8          0.89         -7.12        11.10 o                         
  -3   3   8       1160.97       1055.24        20.53 o                         
  -2   3   8         61.22         67.46        12.68 o                         
  -1   3   8       2680.09       2670.19        28.81 o                         
   0   3   8        182.65        190.12         9.23 o                         
   1   3   8          3.92          1.31         9.77 o                         
   2   3   8        943.63        943.63        17.93 o                         
   3   3   8       2537.44       2397.48        29.42 o                         
   4   3   8        235.39        215.08        17.00 o                         
   5   3   8        574.90        602.24        27.71 o                         
   6   3   8        820.78        788.82        31.59 o                         
   7   3   8        241.18        238.53        26.20 o                         
   8   3   8         91.77         75.05        35.26 o                         
   9   3   8         88.56         35.80        30.17 o                         
  -9   4   8          0.44         -0.80        25.47 o                         
  -8   4   8        300.47        298.75        29.98 o                         
  -7   4   8        154.52        123.68        27.03 o                         
  -6   4   8         58.24         65.15        15.84 o                         
  -5   4   8       1190.89       1088.37        26.14 o                         
  -4   4   8       4237.79       4145.90        40.77 o                         
  -3   4   8         41.04         35.21        11.82 o                         
  -2   4   8        330.83        327.91        15.05 o                         
  -1   4   8          0.61         14.81        11.93 o                         
   0   4   8       2271.76       2231.46        20.99 o                         
   1   4   8         14.50         20.55         9.21 o                         
   2   4   8         39.41         38.60        10.74 o                         
   3   4   8        406.00        364.31        19.95 o                         
   4   4   8       1079.62       1096.64        27.50 o                         
   5   4   8        173.81        178.94        19.50 o                         
   6   4   8        138.83        134.24        20.45 o                         
   7   4   8        363.91        283.14        24.81 o                         
   8   4   8        401.11        384.73        32.04 o                         
  -8   5   8         89.02         80.35        22.98 o                         
  -7   5   8        214.87        297.96        30.70 o                         
  -6   5   8        232.60        234.33        21.68 o                         
  -5   5   8        391.48        362.85        26.73 o                         
  -4   5   8        175.59        187.16        19.00 o                         
  -3   5   8         62.57         76.71        15.95 o                         
  -2   5   8         26.31         53.93        12.07 o                         
  -1   5   8        938.75        902.11        20.84 o                         
   0   5   8        465.40        436.88        15.34 o                         
   1   5   8        703.37        664.22        24.63 o                         
   2   5   8        101.96         94.94        11.47 o                         
   3   5   8        446.32        440.13        15.96 o                         
   4   5   8         36.53         38.43        14.48 o                         
   5   5   8        798.86        799.66        24.38 o                         
   6   5   8        315.08        308.53        22.47 o                         
   7   5   8        100.84        103.82        19.69 o                         
   8   5   8          7.71         21.66        23.60 o                         
  -8   6   8         13.46         -2.93        23.58 o                         
  -7   6   8          0.23        -17.78        20.59 o                         
  -6   6   8        828.92        741.26        32.03 o                         
  -5   6   8        411.96        416.11        25.63 o                         
  -4   6   8        848.50        912.71        29.47 o                         
  -3   6   8        120.93        111.10        17.50 o                         
  -2   6   8        802.46        726.67        26.69 o                         
  -1   6   8        825.02        790.80        17.16 o                         
   0   6   8        144.61        182.33        14.14 o                         
   1   6   8        196.24        191.47        15.14 o                         
   2   6   8       1477.89       1545.05        26.93 o                         
   3   6   8          5.32          0.43        12.39 o                         
   4   6   8          3.64          7.81        14.36 o                         
   5   6   8        214.77        219.36        19.79 o                         
   6   6   8        430.55        481.72        25.65 o                         
   7   6   8        256.83        249.71        25.10 o                         
   8   6   8        527.08        523.91        50.49 o                         
  -7   7   8        276.29        287.32        27.68 o                         
  -6   7   8         17.93          8.37        20.78 o                         
  -5   7   8        168.89        122.77        32.60 o                         
  -4   7   8        595.03        537.78        27.11 o                         
  -3   7   8       1072.92       1051.82        31.23 o                         
  -2   7   8         11.03          0.46        30.14 o                         
  -1   7   8        756.76        719.83        18.03 o                         
   0   7   8       1204.14       1157.00        28.47 o                         
   1   7   8         44.87         43.86        14.91 o                         
   2   7   8          0.43         -4.97        14.93 o                         
   3   7   8       1272.30       1301.91        27.99 o                         
   4   7   8          0.26         -7.04        16.95 o                         
   5   7   8        137.85        133.60        24.79 o                         
   6   7   8         50.12         41.40        23.16 o                         
   7   7   8        292.33        275.53        32.32 o                         
  -7   8   8         27.55         34.11        26.14 o                         
  -6   8   8        161.14        138.28        24.79 o                         
  -5   8   8          1.73         27.40        20.30 o                         
  -4   8   8        701.99        805.17        45.80 o                         
  -3   8   8          0.13        -19.08        19.33 o                         
  -2   8   8        864.24        841.17        30.45 o                         
  -1   8   8        228.24        226.52        19.07 o                         
   0   8   8        413.65        455.58        21.10 o                         
   1   8   8        173.48        149.92        17.65 o                         
   2   8   8          7.07          0.28        16.50 o                         
   3   8   8          9.21          8.84        17.91 o                         
   4   8   8        241.72        261.81        21.94 o                         
   5   8   8         94.96         99.11        24.02 o                         
   6   8   8        884.20        798.51        52.18 o                         
  -6   9   8          0.18          5.59        25.06 o                         
  -5   9   8        321.24        306.78        27.67 o                         
  -4   9   8         93.28         85.96        23.26 o                         
  -3   9   8        800.98        786.23        40.60 o                         
  -2   9   8         71.73         76.09        20.85 o                         
  -1   9   8        970.92        951.62        48.94 o                         
   0   9   8         46.47         36.03        22.43 o                         
   1   9   8        650.04        702.05        32.68 o                         
   2   9   8         17.13          2.46        18.27 o                         
   3   9   8         25.76         37.96        20.06 o                         
   4   9   8         39.67         75.39        32.37 o                         
   5   9   8        435.02        414.76        47.57 o                         
  -5  10   8         19.11         -2.29        26.68 o                         
  -4  10   8        152.04        108.75        25.80 o                         
  -3  10   8         19.27          8.66        25.11 o                         
  -2  10   8        108.60         95.83        26.84 o                         
  -1  10   8         51.01         59.40        24.66 o                         
   0  10   8        735.29        712.86        65.96 o                         
   1  10   8         52.38          8.38        22.75 o                         
   2  10   8        247.81        275.24        24.19 o                         
   3  10   8        282.21        325.75        26.08 o                         
   4  10   8         14.35          3.44        32.47 o                         
  -3  11   8        350.62        310.08        36.72 o                         
  -2  11   8          0.27        -22.86        27.14 o                         
  -1  11   8         33.05          8.45        27.16 o                         
   0  11   8         53.08         72.67        28.90 o                         
   1  11   8         63.79         43.11        29.33 o                         
   2  11   8         24.23         42.56        31.03 o                         
  -9   0   9       1279.00       1246.91        76.94 o                         
  -7   0   9          2.09        -15.84        17.40 o                         
  -5   0   9       2130.80       2096.42        43.76 o                         
  -3   0   9        232.39        265.07        14.93 o                         
  -1   0   9       2957.04       2788.78        37.93 o                         
   1   0   9        112.79        137.18        13.71 o                         
   3   0   9       2133.57       2199.05        52.00 o                         
   5   0   9        640.71        605.11        40.03 o                         
   7   0   9        571.89        538.02        45.23 o                         
   9   0   9          5.46        -41.18        41.18 o                         
  -9   1   9        238.43        296.88        24.48 o                         
  -8   1   9        339.19        388.41        20.85 o                         
  -7   1   9          6.36          3.61        13.38 o                         
  -6   1   9         23.35         17.10        12.11 o                         
  -5   1   9        154.83        186.41        12.26 o                         
  -4   1   9       1046.99       1002.39        17.42 o                         
  -3   1   9        403.35        397.35        11.18 o                         
  -2   1   9       2051.27       1911.45        17.92 o                         
  -1   1   9        472.61        511.60        12.50 o                         
   0   1   9        707.02        642.69        10.82 o                         
   1   1   9        175.76        157.70         8.79 o                         
   2   1   9         78.28         80.98         8.42 o                         
   3   1   9        281.66        284.15        14.23 o                         
   4   1   9        629.30        633.94        26.55 o                         
   5   1   9         67.94         53.55        19.52 o                         
   6   1   9        270.65        266.35        25.38 o                         
   7   1   9        586.41        607.31        36.02 o                         
   8   1   9        515.59        419.38        31.42 o                         
   9   1   9         15.53         -1.43        31.71 o                         
  -9   2   9         20.06        -22.19        22.19 o                         
  -8   2   9        114.73        112.81        20.62 o                         
  -7   2   9       1216.54       1216.84        28.40 o                         
  -6   2   9         10.37         -4.06        13.09 o                         
  -5   2   9        331.18        337.01        19.26 o                         
  -4   2   9         72.94         82.61        13.72 o                         
  -3   2   9        944.34        830.49        23.21 o                         
  -2   2   9          6.72         -9.84        10.87 o                         
  -1   2   9         11.89          9.85         7.98 o                         
   0   2   9         23.42         13.57         7.81 o                         
   1   2   9      12366.11      12296.54        63.92 o                         
   2   2   9       4900.76       5094.69        47.76 o                         
   3   2   9        487.60        508.96        17.92 o                         
   4   2   9        296.75        286.18        16.80 o                         
   5   2   9        492.74        470.29        19.89 o                         
   6   2   9          1.42         14.57        19.40 o                         
   7   2   9        221.41        192.69        25.66 o                         
   8   2   9         17.02        -13.35        27.57 o                         
   9   2   9        108.94         53.86        37.11 o                         
  -9   3   9          0.54        -22.81        22.81 o                         
  -8   3   9        541.54        587.44        32.19 o                         
  -7   3   9          3.68         -6.09        19.09 o                         
  -6   3   9       1553.00       1574.66        31.61 o                         
  -5   3   9         95.57        124.85        17.92 o                         
  -4   3   9        157.86        188.37        16.95 o                         
  -3   3   9         79.15         90.03        13.03 o                         
  -2   3   9       3437.13       3314.88        38.93 o                         
  -1   3   9       1049.28       1108.32        15.61 o                         
   0   3   9       1915.48       1959.65        32.39 o                         
   1   3   9        908.20        849.74        15.73 o                         
   2   3   9       1466.97       1411.17        21.89 o                         
   3   3   9        836.37        823.86        27.57 o                         
   4   3   9        493.31        493.82        26.11 o                         
   5   3   9         22.34         29.10        18.45 o                         
   6   3   9        895.87        881.69        32.98 o                         
   7   3   9        122.71        127.99        24.60 o                         
   8   3   9         70.76         58.76        26.86 o                         
  -9   4   9        104.47        123.14        46.99 o                         
  -8   4   9         21.82        -13.14        21.79 o                         
  -7   4   9         27.15         25.78        19.33 o                         
  -6   4   9          3.20         11.34        15.40 o                         
  -5   4   9       3236.78       3089.03        41.26 o                         
  -4   4   9        131.56        127.78        14.69 o                         
  -3   4   9        191.11        211.54        15.22 o                         
  -2   4   9          0.08        -11.23        11.23 o                         
  -1   4   9       3544.19       3383.61        35.85 o                         
   0   4   9        464.89        424.60        15.08 o                         
   1   4   9         16.55         19.12        11.25 o                         
   2   4   9        401.18        371.82        16.04 o                         
   3   4   9        526.36        535.67        22.22 o                         
   4   4   9          4.80          4.73        16.06 o                         
   5   4   9        821.46        805.65        27.54 o                         
   6   4   9          1.38          9.08        21.62 o                         
   7   4   9       1576.11       1649.36        68.27 o                         
   8   4   9          5.95        -16.18        33.13 o                         
  -8   5   9        106.67        120.88        25.36 o                         
  -7   5   9          4.11         17.06        23.39 o                         
  -6   5   9        486.42        440.12        35.98 o                         
  -5   5   9        126.77        134.85        18.70 o                         
  -4   5   9        225.33        215.88        19.71 o                         
  -3   5   9        188.86        190.45        18.50 o                         
  -2   5   9         47.09         44.89        12.98 o                         
  -1   5   9         91.42        106.69        14.12 o                         
   0   5   9        329.02        325.15        14.40 o                         
   1   5   9         61.01         34.57        14.60 o                         
   2   5   9         28.81         39.07        11.78 o                         
   3   5   9        210.76        212.97        14.62 o                         
   4   5   9       2198.47       2269.64        37.84 o                         
   5   5   9         24.16         21.91        19.18 o                         
   6   5   9         73.23         38.81        24.99 o                         
   7   5   9          0.62         15.05        23.47 o                         
   8   5   9        313.19        333.90        33.14 o                         
  -8   6   9         27.66          4.39        24.74 o                         
  -7   6   9         56.13         39.89        22.14 o                         
  -6   6   9        245.54        243.06        28.20 o                         
  -5   6   9         73.79         71.11        19.46 o                         
  -4   6   9         28.83         32.01        17.14 o                         
  -3   6   9        558.86        587.19        26.75 o                         
  -2   6   9          2.31          3.84        15.00 o                         
  -1   6   9         69.97         81.07        14.02 o                         
   0   6   9       1177.82       1140.52        22.49 o                         
   1   6   9        706.82        746.27        21.39 o                         
   2   6   9         48.19         38.48        13.56 o                         
   3   6   9        407.72        426.69        19.42 o                         
   4   6   9        145.72        147.65        17.95 o                         
   5   6   9         23.42         38.37        20.15 o                         
   6   6   9        244.80        272.94        22.73 o                         
   7   6   9        203.35        172.58        25.92 o                         
  -7   7   9          5.53         20.46        37.34 o                         
  -6   7   9        558.50        531.44        39.01 o                         
  -5   7   9          1.53          1.19        18.97 o                         
  -4   7   9        280.58        237.59        23.01 o                         
  -3   7   9        221.74        193.23        20.38 o                         
  -2   7   9       1957.73       1984.01        46.34 o                         
  -1   7   9         27.83         24.86        15.65 o                         
   0   7   9          7.00          3.35        19.31 o                         
   1   7   9        718.53        710.23        22.84 o                         
   2   7   9       1098.44       1082.01        26.20 o                         
   3   7   9          9.55          3.30        16.57 o                         
   4   7   9        480.16        473.03        31.20 o                         
   5   7   9        118.07        132.57        27.09 o                         
   6   7   9        347.06        350.18        28.17 o                         
   7   7   9         25.61         15.50        24.66 o                         
  -6   8   9         48.27         61.05        23.36 o                         
  -5   8   9        460.10        456.38        31.70 o                         
  -4   8   9        570.34        530.56        29.74 o                         
  -3   8   9        852.79        822.21        64.96 o                         
  -2   8   9        489.16        551.16        28.49 o                         
  -1   8   9        201.80        215.49        19.18 o                         
   0   8   9        100.85         92.59        16.41 o                         
   1   8   9        649.71        652.56        24.69 o                         
   2   8   9        333.71        332.69        21.31 o                         
   3   8   9        518.58        540.65        27.20 o                         
   4   8   9        104.20        124.67        23.05 o                         
   5   8   9        392.51        512.30        55.64 o                         
   6   8   9          2.10        -28.67        29.70 o                         
  -5   9   9         88.29         94.52        25.61 o                         
  -4   9   9        238.52        241.96        29.91 o                         
  -3   9   9         18.27         11.35        21.23 o                         
  -2   9   9        183.80        161.69        26.83 o                         
  -1   9   9         32.65         36.85        30.05 o                         
   0   9   9        424.28        409.64        23.53 o                         
   1   9   9          0.95         -5.86        20.12 o                         
   2   9   9          3.14         -2.34        19.57 o                         
   3   9   9          5.66         26.09        22.25 o                         
   4   9   9        734.21        716.06        36.28 o                         
   5   9   9         49.84         40.58        39.23 o                         
  -4  10   9        208.96        229.16        28.30 o                         
  -3  10   9         34.48         47.21        24.30 o                         
  -2  10   9         15.34        -19.25        26.51 o                         
  -1  10   9         18.06        -16.51        26.37 o                         
   0  10   9          4.99         14.24        27.49 o                         
   1  10   9        378.42        424.05        38.06 o                         
   2  10   9        162.26        126.43        26.51 o                         
   3  10   9        612.11        701.71        45.37 o                         
   4  10   9          4.01         -4.23        33.46 o                         
  -2  11   9        301.48        291.81        32.34 o                         
  -1  11   9         30.80         28.60        29.93 o                         
   0  11   9        128.88         80.07        29.99 o                         
   1  11   9          6.21        -13.39        54.19 o                         
  -8   0  10         14.93         -4.81        24.18 o                         
  -6   0  10          4.15         -4.71        16.49 o                         
  -4   0  10          9.03         13.42        13.30 o                         
  -2   0  10        950.61        819.40        20.91 o                         
   0   0  10        335.03        292.30        40.21 o                         
   2   0  10       2379.24       2246.50        30.38 o                         
   4   0  10         67.52         95.40        28.43 o                         
   6   0  10        964.68       1024.25       100.53 o                         
   8   0  10        135.20        105.54        73.46 o                         
  -9   1  10        483.06        544.30        32.30 o                         
  -8   1  10         93.99        137.33        23.47 o                         
  -7   1  10        514.68        515.24        28.42 o                         
  -6   1  10        469.64        416.93        18.93 o                         
  -5   1  10        106.74        110.44        11.77 o                         
  -4   1  10        398.04        388.96        14.00 o                         
  -3   1  10       1920.49       1800.81        21.72 o                         
  -2   1  10        835.96        803.16        15.81 o                         
  -1   1  10       1810.81       1748.90        20.67 o                         
   0   1  10        650.94        619.85        15.50 o                         
   1   1  10        593.11        558.96        13.20 o                         
   2   1  10        106.79        126.76         9.20 o                         
   3   1  10         36.22         52.26        10.94 o                         
   4   1  10        372.37        364.18        24.18 o                         
   5   1  10          8.71         19.82        18.14 o                         
   6   1  10       1230.15       1202.95        36.94 o                         
   7   1  10        340.36        382.52        29.93 o                         
   8   1  10          0.76         -6.55        31.53 o                         
  -9   2  10        226.13        213.10        26.06 o                         
  -8   2  10        331.28        330.60        22.98 o                         
  -7   2  10         68.11        104.80        19.59 o                         
  -6   2  10          6.19          3.51        14.00 o                         
  -5   2  10        900.11        853.32        25.10 o                         
  -4   2  10       5919.76       5794.31        57.91 o                         
  -3   2  10        229.88        255.49        16.01 o                         
  -2   2  10         59.68         62.57        12.36 o                         
  -1   2  10        201.88        219.37        11.50 o                         
   0   2  10       3566.20       3375.19        32.51 o                         
   1   2  10          1.62         -5.64        11.13 o                         
   2   2  10       3784.49       3858.43        35.89 o                         
   3   2  10        118.29        168.39        14.19 o                         
   4   2  10        302.27        321.59        19.50 o                         
   5   2  10          1.07        -18.73        18.73 o                         
   6   2  10        202.49        192.55        24.26 o                         
   7   2  10         42.44         16.09        29.65 o                         
   8   2  10        823.10        793.20        41.69 o                         
  -9   3  10         74.24         41.19        25.59 o                         
  -8   3  10         43.86         15.10        20.45 o                         
  -7   3  10        313.32        356.71        25.73 o                         
  -6   3  10        614.77        577.49        25.85 o                         
  -5   3  10        138.09        150.22        16.65 o                         
  -4   3  10        112.40         92.56        15.09 o                         
  -3   3  10        910.50        890.23        26.08 o                         
  -2   3  10         69.93         81.55        13.74 o                         
  -1   3  10       2142.69       2001.95        21.68 o                         
   0   3  10         14.72         12.18        10.08 o                         
   1   3  10       1287.88       1255.56        22.96 o                         
   2   3  10         88.14         73.40        10.31 o                         
   3   3  10        627.80        636.48        23.53 o                         
   4   3  10          3.85          5.66        18.96 o                         
   5   3  10       1317.18       1317.30        35.81 o                         
   6   3  10         12.22         52.47        31.21 o                         
   7   3  10          2.96        -16.64        24.55 o                         
   8   3  10        422.88        355.64        34.01 o                         
  -8   4  10        136.88        120.41        24.92 o                         
  -7   4  10         56.52         54.52        21.38 o                         
  -6   4  10       1169.87       1161.85        57.78 o                         
  -5   4  10        281.54        310.36        22.41 o                         
  -4   4  10        191.30        199.81        17.30 o                         
  -3   4  10         35.06         48.40        14.05 o                         
  -2   4  10       1687.70       1581.13        32.31 o                         
  -1   4  10        200.32        190.33        15.89 o                         
   0   4  10        144.14        143.10        11.65 o                         
   1   4  10       1504.87       1459.70        29.04 o                         
   2   4  10        120.51        121.76        12.91 o                         
   3   4  10        223.43        237.83        19.11 o                         
   4   4  10          6.43          8.51        16.89 o                         
   5   4  10        376.30        405.90        35.08 o                         
   6   4  10        543.04        542.27        33.12 o                         
   7   4  10         18.94         28.53        28.23 o                         
   8   4  10        247.18        247.51        31.95 o                         
  -8   5  10         37.51         32.88        24.93 o                         
  -7   5  10        414.72        498.43        43.42 o                         
  -6   5  10        209.26        205.54        22.21 o                         
  -5   5  10        135.11        176.37        25.73 o                         
  -4   5  10        209.10        209.02        17.89 o                         
  -3   5  10         10.23          3.16        13.98 o                         
  -2   5  10        339.36        324.91        17.96 o                         
  -1   5  10       1724.21       1637.12        30.02 o                         
   0   5  10        274.53        306.17        13.32 o                         
   1   5  10         85.81         95.53        12.52 o                         
   2   5  10         52.96         46.41        13.79 o                         
   3   5  10       2438.53       2368.33        37.44 o                         
   4   5  10        181.14        193.70        20.37 o                         
   5   5  10        165.28        192.39        25.36 o                         
   6   5  10        129.15        151.63        24.02 o                         
   7   5  10        458.58        465.36        62.55 o                         
  -7   6  10        132.99        151.88        39.90 o                         
  -6   6  10        557.38        504.86        30.52 o                         
  -5   6  10        656.05        606.12        43.26 o                         
  -4   6  10        408.64        412.79        25.41 o                         
  -3   6  10       2169.02       2095.70        40.42 o                         
  -2   6  10         28.34         29.60        15.41 o                         
  -1   6  10        123.34        125.74        18.77 o                         
   0   6  10        966.53        907.14        20.56 o                         
   1   6  10        157.66        174.09        16.31 o                         
   2   6  10        147.51        147.50        14.85 o                         
   3   6  10         62.95         66.85        15.50 o                         
   4   6  10        377.73        408.02        22.67 o                         
   5   6  10        571.90        610.51        26.57 o                         
   6   6  10          9.08         55.65        22.97 o                         
   7   6  10         27.36         33.58        25.59 o                         
  -7   7  10        333.19        378.29        30.37 o                         
  -6   7  10          2.71         13.84        22.04 o                         
  -5   7  10        799.70        835.10        33.76 o                         
  -4   7  10          1.90        -22.31        24.17 o                         
  -3   7  10        480.62        510.47        31.20 o                         
  -2   7  10        471.02        445.71        53.61 o                         
  -1   7  10         11.37         14.76        22.82 o                         
   0   7  10        124.80        111.31        17.95 o                         
   1   7  10         32.37         44.98        15.82 o                         
   2   7  10         31.51          4.12        16.19 o                         
   3   7  10        256.44        233.45        21.74 o                         
   4   7  10         11.85          5.60        18.81 o                         
   5   7  10       1464.95       1509.51        40.12 o                         
   6   7  10          6.68        -11.70        23.30 o                         
  -6   8  10        177.72        190.05        27.30 o                         
  -5   8  10        124.00        122.18        23.92 o                         
  -4   8  10        372.08        368.77        33.17 o                         
  -3   8  10         38.28        -21.00        21.00 o                         
  -2   8  10        227.66        260.34        26.40 o                         
  -1   8  10        513.06        480.67        46.07 o                         
   0   8  10        212.81        203.97        19.78 o                         
   1   8  10        850.74        821.56        29.75 o                         
   2   8  10        836.19        812.98        28.44 o                         
   3   8  10        325.46        274.91        22.86 o                         
   4   8  10        615.56        627.56        49.67 o                         
   5   8  10         36.12         48.23        25.85 o                         
  -5   9  10        507.51        436.74        66.03 o                         
  -4   9  10         39.89         26.73        22.70 o                         
  -3   9  10        279.31        236.90        26.12 o                         
  -2   9  10         67.28         77.24        22.49 o                         
  -1   9  10        398.88        344.89        28.61 o                         
   0   9  10          4.02        -22.74        22.74 o                         
   1   9  10        147.03        104.88        20.96 o                         
   2   9  10         11.73         -8.34        20.90 o                         
   3   9  10        572.16        610.01        33.07 o                         
   4   9  10         73.92         79.82        28.21 o                         
  -3  10  10          8.54         -1.91        30.19 o                         
  -2  10  10         30.31         11.24        24.32 o                         
  -1  10  10         25.89         -3.63        31.36 o                         
   0  10  10        105.63         86.66        34.17 o                         
   1  10  10        364.79        344.71        43.60 o                         
   2  10  10        166.16        164.64        29.09 o                         
   3  10  10        107.78         57.52        73.66 o                         
  -9   0  11         42.44         39.00        65.73 o                         
  -7   0  11       1012.54       1022.80        38.30 o                         
  -5   0  11          4.40         25.71        21.64 o                         
  -3   0  11       1846.07       1750.46        29.96 o                         
  -1   0  11        128.19        135.61        21.34 o                         
   1   0  11       2209.67       2113.22        32.24 o                         
   3   0  11         37.75         52.76        25.13 o                         
   5   0  11       2246.33       2187.31        84.48 o                         
   7   0  11         36.09         40.38        49.88 o                         
  -9   1  11         23.08         16.90        31.85 o                         
  -8   1  11        357.93        426.32        25.67 o                         
  -7   1  11         62.09         52.28        16.97 o                         
  -6   1  11        309.52        336.72        17.79 o                         
  -5   1  11        394.41        405.89        17.31 o                         
  -4   1  11       1163.76       1135.03        17.11 o                         
  -3   1  11        111.41        127.62        11.07 o                         
  -2   1  11        386.79        331.21        13.55 o                         
  -1   1  11        147.87        138.60        10.61 o                         
   0   1  11        635.39        620.86        22.13 o                         
   1   1  11         39.74         38.57        12.34 o                         
   2   1  11       1368.28       1262.82        17.39 o                         
   3   1  11        739.00        688.52        18.36 o                         
   4   1  11         18.64         14.49        18.17 o                         
   5   1  11        898.32        910.35        32.97 o                         
   6   1  11        598.51        593.88        74.62 o                         
   7   1  11         26.61        -13.10        29.80 o                         
   8   1  11        412.62        371.14        36.83 o                         
  -8   2  11         19.21        -10.85        19.66 o                         
  -7   2  11         87.93         56.05        17.98 o                         
  -6   2  11        373.60        385.82        20.74 o                         
  -5   2  11        112.18        126.31        15.27 o                         
  -4   2  11         55.88         54.95        13.19 o                         
  -3   2  11        425.22        379.90        20.05 o                         
  -2   2  11          9.59         -0.47         8.84 o                         
  -1   2  11       2925.41       2796.02        25.85 o                         
   0   2  11        265.68        266.29        12.21 o                         
   1   2  11          2.49          8.86        10.74 o                         
   2   2  11        211.98        222.99        15.40 o                         
   3   2  11       2261.38       2264.15        45.10 o                         
   4   2  11        336.02        328.10        19.36 o                         
   5   2  11         10.47          5.00        19.90 o                         
   6   2  11          1.03        -11.06        24.97 o                         
   7   2  11         36.04          3.42        25.23 o                         
   8   2  11        136.48        121.75        30.44 o                         
  -8   3  11        369.71        337.97        26.90 o                         
  -7   3  11          0.51        -18.29        18.29 o                         
  -6   3  11        255.31        325.99        30.33 o                         
  -5   3  11         60.68         55.58        15.83 o                         
  -4   3  11        395.45        419.28        21.76 o                         
  -3   3  11        198.27        229.58        16.89 o                         
  -2   3  11       1277.48       1189.86        25.80 o                         
  -1   3  11        318.02        323.92        13.71 o                         
   0   3  11       1833.81       1759.95        22.79 o                         
   1   3  11        320.93        327.99        15.66 o                         
   2   3  11       1366.92       1366.66        20.08 o                         
   3   3  11         84.18         83.38        17.05 o                         
   4   3  11       1464.72       1412.05        44.27 o                         
   5   3  11        573.74        606.44        30.66 o                         
   6   3  11        140.20        161.31        32.93 o                         
   7   3  11        640.21        588.71        65.52 o                         
   8   3  11        147.48        161.85        33.10 o                         
  -8   4  11        115.16         72.91        26.65 o                         
  -7   4  11       1633.69       1724.55        42.40 o                         
  -6   4  11        407.27        396.72        24.33 o                         
  -5   4  11        315.50        304.32        20.66 o                         
  -4   4  11         25.53         13.53        14.38 o                         
  -3   4  11       1616.13       1568.38        29.97 o                         
  -2   4  11        921.05        952.90        25.22 o                         
  -1   4  11        769.67        742.06        18.23 o                         
   0   4  11        339.24        319.41        14.89 o                         
   1   4  11        192.19        205.59        16.51 o                         
   2   4  11        113.19        130.82        14.39 o                         
   3   4  11        426.69        384.06        22.85 o                         
   4   4  11        238.90        236.42        23.18 o                         
   5   4  11       1853.35       1889.93        43.13 o                         
   6   4  11         86.92         88.61        33.04 o                         
   7   4  11        161.82        137.07        35.38 o                         
  -8   5  11        102.18         87.08        27.36 o                         
  -7   5  11        125.57        169.11        25.79 o                         
  -6   5  11         64.95         55.90        21.37 o                         
  -5   5  11          8.25         -8.12        39.82 o                         
  -4   5  11        202.88        228.51        19.21 o                         
  -3   5  11        574.08        525.99        26.23 o                         
  -2   5  11        142.48        135.50        16.46 o                         
  -1   5  11         87.16         62.80        15.73 o                         
   0   5  11         14.66         16.63        11.15 o                         
   1   5  11          9.99         13.21        14.28 o                         
   2   5  11        449.39        448.71        23.38 o                         
   3   5  11          2.08          5.14        17.60 o                         
   4   5  11        142.19        151.55        21.51 o                         
   5   5  11         47.57         -8.87        25.44 o                         
   6   5  11         54.68         34.11        25.98 o                         
   7   5  11        119.72         97.38        35.95 o                         
  -7   6  11         56.39         68.88        24.33 o                         
  -6   6  11        119.84        103.04        24.95 o                         
  -5   6  11        796.37        842.87        54.40 o                         
  -4   6  11          7.17        -13.98        28.73 o                         
  -3   6  11         67.84         66.82        17.17 o                         
  -2   6  11        507.76        478.57        26.48 o                         
  -1   6  11        625.06        619.29        24.37 o                         
   0   6  11        653.85        629.62        21.27 o                         
   1   6  11        578.89        566.85        21.34 o                         
   2   6  11        693.79        718.18        24.25 o                         
   3   6  11        437.08        449.36        21.42 o                         
   4   6  11        389.06        345.34        23.02 o                         
   5   6  11          7.46          5.96        39.68 o                         
   6   6  11         95.35         46.48        27.75 o                         
  -6   7  11       1087.72       1187.29        40.56 o                         
  -5   7  11         38.31          9.39        21.03 o                         
  -4   7  11        642.75        610.82        31.16 o                         
  -3   7  11         14.28          7.70        25.81 o                         
  -2   7  11        149.81        126.05        18.68 o                         
  -1   7  11         38.23         52.17        16.97 o                         
   0   7  11        718.03        729.20        34.76 o                         
   1   7  11        187.76        193.41        18.38 o                         
   2   7  11        110.34        116.36        20.10 o                         
   3   7  11         39.76         16.89        26.30 o                         
   4   7  11        357.28        369.55        32.64 o                         
   5   7  11         50.94         86.42        26.28 o                         
   6   7  11        205.04        132.45        26.05 o                         
  -6   8  11         13.48         13.11        25.99 o                         
  -5   8  11        223.81        207.62        26.24 o                         
  -4   8  11        754.36        767.16        37.13 o                         
  -3   8  11        198.37        252.39        24.34 o                         
  -2   8  11        474.70        483.01        30.19 o                         
  -1   8  11        354.38        379.43        39.18 o                         
   0   8  11          3.33        -22.40        22.40 o                         
   1   8  11        693.76        732.02        29.71 o                         
   2   8  11        107.66         84.38        22.61 o                         
   3   8  11        538.31        573.29        34.53 o                         
   4   8  11         62.28         31.37        29.04 o                         
   5   8  11        186.79        207.04        33.99 o                         
  -4   9  11        508.57        433.27        60.46 o                         
  -3   9  11         23.12         18.74        23.70 o                         
  -2   9  11        187.49        231.54        30.90 o                         
  -1   9  11         42.77         50.06        25.57 o                         
   0   9  11         35.09         57.21        29.49 o                         
   1   9  11          0.23          5.98        42.14 o                         
   2   9  11        329.09        326.21        29.60 o                         
   3   9  11         17.03         32.60        28.64 o                         
   4   9  11         13.85        -38.23        38.23 o                         
  -3  10  11        287.36        263.51        40.46 o                         
  -2  10  11        175.62        196.88        31.36 o                         
  -1  10  11          1.37         13.11        25.86 o                         
   0  10  11        348.65        248.98        46.77 o                         
   1  10  11        245.43        278.08        33.65 o                         
   2  10  11         23.58         37.54        35.79 o                         
  -8   0  12        467.56        486.78        65.34 o                         
  -6   0  12         18.53         40.86        28.57 o                         
  -4   0  12       1481.61       1359.29        46.01 o                         
  -2   0  12        176.62        174.54        23.97 o                         
   0   0  12       4284.82       4099.29        55.65 o                         
   2   0  12         85.55         95.22        16.43 o                         
   4   0  12        403.93        421.75        56.64 o                         
   6   0  12        445.44        417.51        86.22 o                         
   8   0  12         76.07         48.18       104.01 o                         
  -8   1  12          3.44        -17.50        25.74 o                         
  -7   1  12        462.23        489.69        25.36 o                         
  -6   1  12        241.20        243.10        28.23 o                         
  -5   1  12        953.77        954.18        22.44 o                         
  -4   1  12         22.98         32.87        11.64 o                         
  -3   1  12       1030.91        978.99        18.52 o                         
  -2   1  12         28.33         25.64        10.65 o                         
  -1   1  12          3.01         -5.27        10.74 o                         
   0   1  12        106.97        107.03        12.49 o                         
   1   1  12        286.11        275.63        14.69 o                         
   2   1  12        578.82        555.18        16.61 o                         
   3   1  12         30.10         30.69        14.18 o                         
   4   1  12        212.07        220.46        23.19 o                         
   5   1  12        379.83        389.69        41.13 o                         
   6   1  12         27.36         32.35        23.10 o                         
   7   1  12        485.32        511.30        46.98 o                         
   8   1  12        241.25        204.51        33.15 o                         
  -8   2  12         12.47         38.42        22.34 o                         
  -7   2  12          2.77         -0.62        17.55 o                         
  -6   2  12       1851.73       1873.49        35.01 o                         
  -5   2  12        129.94        159.60        16.48 o                         
  -4   2  12        128.14        152.09        15.34 o                         
  -3   2  12        128.32        138.54        15.14 o                         
  -2   2  12       5072.76       4853.78        37.10 o                         
  -1   2  12         82.35         91.78        11.05 o                         
   0   2  12        110.50        122.93        13.14 o                         
   1   2  12        321.26        342.24        15.78 o                         
   2   2  12       1141.08       1175.01        21.12 o                         
   3   2  12         75.64         69.57        20.30 o                         
   4   2  12        526.80        504.13        25.17 o                         
   5   2  12         37.89         13.66        21.01 o                         
   6   2  12       1624.08       1645.94        57.37 o                         
   7   2  12         79.10         85.15        27.95 o                         
  -8   3  12         71.71         44.91        23.54 o                         
  -7   3  12         97.47         97.71        21.15 o                         
  -6   3  12        379.98        349.02        27.29 o                         
  -5   3  12        399.24        417.05        23.46 o                         
  -4   3  12        340.08        364.59        20.99 o                         
  -3   3  12        918.28        892.18        25.93 o                         
  -2   3  12        127.13        130.50        15.90 o                         
  -1   3  12        635.82        577.66        16.80 o                         
   0   3  12         37.77         42.12        12.27 o                         
   1   3  12        784.84        781.32        23.66 o                         
   2   3  12       1744.52       1757.80        25.67 o                         
   3   3  12       1229.42       1255.28        30.00 o                         
   4   3  12        252.15        246.50        21.94 o                         
   5   3  12        347.60        394.41        33.79 o                         
   6   3  12          5.53        -23.07        23.07 o                         
   7   3  12        522.58        468.06        51.40 o                         
  -8   4  12        521.60        527.81        32.33 o                         
  -7   4  12        217.57        202.11        26.57 o                         
  -6   4  12        447.70        479.94        29.67 o                         
  -5   4  12          0.50          2.93        19.43 o                         
  -4   4  12        498.34        481.48        24.05 o                         
  -3   4  12        444.93        463.32        22.78 o                         
  -2   4  12         14.20         31.45        15.03 o                         
  -1   4  12        495.93        419.45        21.82 o                         
   0   4  12        922.32        900.62        24.42 o                         
   1   4  12          9.09         -0.57        12.72 o                         
   2   4  12        271.82        221.16        15.23 o                         
   3   4  12        303.59        283.84        26.04 o                         
   4   4  12        789.54        799.17        38.43 o                         
   5   4  12          0.42         20.06        20.80 o                         
   6   4  12         41.93         21.86        25.66 o                         
   7   4  12          6.78         40.16        34.11 o                         
  -7   5  12         27.11         40.19        24.35 o                         
  -6   5  12         12.10         33.49        23.66 o                         
  -5   5  12        227.39        232.52        33.93 o                         
  -4   5  12        190.55        207.05        21.93 o                         
  -3   5  12        576.64        561.65        24.99 o                         
  -2   5  12          3.94         -2.63        15.00 o                         
  -1   5  12        891.52        909.94        26.56 o                         
   0   5  12          0.26          6.47        12.27 o                         
   1   5  12       1024.41        995.88        24.07 o                         
   2   5  12        208.03        182.47        19.19 o                         
   3   5  12        565.80        563.42        27.24 o                         
   4   5  12        105.31         96.25        21.16 o                         
   5   5  12        183.25        193.60        28.17 o                         
   6   5  12          0.67         12.95        51.72 o                         
   7   5  12          2.64         -1.00        34.62 o                         
  -7   6  12        202.35        228.70        28.94 o                         
  -6   6  12        412.54        412.03        37.35 o                         
  -5   6  12         71.37         79.02        23.83 o                         
  -4   6  12         58.62         83.17        26.78 o                         
  -3   6  12        511.69        542.99        30.45 o                         
  -2   6  12        321.07        317.22        21.50 o                         
  -1   6  12          8.91         15.91        16.16 o                         
   0   6  12         69.37         62.84        15.39 o                         
   1   6  12         23.94          7.69        14.54 o                         
   2   6  12        575.62        625.89        22.35 o                         
   3   6  12         92.88        107.20        18.76 o                         
   4   6  12        261.93        269.60        23.85 o                         
   5   6  12         53.89         41.56        28.96 o                         
   6   6  12          4.98         54.18        24.97 o                         
  -6   7  12         11.30         27.70        27.14 o                         
  -5   7  12        374.84        395.03        30.30 o                         
  -4   7  12         56.42         19.78        20.85 o                         
  -3   7  12        215.47        259.51        27.75 o                         
  -2   7  12        595.46        617.68        64.74 o                         
  -1   7  12        157.94        168.15        28.13 o                         
   0   7  12         29.05         25.44        21.33 o                         
   1   7  12        133.31        111.83        19.57 o                         
   2   7  12        245.24        217.21        20.89 o                         
   3   7  12        415.52        414.90        33.64 o                         
   4   7  12         37.88         35.79        23.38 o                         
   5   7  12          1.94         35.48        24.82 o                         
  -5   8  12         24.90         67.21        27.12 o                         
  -4   8  12         26.27         38.88        24.19 o                         
  -3   8  12         18.78         12.71        24.22 o                         
  -2   8  12        370.08        370.46        47.65 o                         
  -1   8  12         93.05         73.09        22.75 o                         
   0   8  12       1038.16       1089.91        48.72 o                         
   1   8  12        270.23        228.50        28.73 o                         
   2   8  12        459.87        500.29        30.89 o                         
   3   8  12         53.53         82.34        33.93 o                         
   4   8  12        419.16        403.49        35.71 o                         
  -4   9  12          0.41         -9.66        30.19 o                         
  -3   9  12        178.62        167.41        27.25 o                         
  -2   9  12         26.73         64.04        24.76 o                         
  -1   9  12         81.87         81.30        25.00 o                         
   0   9  12         54.20         64.39        26.53 o                         
   1   9  12        805.33        861.06        63.17 o                         
   2   9  12         94.37         72.13        45.09 o                         
   3   9  12         19.11         42.21        29.92 o                         
  -1  10  12        184.58        201.52        33.52 o                         
   0  10  12        271.38        271.39        36.67 o                         
   1  10  12        102.89        140.64        60.53 o                         
  -7   0  13        184.48        128.70        35.54 o                         
  -5   0  13        624.29        627.23        34.01 o                         
  -3   0  13        223.43        233.69        21.75 o                         
  -1   0  13       2306.56       2285.07        42.68 o                         
   1   0  13        176.53        172.47        20.42 o                         
   3   0  13       1265.87       1197.75        61.67 o                         
   5   0  13        134.21        115.50        35.00 o                         
   7   0  13        214.79        167.47        66.89 o                         
  -8   1  13        112.25         80.55        27.91 o                         
  -7   1  13          3.37          0.94        21.40 o                         
  -6   1  13        305.87        303.12        20.49 o                         
  -5   1  13        557.69        533.86        20.70 o                         
  -4   1  13       2201.29       2223.17        28.97 o                         
  -3   1  13         46.58         24.93        12.29 o                         
  -2   1  13        337.31        342.25        16.29 o                         
  -1   1  13          9.94         -0.78        13.20 o                         
   0   1  13        165.24        173.70        14.31 o                         
   1   1  13        492.18        484.01        18.98 o                         
   2   1  13        430.69        413.78        19.75 o                         
   3   1  13        938.61        917.13        26.47 o                         
   4   1  13         61.73         69.66        20.83 o                         
   5   1  13        104.63         84.58        28.57 o                         
   6   1  13        617.08        639.59        51.23 o                         
   7   1  13         16.92          5.79        31.54 o                         
  -8   2  13          1.79         -0.84        25.20 o                         
  -7   2  13        329.82        386.73        23.74 o                         
  -6   2  13        128.03        145.31        20.07 o                         
  -5   2  13        137.99        158.45        17.30 o                         
  -4   2  13         79.16         82.29        14.77 o                         
  -3   2  13       2326.18       2307.04        32.94 o                         
  -2   2  13        161.94        182.23        12.76 o                         
  -1   2  13        284.65        264.03        14.04 o                         
   0   2  13       1469.83       1515.29        25.70 o                         
   1   2  13        970.18        987.35        25.51 o                         
   2   2  13         28.41         23.00        14.04 o                         
   3   2  13         15.18         35.20        20.46 o                         
   4   2  13          5.05         19.94        19.27 o                         
   5   2  13        660.85        706.05        39.57 o                         
   6   2  13          0.89         -3.64        38.17 o                         
   7   2  13         14.50        104.97        34.02 o                         
  -8   3  13         28.08         -8.34        25.52 o                         
  -7   3  13          0.38         10.86        21.05 o                         
  -6   3  13        121.05        141.37        18.93 o                         
  -5   3  13         14.62         26.65        25.13 o                         
  -4   3  13       1051.89       1006.75        28.67 o                         
  -3   3  13          6.77         25.33        15.12 o                         
  -2   3  13        279.70        250.96        18.94 o                         
  -1   3  13        163.48        164.41        12.91 o                         
   0   3  13        394.51        381.63        19.41 o                         
   1   3  13        394.39        394.77        17.47 o                         
   2   3  13       3370.17       3302.86        37.73 o                         
   3   3  13        513.76        482.07        25.14 o                         
   4   3  13         41.23         28.05        19.64 o                         
   5   3  13          3.70          7.33        23.55 o                         
   6   3  13        706.67        741.53        37.53 o                         
   7   3  13        126.58         71.84        28.75 o                         
  -7   4  13        216.82        197.53        30.31 o                         
  -6   4  13         72.26         44.90        22.24 o                         
  -5   4  13       2264.51       2284.86        40.33 o                         
  -4   4  13         29.94         65.31        17.83 o                         
  -3   4  13         31.55         32.24        15.56 o                         
  -2   4  13         71.20         54.18        15.77 o                         
  -1   4  13       1326.61       1247.20        29.15 o                         
   0   4  13          0.47        -11.13        15.24 o                         
   1   4  13         14.20          3.86        13.71 o                         
   2   4  13        476.50        450.77        19.25 o                         
   3   4  13       1357.89       1384.41        35.16 o                         
   4   4  13        159.70        151.08        24.07 o                         
   5   4  13        285.46        264.04        33.21 o                         
   6   4  13          6.48        -17.44        26.25 o                         
  -7   5  13        106.66        127.99        27.37 o                         
  -6   5  13         12.32         18.71        22.93 o                         
  -5   5  13        109.11         54.76        21.66 o                         
  -4   5  13        288.34        293.40        24.28 o                         
  -3   5  13         27.57         31.83        17.84 o                         
  -2   5  13         15.10         54.54        16.73 o                         
  -1   5  13          2.74         -5.35        16.13 o                         
   0   5  13        886.43        884.80        31.10 o                         
   1   5  13        275.90        290.83        21.08 o                         
   2   5  13          6.71         -1.10        17.17 o                         
   3   5  13         31.36         -2.17        19.85 o                         
   4   5  13        406.14        422.23        42.75 o                         
   5   5  13          3.39         -3.68        29.19 o                         
   6   5  13        146.37        130.78        51.09 o                         
  -6   6  13         64.77         58.72        29.69 o                         
  -5   6  13          3.94         -6.76        21.97 o                         
  -4   6  13        305.74        273.91        24.47 o                         
  -3   6  13        342.69        326.25        25.59 o                         
  -2   6  13         57.33         78.49        20.57 o                         
  -1   6  13        569.92        600.91        26.54 o                         
   0   6  13          4.58         19.53        20.20 o                         
   1   6  13         57.93         67.46        15.73 o                         
   2   6  13        493.23        478.92        21.66 o                         
   3   6  13        224.46        208.64        23.54 o                         
   4   6  13          0.55         16.71        20.42 o                         
   5   6  13        233.05        236.47        34.84 o                         
  -5   7  13         57.98         61.59        24.53 o                         
  -4   7  13         20.69         67.47        22.73 o                         
  -3   7  13        150.15        121.47        23.79 o                         
  -2   7  13        591.92        651.69        44.14 o                         
  -1   7  13        334.49        327.90        31.94 o                         
   0   7  13        257.67        249.85        26.91 o                         
   1   7  13         60.29         18.92        23.57 o                         
   2   7  13        919.83        949.38        38.45 o                         
   3   7  13          6.88          2.02        30.19 o                         
   4   7  13          1.26          0.04        23.36 o                         
   5   7  13         17.23         25.90        30.61 o                         
  -4   8  13         66.46         74.61        39.34 o                         
  -3   8  13         44.95         39.35        29.35 o                         
  -2   8  13         55.77         63.64        26.06 o                         
  -1   8  13        653.41        692.16        49.13 o                         
   0   8  13         60.89         70.37        22.81 o                         
   1   8  13        593.78        545.54        31.75 o                         
   2   8  13        147.80        113.47        29.87 o                         
   3   8  13        134.19         95.59        28.05 o                         
   4   8  13         69.39         30.03        35.44 o                         
  -3   9  13        121.89        102.17        28.14 o                         
  -2   9  13         19.27          4.37        25.51 o                         
  -1   9  13         36.92         58.64        26.84 o                         
   0   9  13        245.62        230.99        44.43 o                         
   1   9  13          8.20        -23.80        28.35 o                         
   2   9  13         29.96         13.50        60.27 o                         
  -6   0  14       2053.44       1992.14        64.50 o                         
  -4   0  14        194.63        237.46        24.88 o                         
  -2   0  14       1398.00       1360.26        36.11 o                         
   0   0  14        206.23        209.55        22.50 o                         
   2   0  14        784.50        736.84        45.62 o                         
   4   0  14         67.70        106.71        44.85 o                         
   6   0  14         30.33        -30.50        65.34 o                         
  -7   1  14        178.48        152.72        26.08 o                         
  -6   1  14         12.93         37.01        19.90 o                         
  -5   1  14         51.99         68.49        22.99 o                         
  -4   1  14        388.64        381.76        19.98 o                         
  -3   1  14        877.25        862.24        23.14 o                         
  -2   1  14        135.39        121.36        16.25 o                         
  -1   1  14         69.16         61.29        13.56 o                         
   0   1  14         50.77         61.60        13.98 o                         
   1   1  14        148.98        151.03        14.70 o                         
   2   1  14          0.29          6.33        13.47 o                         
   3   1  14        861.02        840.68        27.15 o                         
   4   1  14          6.48          8.95        29.62 o                         
   5   1  14        169.14        191.61        25.52 o                         
   6   1  14        148.38         96.78        38.75 o                         
   7   1  14        199.60        158.66        32.54 o                         
  -7   2  14          3.96         -9.54        22.47 o                         
  -6   2  14         43.68         25.34        18.28 o                         
  -5   2  14         99.97        112.54        17.34 o                         
  -4   2  14        940.23        956.47        26.72 o                         
  -3   2  14        345.31        344.61        19.37 o                         
  -2   2  14        500.80        504.10        19.20 o                         
  -1   2  14         66.76         52.49        14.31 o                         
   0   2  14       1529.59       1516.30        33.41 o                         
   1   2  14         40.32         30.32        16.55 o                         
   2   2  14         72.75         68.16        14.71 o                         
   3   2  14        113.52        119.42        18.32 o                         
   4   2  14       1150.83       1267.38        46.77 o                         
   5   2  14         16.39         20.03        24.65 o                         
   6   2  14        355.26        332.82        33.65 o                         
   7   2  14         56.73         19.84        39.31 o                         
  -7   3  14        119.38        110.13        23.58 o                         
  -6   3  14         48.17         31.50        19.59 o                         
  -5   3  14        162.85        214.13        20.16 o                         
  -4   3  14        311.65        304.55        19.98 o                         
  -3   3  14       1158.55       1163.34        27.44 o                         
  -2   3  14        174.09        185.31        16.93 o                         
  -1   3  14         13.06         12.40        12.71 o                         
   0   3  14         20.34         23.98        13.10 o                         
   1   3  14        895.82        881.55        23.09 o                         
   2   3  14        106.83         97.42        16.36 o                         
   3   3  14        879.82        815.95        29.36 o                         
   4   3  14        261.32        297.11        43.75 o                         
   5   3  14        208.87        195.67        27.95 o                         
   6   3  14       1015.57       1023.49        47.03 o                         
  -7   4  14         11.77         18.32        23.25 o                         
  -6   4  14        765.21        764.14        33.06 o                         
  -5   4  14        462.70        532.41        29.35 o                         
  -4   4  14         13.31         35.27        18.64 o                         
  -3   4  14        158.79        144.60        19.30 o                         
  -2   4  14        107.68        127.76        18.53 o                         
  -1   4  14        659.61        654.34        21.39 o                         
   0   4  14        204.24        178.50        15.39 o                         
   1   4  14          0.02          2.57        13.33 o                         
   2   4  14        414.69        404.64        24.20 o                         
   3   4  14        191.77        170.28        25.54 o                         
   4   4  14        121.70        106.19        25.00 o                         
   5   4  14        123.14         96.79        32.50 o                         
   6   4  14         94.98         90.07        28.69 o                         
  -6   5  14        128.55        133.40        26.25 o                         
  -5   5  14        781.90        810.82        40.75 o                         
  -4   5  14         23.68         37.61        20.55 o                         
  -3   5  14         84.62         96.21        19.61 o                         
  -2   5  14        270.95        259.98        23.73 o                         
  -1   5  14       1341.75       1312.75        32.27 o                         
   0   5  14         35.12         34.06        17.89 o                         
   1   5  14        481.39        523.86        23.47 o                         
   2   5  14        207.24        165.53        20.52 o                         
   3   5  14        336.73        312.07        26.06 o                         
   4   5  14         40.79         59.55        41.83 o                         
   5   5  14         86.02         72.29        44.14 o                         
  -6   6  14         84.64         57.78        26.91 o                         
  -5   6  14        441.18        458.31        43.64 o                         
  -4   6  14        204.37        216.95        26.33 o                         
  -3   6  14          1.07         -1.06        24.01 o                         
  -2   6  14        390.83        368.73        27.98 o                         
  -1   6  14        369.59        366.95        55.95 o                         
   0   6  14        521.31        517.97        27.80 o                         
   1   6  14        655.79        707.04        35.89 o                         
   2   6  14         44.87         29.97        18.81 o                         
   3   6  14        292.87        296.46        23.79 o                         
   4   6  14        464.58        494.05        39.00 o                         
   5   6  14          0.93          9.69        26.75 o                         
  -5   7  14         63.21         61.87        25.59 o                         
  -4   7  14         57.68         79.65        24.61 o                         
  -3   7  14        309.61        358.33        40.21 o                         
  -2   7  14         32.62         11.38        32.48 o                         
  -1   7  14         38.81         93.86        22.20 o                         
   0   7  14         62.75         66.68        22.09 o                         
   1   7  14        514.67        572.05        32.31 o                         
   2   7  14        526.54        546.08        35.56 o                         
   3   7  14          1.87         28.13        24.29 o                         
   4   7  14         60.92        102.77        30.50 o                         
  -4   8  14        169.29        180.33        30.41 o                         
  -3   8  14         85.80         92.73        27.27 o                         
  -2   8  14        136.25        102.28        27.05 o                         
  -1   8  14         10.80         19.32        30.99 o                         
   0   8  14        295.63        260.26        33.33 o                         
   1   8  14         38.37         -0.52        25.21 o                         
   2   8  14        215.33        210.79        51.87 o                         
   3   8  14         65.43          3.70        33.87 o                         
  -1   9  14        243.73        233.69        32.20 o                         
   0   9  14         36.92         47.17        46.84 o                         
  -7   0  15       1275.92       1299.95        63.99 o                         
  -5   0  15        751.04        694.34        46.72 o                         
  -3   0  15        895.13        917.05        34.83 o                         
  -1   0  15        395.79        395.90        27.14 o                         
   1   0  15       1125.58       1187.55        42.79 o                         
   3   0  15        749.83        756.65        63.80 o                         
   5   0  15        320.64        304.79        40.36 o                         
  -7   1  15          7.07        -28.93        29.10 o                         
  -6   1  15        475.94        491.28        36.16 o                         
  -5   1  15          1.11          1.13        19.28 o                         
  -4   1  15        375.01        360.40        34.03 o                         
  -3   1  15        294.21        307.75        20.88 o                         
  -2   1  15        232.86        245.33        17.65 o                         
  -1   1  15        450.12        445.71        20.83 o                         
   0   1  15        214.47        219.52        16.74 o                         
   1   1  15        537.03        504.28        21.20 o                         
   2   1  15        513.85        525.09        24.47 o                         
   3   1  15        352.00        313.55        38.41 o                         
   4   1  15        209.58        220.09        25.76 o                         
   5   1  15        243.11        269.21        36.05 o                         
   6   1  15        402.69        367.03        43.14 o                         
  -7   2  15         50.24         25.70        24.14 o                         
  -6   2  15         12.24         21.68        20.14 o                         
  -5   2  15        222.65        279.89        22.05 o                         
  -4   2  15          6.14         22.21        19.92 o                         
  -3   2  15         54.98         53.51        16.18 o                         
  -2   2  15        122.06        117.64        15.24 o                         
  -1   2  15        753.90        749.65        23.09 o                         
   0   2  15          2.07         17.82        13.95 o                         
   1   2  15         73.62         81.55        15.45 o                         
   2   2  15         43.99         31.38        17.88 o                         
   3   2  15        521.90        583.43        29.80 o                         
   4   2  15        155.23        146.48        24.97 o                         
   5   2  15        140.59        119.31        48.94 o                         
   6   2  15        132.55        143.00        33.78 o                         
  -7   3  15          5.15         -0.98        24.06 o                         
  -6   3  15        805.43        815.50        34.40 o                         
  -5   3  15         16.34         33.06        19.25 o                         
  -4   3  15         30.91         35.97        22.10 o                         
  -3   3  15         46.27         45.13        18.51 o                         
  -2   3  15        211.34        208.84        18.29 o                         
  -1   3  15        249.50        242.21        18.04 o                         
   0   3  15        836.60        864.11        24.22 o                         
   1   3  15         48.03         54.87        15.97 o                         
   2   3  15         21.60         57.19        21.55 o                         
   3   3  15       1295.55       1341.38        60.02 o                         
   4   3  15        801.11        797.80        62.45 o                         
   5   3  15        378.02        443.24        93.83 o                         
   6   3  15        222.49        206.99        30.29 o                         
  -6   4  15          6.89         -6.64        25.11 o                         
  -5   4  15        296.41        302.60        25.54 o                         
  -4   4  15        267.93        293.63        21.86 o                         
  -3   4  15        267.91        286.62        34.23 o                         
  -2   4  15        200.59        192.23        18.75 o                         
  -1   4  15        107.65        108.69        22.89 o                         
   0   4  15         41.30         43.65        16.07 o                         
   1   4  15        808.85        795.33        24.34 o                         
   2   4  15        287.70        265.18        25.23 o                         
   3   4  15        303.02        329.86        34.23 o                         
   4   4  15        162.18        120.03        27.52 o                         
   5   4  15        322.59        298.65        37.37 o                         
  -6   5  15        205.98        192.72        28.50 o                         
  -5   5  15          0.20         22.51        23.52 o                         
  -4   5  15        468.87        528.23        34.04 o                         
  -3   5  15          7.56         21.02        21.88 o                         
  -2   5  15        152.80        183.33        21.46 o                         
  -1   5  15         17.69          5.30        18.99 o                         
   0   5  15        193.83        202.92        33.71 o                         
   1   5  15         77.76         78.60        16.83 o                         
   2   5  15        171.78        199.24        22.97 o                         
   3   5  15        121.90        148.23        27.81 o                         
   4   5  15          3.95         14.22        32.15 o                         
   5   5  15         27.05         58.84        41.85 o                         
  -5   6  15        231.31        239.20        35.40 o                         
  -4   6  15         32.25         41.06        24.88 o                         
  -3   6  15        316.65        329.73        28.52 o                         
  -2   6  15        282.36        278.41        26.15 o                         
  -1   6  15        866.36        936.96        33.69 o                         
   0   6  15        256.19        246.88        27.06 o                         
   1   6  15         10.30         18.59        21.93 o                         
   2   6  15         70.65         73.22        22.80 o                         
   3   6  15         11.15          8.51        22.70 o                         
   4   6  15        208.16        203.07        28.96 o                         
  -4   7  15         75.65        139.35        31.49 o                         
  -3   7  15        169.91        195.24        28.41 o                         
  -2   7  15        182.66        110.80        25.38 o                         
  -1   7  15          0.33         17.42        25.95 o                         
   0   7  15        620.37        686.19        33.44 o                         
   1   7  15          2.68         40.63        27.27 o                         
   2   7  15        166.02        114.01        32.10 o                         
   3   7  15        242.50        239.83        33.55 o                         
  -2   8  15         44.04         15.15        36.20 o                         
  -1   8  15         80.68         73.98        27.69 o                         
   0   8  15        120.37        173.47        30.21 o                         
   1   8  15        139.01        135.31        31.84 o                         
  -6   0  16        284.28        371.79        44.30 o                         
  -4   0  16       2642.76       2581.07        69.29 o                         
  -2   0  16         72.58         85.15        23.40 o                         
   0   0  16        254.78        269.88        25.86 o                         
   2   0  16        279.69        292.87        36.31 o                         
   4   0  16        111.76         83.74        34.43 o                         
   6   0  16         76.69         59.83        66.31 o                         
  -6   1  16          1.64         48.61        28.13 o                         
  -5   1  16         66.12         74.35        23.74 o                         
  -4   1  16         82.16         59.49        21.55 o                         
  -3   1  16        502.43        523.14        26.97 o                         
  -2   1  16        313.11        311.20        23.31 o                         
  -1   1  16        131.11        149.09        17.17 o                         
   0   1  16        117.06        156.68        17.46 o                         
   1   1  16        714.06        741.30        26.23 o                         
   2   1  16        216.14        232.02        23.00 o                         
   3   1  16        497.58        515.85        48.89 o                         
   4   1  16         61.39         61.09        24.35 o                         
   5   1  16         79.91        130.47        49.00 o                         
  -6   2  16        414.65        425.57        33.04 o                         
  -5   2  16          7.42          7.83        20.39 o                         
  -4   2  16         75.35         68.97        18.52 o                         
  -3   2  16        113.15        123.70        21.74 o                         
  -2   2  16       1437.17       1421.89        36.53 o                         
  -1   2  16         30.00         37.10        16.38 o                         
   0   2  16         33.42         41.22        17.44 o                         
   1   2  16          6.39          8.37        16.88 o                         
   2   2  16        793.31        851.84        45.98 o                         
   3   2  16          0.40         19.50        22.24 o                         
   4   2  16          3.66         29.07        25.10 o                         
   5   2  16        228.24        205.83        28.98 o                         
  -6   3  16          0.14         12.28        23.88 o                         
  -5   3  16        592.82        601.94        30.26 o                         
  -4   3  16        310.39        331.86        22.80 o                         
  -3   3  16         79.06        101.14        19.34 o                         
  -2   3  16        159.93        194.15        18.73 o                         
  -1   3  16        445.67        413.77        23.11 o                         
   0   3  16        366.66        323.09        20.08 o                         
   1   3  16         63.27         69.70        17.73 o                         
   2   3  16        120.30         83.91        22.86 o                         
   3   3  16         71.76         99.70        29.52 o                         
   4   3  16         17.52         69.74        25.87 o                         
   5   3  16        236.99        269.49        48.66 o                         
  -5   4  16          2.22          1.46        25.24 o                         
  -4   4  16        138.58        221.13        22.09 o                         
  -3   4  16         81.68         94.57        23.78 o                         
  -2   4  16          9.20          9.84        20.36 o                         
  -1   4  16          4.09         24.83        17.95 o                         
   0   4  16       1273.33       1343.36        31.05 o                         
   1   4  16        217.03        193.99        19.51 o                         
   2   4  16        232.92        195.88        23.67 o                         
   3   4  16         80.15         84.59        24.22 o                         
   4   4  16        362.92        448.53        49.44 o                         
   5   4  16          0.78         11.00        47.16 o                         
  -5   5  16        488.08        570.38        32.87 o                         
  -4   5  16          0.08         17.68        24.67 o                         
  -3   5  16        449.53        493.65        29.94 o                         
  -2   5  16         82.40         94.46        22.20 o                         
  -1   5  16        348.57        319.55        23.27 o                         
   0   5  16         25.67         28.61        18.90 o                         
   1   5  16         91.51        107.36        26.22 o                         
   2   5  16        205.69        222.67        28.11 o                         
   3   5  16          2.17         40.53        25.68 o                         
   4   5  16        324.17        284.73        32.81 o                         
  -4   6  16        210.84        179.68        27.79 o                         
  -3   6  16         18.75         63.01        25.67 o                         
  -2   6  16        816.58        936.01        39.60 o                         
  -1   6  16          3.49         -9.25        21.65 o                         
   0   6  16        189.11        192.54        26.25 o                         
   1   6  16        222.28        190.60        29.58 o                         
   2   6  16         33.10         91.46        34.99 o                         
   3   6  16         18.06         67.03        33.54 o                         
  -3   7  16         12.24         20.44        33.48 o                         
  -2   7  16          0.92         37.28        29.41 o                         
  -1   7  16        227.87        261.48        74.43 o                         
   0   7  16         42.32         34.38        32.09 o                         
   1   7  16         45.32         42.91        33.39 o                         
   2   7  16          7.85        -11.82        36.27 o                         
  -5   0  17       1339.29       1481.54        66.04 o                         
  -3   0  17        356.22        420.28        56.45 o                         
  -1   0  17        285.92        298.75        34.29 o                         
   1   0  17         82.16         86.21        25.02 o                         
   3   0  17       1174.31       1193.17        67.86 o                         
   5   0  17         48.09         75.90        41.06 o                         
  -6   1  17        211.83        260.26        31.60 o                         
  -5   1  17         25.83         61.63        26.67 o                         
  -4   1  17         57.74         79.48        22.30 o                         
  -3   1  17         35.48         22.83        24.23 o                         
  -2   1  17        436.23        456.81        23.56 o                         
  -1   1  17          0.67         10.16        16.48 o                         
   0   1  17        963.74       1004.28        29.71 o                         
   1   1  17        265.41        258.87        19.87 o                         
   2   1  17        135.41        183.85        24.86 o                         
   3   1  17         27.78         57.59        24.39 o                         
   4   1  17        272.71        260.62        42.10 o                         
   5   1  17        265.25        239.54        32.48 o                         
  -5   2  17        136.10        134.58        28.41 o                         
  -4   2  17        351.03        344.88        25.94 o                         
  -3   2  17       1277.43       1327.87        41.16 o                         
  -2   2  17         17.20         -0.00        19.64 o                         
  -1   2  17          4.32         24.46        17.45 o                         
   0   2  17         12.91          7.63        18.08 o                         
   1   2  17        814.00        850.17        27.64 o                         
   2   2  17         25.22         15.90        21.27 o                         
   3   2  17         61.25         97.29        24.87 o                         
   4   2  17          0.00         78.81        26.65 o                         
   5   2  17         24.10         75.71        29.72 o                         
  -5   3  17          2.81         -0.86        22.38 o                         
  -4   3  17         38.62         71.41        21.77 o                         
  -3   3  17        162.27        177.33        21.37 o                         
  -2   3  17        381.15        437.49        32.61 o                         
  -1   3  17        651.22        642.63        30.05 o                         
   0   3  17        171.03        171.73        19.35 o                         
   1   3  17          8.85         54.88        22.35 o                         
   2   3  17        145.82        154.69        30.94 o                         
   3   3  17        378.11        453.86        33.73 o                         
   4   3  17         28.30         69.64        35.80 o                         
  -5   4  17        247.96        247.57        27.65 o                         
  -4   4  17          0.10        -21.37        21.37 o                         
  -3   4  17         10.85         31.23        22.29 o                         
  -2   4  17          1.38         14.98        21.66 o                         
  -1   4  17        170.37        210.46        26.17 o                         
   0   4  17         29.27         52.98        21.49 o                         
   1   4  17        170.94        154.18        38.71 o                         
   2   4  17         44.22         71.29        33.31 o                         
   3   4  17       1090.68       1127.04        43.54 o                         
   4   4  17          7.86         14.93        38.00 o                         
  -4   5  17        541.93        554.69        33.76 o                         
  -3   5  17        135.96        128.05        24.74 o                         
  -2   5  17        342.22        364.25        31.47 o                         
  -1   5  17         30.82         15.80        23.54 o                         
   0   5  17        487.10        494.54        46.57 o                         
   1   5  17          0.61         16.56        32.94 o                         
   2   5  17        287.93        248.51        38.25 o                         
   3   5  17         13.51         45.97        29.78 o                         
  -3   6  17        325.44        335.08        33.79 o                         
  -2   6  17        270.84        247.44        30.75 o                         
  -1   6  17        187.23        146.49        27.91 o                         
   0   6  17         39.66         50.35        26.23 o                         
   1   6  17        190.33        210.57        32.06 o                         
   2   6  17          1.36         63.16        34.38 o                         
  -4   0  18         21.63         60.81        36.09 o                         
  -2   0  18        646.15        677.69        56.16 o                         
   0   0  18         47.13         20.73        27.53 o                         
   2   0  18        630.31        734.27        75.39 o                         
   4   0  18         21.57         78.25        42.55 o                         
  -5   1  18        233.98        230.26        30.53 o                         
  -4   1  18          1.50         16.97        26.60 o                         
  -3   1  18         34.40         40.42        23.01 o                         
  -2   1  18        166.45        161.06        26.38 o                         
  -1   1  18        623.69        682.68        28.13 o                         
   0   1  18         87.05        103.13        19.08 o                         
   1   1  18        984.22       1004.04        34.04 o                         
   2   1  18          0.35         28.08        24.88 o                         
   3   1  18        216.03        233.67        29.44 o                         
   4   1  18         80.11        115.32        29.17 o                         
  -5   2  18         59.42         77.01        29.48 o                         
  -4   2  18        171.96        173.81        26.47 o                         
  -3   2  18         27.66         22.79        23.27 o                         
  -2   2  18        106.22        110.68        22.47 o                         
  -1   2  18         15.55         68.58        21.80 o                         
   0   2  18        175.85        203.47        21.59 o                         
   1   2  18          1.58         46.59        22.83 o                         
   2   2  18          4.17         68.85        27.61 o                         
   3   2  18         75.76        148.94        28.27 o                         
   4   2  18        246.99        244.80        38.51 o                         
  -4   3  18          8.61        -16.86        25.70 o                         
  -3   3  18        296.97        269.40        27.10 o                         
  -2   3  18         62.69         38.39        29.84 o                         
  -1   3  18         13.53         23.79        30.70 o                         
   0   3  18         62.75         98.27        23.98 o                         
   1   3  18        185.21        212.51        25.49 o                         
   2   3  18        195.35        265.80        30.37 o                         
   3   3  18          6.74         34.30        29.20 o                         
  -4   4  18         31.43         24.13        25.25 o                         
  -3   4  18         63.73         80.49        22.99 o                         
  -2   4  18        266.66        311.12        25.03 o                         
  -1   4  18        137.64        141.37        27.87 o                         
   0   4  18         65.97        110.73        33.49 o                         
   1   4  18          5.33         23.19        35.27 o                         
   2   4  18        947.84       1181.59        52.15 o                         
   3   4  18        185.89        169.73        32.64 o                         
  -2   5  18          9.26         26.93        24.05 o                         
  -1   5  18        602.97        696.96        41.76 o                         
   0   5  18          2.26         68.25        29.73 o                         
   1   5  18         22.01         27.71        43.86 o                         
  -3   0  19       1401.99       1420.07        71.72 o                         
  -1   0  19         69.54         69.51        29.72 o                         
   1   0  19        282.63        309.25        43.22 o                         
   3   0  19        133.12        205.27        41.16 o                         
  -4   1  19        141.74        142.24        30.77 o                         
  -3   1  19          7.70          6.44        27.51 o                         
  -2   1  19        223.05        260.67        26.44 o                         
  -1   1  19        253.92        230.81        25.72 o                         
   0   1  19         55.35         84.78        21.49 o                         
   1   1  19          4.97         71.98        28.19 o                         
   2   1  19        265.81        299.12        32.37 o                         
   3   1  19        147.21        213.13        31.81 o                         
  -3   2  19         26.22         60.34        26.94 o                         
  -2   2  19         52.32         60.79        24.80 o                         
  -1   2  19        372.67        430.38        39.33 o                         
   0   2  19          0.58         38.69        33.20 o                         
   1   2  19        129.46        163.74        29.74 o                         
   2   2  19          1.37         43.23        28.28 o                         
  -3   3  19         33.58         50.02        26.86 o                         
  -2   3  19        127.86        160.87        27.18 o                         
  -1   3  19        462.88        434.49        43.16 o                         
   0   3  19        132.08        143.69        35.80 o                         
   1   3  19        340.91        446.89        41.49 o                         
   2   3  19         17.01         70.18        32.49 o                         
  -2   4  19        163.47        176.91        29.36 o                         
  -1   4  19          7.50          9.12        27.35 o                         
   0   4  19        198.06        224.99        33.56 o                         
   1   4  19        177.20        245.70        35.60 o                         
  -2   0  20        846.42        838.45        60.99 o                         
   0   0  20        628.08        610.06        90.09 o                         
  -2   1  20         55.89         48.56        30.22 o                         
  -1   1  20        262.56        243.75        32.22 o                         
   0   1  20         24.35         54.38        30.56 o                         
   1   1  20         59.90         82.21        31.67 o                         
  -1   2  20          0.01         28.50        29.82 o                         
   0   2  20          3.54        145.06        37.19 o                         
                                                                                
