# Supplementary material for: Co(NCS)2(abpt)2 and Ni(NCS)2(abpt)2 [abpt is 4-amino-3,5-bis­(pyridin-2-yl)-1,2,4-triazole]: structural characterization of polymorphs A and B
Source: Acta Crystallogr C Struct Chem. 2021 Nov 16;77(Pt 12):777–81. doi: 10.1107/S2053229621010251 (PMC8645156; doi:10.1107/S2053229621010251)
Supplement: Supplementary file 5 [file c-77-00777-Ni_B_120Ksup5.hkl]

data_Ni_B_120K                                                                  
_shelx_title ' TestM1 in P2(1)/n'                                               
_shelx_refln_list_code          4                                               
_shelx_F_calc_maximum      206.74                                               
_exptl_crystal_F_000       668.00                                               
_reflns_d_resolution_high  0.8303                                               
                                                                                
loop_                                                                           
 _space_group_symop_operation_xyz                                               
 'x, y, z'                                                                      
 '-x+1/2, y+1/2, -z+1/2'                                                        
 '-x, -y, -z'                                                                   
 'x-1/2, -y-1/2, z-1/2'                                                         
                                                                                
_cell_length_a    11.5860                                                       
_cell_length_b     9.5489                                                       
_cell_length_c    12.8132                                                       
_cell_angle_alpha  90.000                                                       
_cell_angle_beta  100.806                                                       
_cell_angle_gamma  90.000                                                       
                                                                                
_shelx_F_squared_multiplier     1.000                                           
                                                                                
loop_                                                                           
 _refln_index_h                                                                 
 _refln_index_k                                                                 
 _refln_index_l                                                                 
 _refln_F_squared_calc                                                          
 _refln_F_squared_meas                                                          
 _refln_F_squared_sigma                                                         
 _refln_observed_status                                                         
   2   0   0      18055.82      19761.48       642.08 o                         
   4   0   0      20665.76      21291.11       617.59 o                         
   6   0   0      20058.19      20818.62       666.74 o                         
   8   0   0       1135.66       1270.16        98.42 o                         
  10   0   0        321.99        377.15        67.47 o                         
  12   0   0        614.03        616.38        79.71 o                         
   1   1   0       3372.03       3818.75        81.35 o                         
   2   1   0        203.43        307.10        19.48 o                         
   3   1   0       4488.09       4752.40        94.43 o                         
   4   1   0       1166.96       1087.08        44.90 o                         
   5   1   0       5604.54       5352.53       112.56 o                         
   6   1   0         27.05         29.09        26.04 o                         
   7   1   0       5392.28       5275.28       127.59 o                         
   8   1   0        652.92        764.67        49.25 o                         
   9   1   0       2801.55       2739.54        85.03 o                         
  10   1   0         99.12        128.16        41.27 o                         
  11   1   0       1748.03       1614.52        67.17 o                         
  12   1   0        697.43        769.44        61.42 o                         
  13   1   0        333.20        397.06        63.77 o                         
   0   2   0       2767.65       3032.05       127.81 o                         
   1   2   0        621.49        637.21        24.06 o                         
   2   2   0        202.67        269.00        21.84 o                         
   3   2   0         10.16        -17.40        17.40 o                         
   4   2   0         86.85        105.56        19.42 o                         
   5   2   0       1281.59       1530.12        50.86 o                         
   6   2   0         11.50         43.32        23.71 o                         
   7   2   0         15.96         -0.63        27.48 o                         
   8   2   0        159.56        182.48        43.17 o                         
   9   2   0        105.92         72.56        44.10 o                         
  10   2   0       1133.71       1055.86        56.39 o                         
  11   2   0          1.14         13.34        46.55 o                         
  12   2   0        616.47        668.51        61.69 o                         
  13   2   0        292.52        285.54        66.56 o                         
   1   3   0       1214.55       1537.59        60.19 o                         
   2   3   0         26.62         90.11        17.57 o                         
   3   3   0        282.16        477.97        31.42 o                         
   4   3   0        204.43        341.22        25.46 o                         
   5   3   0        138.08        198.90        23.45 o                         
   6   3   0        727.89        749.22        40.92 o                         
   7   3   0        353.32        425.35        37.03 o                         
   8   3   0        226.96        293.10        44.51 o                         
   9   3   0        102.72         66.85        42.81 o                         
  10   3   0         65.83        141.66        44.01 o                         
  11   3   0        310.49        357.90        51.95 o                         
  12   3   0        459.98        422.68        58.82 o                         
  13   3   0         77.06        184.00        59.98 o                         
   0   4   0       1728.89       1778.93        81.55 o                         
   1   4   0         11.42         39.15        21.11 o                         
   2   4   0       1173.91       1176.30        53.09 o                         
   3   4   0       1616.03       1906.45        57.07 o                         
   4   4   0       2178.72       2262.70        76.65 o                         
   5   4   0         18.56         46.21        24.70 o                         
   6   4   0         30.59         88.92        27.03 o                         
   7   4   0       1892.06       1933.44        62.19 o                         
   8   4   0        436.28        501.70        51.14 o                         
   9   4   0       1166.27       1111.38        58.69 o                         
  10   4   0        158.19        168.71        47.45 o                         
  11   4   0        889.54        801.33        63.47 o                         
  12   4   0         19.84        -23.92        58.55 o                         
   1   5   0       4578.78       4640.28       111.48 o                         
   2   5   0         15.37        -26.90        26.90 o                         
   3   5   0       3900.00       4132.16        94.59 o                         
   4   5   0         13.11        -13.38        24.81 o                         
   5   5   0       2631.21       2704.30       106.83 o                         
   6   5   0         29.33         81.62        31.06 o                         
   7   5   0       1260.45       1479.13        80.96 o                         
   8   5   0        591.28        589.71        56.57 o                         
   9   5   0        873.90        979.45        74.22 o                         
  10   5   0        120.66        103.44        61.45 o                         
  11   5   0         21.81         -9.56        70.15 o                         
  12   5   0         26.33         73.09        79.13 o                         
   0   6   0         87.74        180.35        38.34 o                         
   1   6   0         56.99         78.57        30.54 o                         
   2   6   0       4578.55       4706.37       117.93 o                         
   3   6   0        146.88        228.98        39.65 o                         
   4   6   0        718.13        878.81        51.79 o                         
   5   6   0         16.40         26.84        39.88 o                         
   6   6   0        212.51        267.50        46.44 o                         
   7   6   0        146.79        167.47        49.88 o                         
   8   6   0       1798.78       1690.24        84.83 o                         
   9   6   0        181.58        179.14        74.06 o                         
  10   6   0        627.76        708.58        88.84 o                         
  11   6   0         93.34        116.27        79.78 o                         
   1   7   0        235.42        223.99        47.25 o                         
   2   7   0        223.01        346.37        69.82 o                         
   3   7   0       1061.67       1157.81        58.36 o                         
   4   7   0         27.36         13.14        42.17 o                         
   5   7   0          2.68         13.25        43.42 o                         
   6   7   0         82.97        143.32        50.73 o                         
   7   7   0         42.31         50.55        61.05 o                         
   8   7   0          5.98          6.60        60.23 o                         
   9   7   0        353.04        594.16       179.79 o                         
  10   7   0        175.83         78.29        82.98 o                         
   0   8   0        298.44        376.11        85.83 o                         
   1   8   0        347.87        427.48        56.44 o                         
   2   8   0         93.87        133.21        50.74 o                         
   3   8   0         32.72         10.03        48.42 o                         
   4   8   0        156.19         92.65        58.46 o                         
   5   8   0        182.25        257.86        61.83 o                         
   6   8   0        356.99        201.30        66.11 o                         
   7   8   0         35.49         20.40        93.44 o                         
   8   8   0        195.63        229.05        71.31 o                         
   9   8   0         53.64        123.74        89.99 o                         
   1   9   0        949.13        896.97        92.10 o                         
   2   9   0         77.00         50.32        60.23 o                         
   3   9   0        476.87        567.11        72.26 o                         
   4   9   0        354.29        226.64        93.80 o                         
   5   9   0        882.99       1000.62        85.28 o                         
   6   9   0         23.08        -67.46        67.46 o                         
   7   9   0        287.63        407.79       132.23 o                         
   8   9   0        500.32        457.43        95.43 o                         
   0  10   0       2170.58       2201.35       294.75 o                         
   1  10   0         10.15        -32.30        60.71 o                         
   2  10   0       1844.98       1748.18       124.56 o                         
   3  10   0        139.93        197.98        97.04 o                         
   4  10   0       1457.12       1127.83        87.07 o                         
   5  10   0         18.68         16.54        96.05 o                         
   6  10   0       1100.66       1143.39        96.92 o                         
   1  11   0        195.00        165.59        74.49 o                         
   2  11   0          1.69         94.77        75.84 o                         
   3  11   0        213.56        230.98        79.72 o                         
   4  11   0         63.13        -44.38        79.66 o                         
 -13   0   1       1176.30       1152.29        92.10 o                         
 -11   0   1        498.63        485.07        84.86 o                         
  -9   0   1         12.77         29.70        76.01 o                         
  -7   0   1       3995.97       3984.41       141.83 o                         
  -5   0   1         14.13        -27.74        27.74 o                         
  -3   0   1       3593.42       3439.24        96.43 o                         
  -1   0   1       2994.07       2700.99        85.00 o                         
   1   0   1       2044.75       1951.65        76.15 o                         
   3   0   1       1833.62       1776.26        70.07 o                         
   5   0   1        614.12        760.59        49.19 o                         
   7   0   1        986.14        979.84        64.68 o                         
   9   0   1       1066.12       1115.86        80.77 o                         
  11   0   1        862.22       1059.23       108.17 o                         
  13   0   1         10.80         -2.68        78.23 o                         
 -13   1   1        158.68        120.44        60.78 o                         
 -12   1   1        785.25        832.00        64.76 o                         
 -11   1   1       1078.98        940.46        80.71 o                         
 -10   1   1        344.77        398.67        47.13 o                         
  -9   1   1       1013.85       1168.35        55.02 o                         
  -8   1   1       2602.38       2492.41        75.51 o                         
  -7   1   1        547.34        590.28        42.82 o                         
  -6   1   1       4129.60       4207.42       102.24 o                         
  -5   1   1        386.84        405.37        35.85 o                         
  -4   1   1       3280.07       3281.56        67.06 o                         
  -3   1   1      12520.24      12672.67       256.64 o                         
  -2   1   1        544.85        513.52        20.34 o                         
  -1   1   1       7003.47       6570.26       161.36 o                         
   0   1   1       4491.91       4589.81       104.60 o                         
   1   1   1         69.14        125.61        14.13 o                         
   2   1   1       2809.83       2754.56        72.03 o                         
   3   1   1       1168.23       1213.87        57.75 o                         
   4   1   1       1457.14       1453.04        56.24 o                         
   5   1   1         22.56         44.92        20.23 o                         
   6   1   1       1408.76       1423.10        50.32 o                         
   7   1   1         59.43         35.10        32.22 o                         
   8   1   1        291.96        339.33        42.79 o                         
   9   1   1         70.54         74.33        40.01 o                         
  10   1   1         72.35         21.15        45.60 o                         
  11   1   1         58.80         89.31        44.79 o                         
  12   1   1        515.75        513.48        58.02 o                         
  13   1   1          4.37         37.19        69.19 o                         
 -13   2   1         26.33         14.78        65.41 o                         
 -12   2   1        270.76        257.95        52.35 o                         
 -11   2   1        438.00        436.45        51.90 o                         
 -10   2   1        848.75        894.21        53.09 o                         
  -9   2   1        163.08        157.72        42.45 o                         
  -8   2   1         51.88         99.73        36.74 o                         
  -7   2   1        232.78        317.04        31.81 o                         
  -6   2   1       2804.72       3070.77        68.72 o                         
  -5   2   1       1721.06       1744.45        44.92 o                         
  -4   2   1      10641.95      11256.72       206.60 o                         
  -3   2   1       4017.69       3958.05        81.70 o                         
  -2   2   1        446.50        526.53        25.32 o                         
  -1   2   1       5546.10       5764.86       108.38 o                         
   0   2   1      12253.29      13071.98       320.81 o                         
   1   2   1       4163.05       4319.21       103.47 o                         
   2   2   1       2187.79       2461.24        67.37 o                         
   3   2   1      12479.27      13478.44       243.66 o                         
   4   2   1        300.41        412.22        25.31 o                         
   5   2   1       3985.68       3879.19       115.31 o                         
   6   2   1        429.62        554.16        39.26 o                         
   7   2   1       5897.04       5802.36       127.30 o                         
   8   2   1        323.75        422.74        45.82 o                         
   9   2   1       7059.41       6989.15       169.74 o                         
  10   2   1       1158.93       1031.89        64.39 o                         
  11   2   1       1729.09       1748.11        87.96 o                         
  12   2   1          7.46         45.14        51.65 o                         
  13   2   1       1454.08       1400.59        94.39 o                         
 -13   3   1         18.15        -31.18        56.85 o                         
 -12   3   1        134.08         71.14        51.14 o                         
 -11   3   1        146.13        199.87        46.49 o                         
 -10   3   1        941.01        997.87        75.59 o                         
  -9   3   1        116.82         80.70        41.18 o                         
  -8   3   1       1890.43       1893.63        60.66 o                         
  -7   3   1        104.89        122.94        27.49 o                         
  -6   3   1         10.79        -16.59        22.93 o                         
  -5   3   1        126.27        191.88        24.37 o                         
  -4   3   1       3177.65       3343.41        76.70 o                         
  -3   3   1        188.25        345.57        26.73 o                         
  -2   3   1       3133.33       2991.28        68.06 o                         
  -1   3   1       1156.76       1037.23        37.02 o                         
   0   3   1       2737.87       2939.79        87.47 o                         
   1   3   1        159.87        231.86        30.06 o                         
   2   3   1       2753.03       2902.26        68.72 o                         
   3   3   1        155.29        201.43        23.93 o                         
   4   3   1       9041.75       9672.49       192.50 o                         
   5   3   1          3.07         17.28        21.73 o                         
   6   3   1       3124.39       3187.04        74.48 o                         
   7   3   1        403.69        453.96        39.46 o                         
   8   3   1       2789.91       2683.49        85.21 o                         
   9   3   1         51.58         87.02        45.02 o                         
  10   3   1       1783.06       1676.54        70.29 o                         
  11   3   1        478.71        434.64        56.37 o                         
  12   3   1        326.55        346.98        95.19 o                         
  13   3   1          8.78         -8.49        65.16 o                         
 -12   4   1        108.50         73.48        54.00 o                         
 -11   4   1        383.94        391.02        54.60 o                         
 -10   4   1          5.08        -22.79        44.11 o                         
  -9   4   1        688.83        822.07        54.81 o                         
  -8   4   1       1567.24       1511.25        55.89 o                         
  -7   4   1       1173.30       1193.39        45.58 o                         
  -6   4   1        945.15       1017.99        41.15 o                         
  -5   4   1        539.01        536.65        32.71 o                         
  -4   4   1        741.72        840.59        34.25 o                         
  -3   4   1       2898.44       3032.72        72.26 o                         
  -2   4   1       2777.01       3056.11        77.99 o                         
  -1   4   1       2682.47       2708.02        70.22 o                         
   0   4   1        749.28        846.73        47.65 o                         
   1   4   1       2403.90       2647.19        68.47 o                         
   2   4   1       1582.90       1973.56        57.38 o                         
   3   4   1         36.25         97.52        20.25 o                         
   4   4   1        284.54        398.22        32.74 o                         
   5   4   1         68.63         32.40        24.33 o                         
   6   4   1         61.11         53.56        28.56 o                         
   7   4   1        711.45        847.99        50.50 o                         
   8   4   1       1433.97       1380.31        63.25 o                         
   9   4   1         54.37         47.71        42.64 o                         
  10   4   1          5.50        -20.19        50.95 o                         
  11   4   1        164.68        137.71        56.47 o                         
  12   4   1        199.64        163.34        98.23 o                         
 -12   5   1        458.63        494.80        76.61 o                         
 -11   5   1          9.26        -20.91        57.29 o                         
 -10   5   1        949.64       1066.34        74.65 o                         
  -9   5   1         86.38        105.83        44.04 o                         
  -8   5   1        219.70        154.06        37.52 o                         
  -7   5   1        367.83        335.13        58.32 o                         
  -6   5   1       2085.77       2252.03        66.97 o                         
  -5   5   1         32.63         27.47        29.94 o                         
  -4   5   1        132.86        120.72        27.33 o                         
  -3   5   1        490.37        579.65        35.60 o                         
  -2   5   1        362.08        483.63        37.26 o                         
  -1   5   1        707.20        883.21        59.11 o                         
   0   5   1         81.56         93.03        46.57 o                         
   1   5   1        465.83        572.97        36.43 o                         
   2   5   1        274.32        382.06        33.78 o                         
   3   5   1        253.49        435.23        45.59 o                         
   4   5   1         13.90         -7.83        23.96 o                         
   5   5   1          1.99        -30.77        30.77 o                         
   6   5   1         65.55         25.15        36.20 o                         
   7   5   1        215.76        251.37        48.15 o                         
   8   5   1          2.94         -9.68        47.63 o                         
   9   5   1          0.28        -63.18        63.18 o                         
  10   5   1          3.27        -66.82        74.13 o                         
  11   5   1        111.20         70.75        73.96 o                         
  12   5   1         19.69        -83.44        92.67 o                         
 -11   6   1        246.60        275.53        75.37 o                         
 -10   6   1        210.74        210.37        73.71 o                         
  -9   6   1       1079.70       1054.06        85.92 o                         
  -8   6   1       1114.86       1111.48        69.95 o                         
  -7   6   1        108.85         74.88        47.45 o                         
  -6   6   1        271.36        368.64        62.56 o                         
  -5   6   1       1769.12       1745.21        67.29 o                         
  -4   6   1       1219.71       1284.59        49.83 o                         
  -3   6   1        909.70        979.11        51.63 o                         
  -2   6   1       1629.60       1608.36        59.55 o                         
  -1   6   1        232.81        277.48        33.28 o                         
   0   6   1        427.59        394.06        49.74 o                         
   1   6   1         14.71          2.16        29.35 o                         
   2   6   1         27.34        -31.81        31.81 o                         
   3   6   1        316.70        377.92        42.23 o                         
   4   6   1         14.50          0.41        37.63 o                         
   5   6   1        101.80        121.08        40.27 o                         
   6   6   1        923.38       1029.85        84.29 o                         
   7   6   1       1300.26       1308.33        76.81 o                         
   8   6   1        950.60       1019.82        88.93 o                         
   9   6   1        638.45        633.44        88.65 o                         
  10   6   1        146.36         17.33        76.67 o                         
  11   6   1         35.84         80.59        79.50 o                         
 -11   7   1          4.81        -37.39        82.89 o                         
 -10   7   1        181.69        206.05        81.38 o                         
  -9   7   1        141.00        135.83        80.36 o                         
  -8   7   1         40.67        -24.24        67.75 o                         
  -7   7   1          4.41          1.62        50.14 o                         
  -6   7   1         25.38         38.14        44.40 o                         
  -5   7   1        180.33        266.59        57.55 o                         
  -4   7   1        911.91        969.71        59.84 o                         
  -3   7   1         84.95        178.85        50.81 o                         
  -2   7   1        231.19        265.17        50.73 o                         
  -1   7   1        127.08         68.41        47.24 o                         
   0   7   1        852.33       1033.56        73.31 o                         
   1   7   1         36.59        -35.62        41.86 o                         
   2   7   1       2552.18       2705.32        83.94 o                         
   3   7   1        480.57        471.01        48.83 o                         
   4   7   1       3133.76       3261.03       125.88 o                         
   5   7   1          9.03          8.72        49.46 o                         
   6   7   1       1014.14       1138.88        66.48 o                         
   7   7   1          9.57        -38.03        58.47 o                         
   8   7   1       1568.32       1661.84        93.16 o                         
   9   7   1         99.75        201.31        82.39 o                         
  10   7   1        986.16       1140.75       110.25 o                         
  -9   8   1        336.89        411.77       109.42 o                         
  -8   8   1        215.02        312.16        82.47 o                         
  -7   8   1        574.08        606.40        83.76 o                         
  -6   8   1        750.97        819.77        77.70 o                         
  -5   8   1        854.61        897.88        67.99 o                         
  -4   8   1       2523.85       2355.48       107.66 o                         
  -3   8   1        215.19        302.72        72.07 o                         
  -2   8   1         32.05         10.61        49.14 o                         
  -1   8   1       1369.54       1311.32        70.44 o                         
   0   8   1       1037.62       1099.24        68.57 o                         
   1   8   1       2159.55       2230.42        87.16 o                         
   2   8   1       1050.33       1244.24        83.46 o                         
   3   8   1        130.71        168.93        59.15 o                         
   4   8   1        386.39        416.81        66.06 o                         
   5   8   1       2507.20       2355.03       102.30 o                         
   6   8   1         91.66         92.41        55.57 o                         
   7   8   1       1047.06       1055.79       141.99 o                         
   8   8   1          8.72        -28.14        89.41 o                         
   9   8   1        476.93        370.59       100.14 o                         
  -8   9   1        231.75        264.70        90.09 o                         
  -7   9   1          2.45        -27.11        81.18 o                         
  -6   9   1       1120.34       1068.95       104.67 o                         
  -5   9   1        163.90        175.16        67.55 o                         
  -4   9   1         45.48         55.78        61.40 o                         
  -3   9   1          6.21        -21.74        69.41 o                         
  -2   9   1       1313.20       1273.58        72.28 o                         
  -1   9   1        184.19        165.30        52.50 o                         
   0   9   1        262.14        250.55        53.86 o                         
   1   9   1        607.62        747.57        75.54 o                         
   2   9   1        100.37         45.12        76.01 o                         
   3   9   1        172.92        108.35        64.58 o                         
   4   9   1         11.23        -12.44        62.48 o                         
   5   9   1         71.14         46.59        68.32 o                         
   6   9   1        423.09        481.20       110.31 o                         
   7   9   1         10.46         13.84        85.11 o                         
   8   9   1         71.89        -67.56        92.40 o                         
  -6  10   1         27.46        126.82        76.56 o                         
  -5  10   1        330.57        390.80       104.70 o                         
  -4  10   1        109.95         40.46        69.64 o                         
  -3  10   1        230.69        406.81        73.81 o                         
  -2  10   1         16.53         13.11        66.19 o                         
  -1  10   1        133.79        183.04        65.54 o                         
   0  10   1         76.61         11.48        56.43 o                         
   1  10   1        103.89         -4.65        58.15 o                         
   2  10   1        177.26         70.22        69.71 o                         
   3  10   1         38.07         99.18        93.44 o                         
   4  10   1         40.08        -49.31        69.42 o                         
   5  10   1          6.29        -47.61        72.32 o                         
   6  10   1         38.92        112.12        93.07 o                         
  -4  11   1        291.40        160.78        95.18 o                         
  -3  11   1         68.34        115.51        77.18 o                         
  -2  11   1        454.77        220.65        76.09 o                         
  -1  11   1        250.67        153.40        75.95 o                         
   0  11   1        559.98        544.09        82.47 o                         
   1  11   1         85.49         95.55       129.43 o                         
   2  11   1        216.24        328.15        79.33 o                         
   3  11   1         74.60         93.63        77.24 o                         
 -12   0   2         46.90         34.13       132.07 o                         
 -10   0   2       2390.48       2305.17       153.06 o                         
  -8   0   2        409.06        468.96        59.13 o                         
  -6   0   2         20.79         19.87        24.18 o                         
  -4   0   2        118.82        182.59        25.22 o                         
  -2   0   2        581.40        461.63        27.00 o                         
   0   0   2      11985.58      10926.36       444.12 o                         
   2   0   2       5201.06       5114.82       188.71 o                         
   4   0   2       5977.40       5921.46       160.46 o                         
   6   0   2       5104.55       5358.04       179.89 o                         
   8   0   2        572.43        639.02        70.34 o                         
  10   0   2       1305.34       1468.03        93.39 o                         
  12   0   2        975.14       1105.57        97.40 o                         
 -13   1   2         16.04        -59.80        59.80 o                         
 -12   1   2        106.33        122.91        50.65 o                         
 -11   1   2       1118.07       1166.90        62.71 o                         
 -10   1   2       1845.08       1766.35        74.54 o                         
  -9   1   2         62.51         58.26        61.65 o                         
  -8   1   2         18.48         63.36        32.27 o                         
  -7   1   2         64.51         90.46        23.87 o                         
  -6   1   2        516.88        593.28        38.43 o                         
  -5   1   2       1698.58       1491.68        39.87 o                         
  -4   1   2        192.79        175.80        17.97 o                         
  -3   1   2        845.69        871.77        40.54 o                         
  -2   1   2        376.15        441.78        21.29 o                         
  -1   1   2       2032.96       1832.32        38.59 o                         
   0   1   2         73.75         76.48        14.38 o                         
   1   1   2       1914.51       1827.20        55.50 o                         
   2   1   2       3394.39       3351.70        76.71 o                         
   3   1   2         82.34        132.63        17.37 o                         
   4   1   2          2.37         37.04        15.15 o                         
   5   1   2       1826.54       1662.57        59.84 o                         
   6   1   2        712.94        697.85        39.20 o                         
   7   1   2       1032.89       1090.60        49.84 o                         
   8   1   2        396.84        569.47        53.55 o                         
   9   1   2         15.84        -40.64        40.64 o                         
  10   1   2         60.14         14.81        41.76 o                         
  11   1   2        431.18        488.39        61.31 o                         
  12   1   2          0.43        -36.21        51.91 o                         
  13   1   2        612.89        622.66        86.45 o                         
 -13   2   2          3.38        -54.26        54.26 o                         
 -12   2   2        467.96        641.40        58.42 o                         
 -11   2   2        950.22        939.80        58.42 o                         
 -10   2   2       2559.74       2522.24        82.00 o                         
  -9   2   2        145.43        137.47        39.79 o                         
  -8   2   2       2902.09       2924.35        85.06 o                         
  -7   2   2        114.48        106.32        25.98 o                         
  -6   2   2       4554.43       4474.69        92.40 o                         
  -5   2   2        267.75        426.95        26.78 o                         
  -4   2   2       8163.16       8115.46       166.20 o                         
  -3   2   2        583.97        637.47        26.11 o                         
  -2   2   2       2334.36       2118.19        48.33 o                         
  -1   2   2         86.92         91.12        17.72 o                         
   0   2   2       1235.65       1107.95        39.04 o                         
   1   2   2         26.06         -3.98        26.08 o                         
   2   2   2        687.85        700.64        31.12 o                         
   3   2   2          0.33        -18.20        18.20 o                         
   4   2   2        224.02        249.56        23.18 o                         
   5   2   2       1352.82       1496.86        45.25 o                         
   6   2   2        762.52        747.61        47.36 o                         
   7   2   2        150.42        223.60        33.08 o                         
   8   2   2         90.67        107.71        40.07 o                         
   9   2   2         87.11         52.26        42.53 o                         
  10   2   2       1794.31       1509.86        65.04 o                         
  11   2   2          0.15          5.03        47.49 o                         
  12   2   2          5.35        -57.73        57.73 o                         
  13   2   2         89.78        131.17        67.50 o                         
 -13   3   2        897.25        941.48        70.55 o                         
 -12   3   2          4.45         33.33        49.66 o                         
 -11   3   2       1588.34       1452.45        65.43 o                         
 -10   3   2        139.60        205.94        44.90 o                         
  -9   3   2       1353.73       1270.20        58.86 o                         
  -8   3   2         66.94         28.40        32.53 o                         
  -7   3   2       3103.40       3015.76        71.86 o                         
  -6   3   2        438.19        567.09        42.56 o                         
  -5   3   2        837.43        753.28        39.08 o                         
  -4   3   2        100.89        112.41        21.10 o                         
  -3   3   2       1468.00       1409.91        38.31 o                         
  -2   3   2       1449.71       1375.98        37.09 o                         
  -1   3   2       4546.07       4306.73        98.11 o                         
   0   3   2       4696.09       4633.70       112.82 o                         
   1   3   2       6452.32       6489.70       152.23 o                         
   2   3   2       1411.75       1520.90        51.90 o                         
   3   3   2       9136.07      10194.70       201.42 o                         
   4   3   2       1034.37        983.11        48.13 o                         
   5   3   2       1248.17       1395.11        45.45 o                         
   6   3   2       1075.10       1019.50        42.19 o                         
   7   3   2       1594.10       1446.83        54.70 o                         
   8   3   2        574.93        656.55        54.42 o                         
   9   3   2        819.22        952.68        66.34 o                         
  10   3   2          8.22        -14.75        46.05 o                         
  11   3   2        273.58        271.64        59.26 o                         
  12   3   2         24.02        -56.97        64.45 o                         
 -13   4   2         41.51         75.41        84.81 o                         
 -12   4   2        240.25        138.17        57.68 o                         
 -11   4   2         13.06         68.03        47.06 o                         
 -10   4   2        216.16        219.02        45.56 o                         
  -9   4   2        604.22        665.77        50.82 o                         
  -8   4   2        875.17        897.72        48.01 o                         
  -7   4   2        586.27        771.04        40.98 o                         
  -6   4   2        997.11       1039.82        41.94 o                         
  -5   4   2         11.20         21.81        24.33 o                         
  -4   4   2       2192.27       2220.31        55.73 o                         
  -3   4   2       1612.73       1522.99        43.04 o                         
  -2   4   2       1604.88       1518.94        48.71 o                         
  -1   4   2       1940.01       2009.23        56.70 o                         
   0   4   2       3849.16       3923.63       114.44 o                         
   1   4   2       3547.27       3764.73        98.56 o                         
   2   4   2       3904.39       4087.87        97.65 o                         
   3   4   2       1912.78       2014.58        62.08 o                         
   4   4   2       1633.14       1658.05        49.22 o                         
   5   4   2       2071.75       2331.29        63.89 o                         
   6   4   2       1421.94       1393.13        65.64 o                         
   7   4   2        330.21        452.84        44.95 o                         
   8   4   2       2707.30       2649.03        92.36 o                         
   9   4   2         56.73        -12.75        49.42 o                         
  10   4   2        372.82        431.44        81.00 o                         
  11   4   2         72.98         74.16        62.01 o                         
  12   4   2        990.67        816.67        97.26 o                         
 -12   5   2         43.81         65.21        65.48 o                         
 -11   5   2         53.39         67.39        58.53 o                         
 -10   5   2        144.05         39.67        46.29 o                         
  -9   5   2       1334.85       1188.71        58.47 o                         
  -8   5   2        626.24        685.14        47.67 o                         
  -7   5   2        379.84        430.67        40.13 o                         
  -6   5   2         70.24        139.49        32.53 o                         
  -5   5   2        244.02        315.34        32.00 o                         
  -4   5   2         24.62         23.79        25.57 o                         
  -3   5   2       3891.66       4108.77        94.42 o                         
  -2   5   2       1159.77       1277.43        47.13 o                         
  -1   5   2       1208.30       1161.80        43.76 o                         
   0   5   2        429.93        661.09        50.82 o                         
   1   5   2        274.02        206.21        40.70 o                         
   2   5   2        548.59        649.92        38.22 o                         
   3   5   2       1280.28       1177.11        56.16 o                         
   4   5   2        915.38       1072.40        54.00 o                         
   5   5   2       1295.34       1385.76        50.15 o                         
   6   5   2        802.34        792.96        46.10 o                         
   7   5   2         66.28         20.16        62.42 o                         
   8   5   2         32.88         42.14        63.31 o                         
   9   5   2       1255.91       1197.57        96.44 o                         
  10   5   2          4.10        -31.43        68.66 o                         
  11   5   2        704.13        552.64        89.31 o                         
 -11   6   2         39.26         16.00        69.17 o                         
 -10   6   2        657.99        553.16        66.26 o                         
  -9   6   2          0.01        -53.10        53.10 o                         
  -8   6   2         71.79        170.67        48.84 o                         
  -7   6   2         99.26        134.73        43.11 o                         
  -6   6   2        496.86        736.50        47.07 o                         
  -5   6   2         73.47         68.76        32.22 o                         
  -4   6   2       1952.06       1758.97        57.44 o                         
  -3   6   2         71.97         53.32        34.01 o                         
  -2   6   2        823.05        886.63        45.87 o                         
  -1   6   2        829.45        825.06        55.46 o                         
   0   6   2         31.92         -0.89        42.20 o                         
   1   6   2       1399.30       1363.91        53.06 o                         
   2   6   2       3078.03       3110.37        87.04 o                         
   3   6   2        534.16        674.69        46.73 o                         
   4   6   2        234.15        249.88        46.16 o                         
   5   6   2       2786.89       2830.63        96.47 o                         
   6   6   2        298.77        371.58        52.51 o                         
   7   6   2        480.75        609.83        97.16 o                         
   8   6   2       1277.17       1219.50        96.22 o                         
   9   6   2        220.41        168.75        76.74 o                         
  10   6   2         21.67        -75.92        76.50 o                         
  11   6   2          0.04        -79.25        79.25 o                         
 -11   7   2        599.90        765.31       124.02 o                         
 -10   7   2          0.47        -49.69        78.45 o                         
  -9   7   2        686.93        798.95        79.45 o                         
  -8   7   2        736.63        697.81        62.53 o                         
  -7   7   2        507.97        595.68        61.90 o                         
  -6   7   2         40.93         57.78        43.47 o                         
  -5   7   2        308.34        423.32        48.72 o                         
  -4   7   2        188.55        288.65        56.15 o                         
  -3   7   2       3095.40       2995.92       100.84 o                         
  -2   7   2          0.14        -42.84        42.84 o                         
  -1   7   2        269.98        286.05        49.78 o                         
   0   7   2          2.80        -37.01        49.14 o                         
   1   7   2        677.24        687.57        47.27 o                         
   2   7   2        635.32        774.45        58.24 o                         
   3   7   2       1533.99       1793.13        76.84 o                         
   4   7   2         37.95         60.90        48.32 o                         
   5   7   2        181.75        106.57        50.10 o                         
   6   7   2        118.22        152.90        51.55 o                         
   7   7   2        347.45        273.44        63.51 o                         
   8   7   2         34.20         67.56        75.24 o                         
   9   7   2         11.94        -44.46        79.86 o                         
  10   7   2         37.15        -56.93        84.86 o                         
 -10   8   2        541.38        659.92       102.69 o                         
  -9   8   2          0.06        -73.20       109.37 o                         
  -8   8   2       1898.40       1711.57       105.44 o                         
  -7   8   2         38.15        -34.95        64.36 o                         
  -6   8   2       1093.36       1242.61        75.56 o                         
  -5   8   2        140.22        196.85        55.13 o                         
  -4   8   2         44.81        151.65        53.25 o                         
  -3   8   2        306.22        198.08        61.02 o                         
  -2   8   2       2651.24       2477.92        93.35 o                         
  -1   8   2        782.74        814.20        64.35 o                         
   0   8   2          8.27          8.17        50.39 o                         
   1   8   2        720.46        736.28        74.11 o                         
   2   8   2        138.45        133.91        60.43 o                         
   3   8   2          4.48         22.16        56.79 o                         
   4   8   2        415.49        492.00        74.43 o                         
   5   8   2        769.95        834.73        94.96 o                         
   6   8   2          2.35         64.83        56.85 o                         
   7   8   2         25.02          0.31        69.15 o                         
   8   8   2         21.42        -13.59        85.44 o                         
   9   8   2         57.76         72.19       112.59 o                         
  -8   9   2          9.62         98.94        85.53 o                         
  -7   9   2         85.37        141.88        81.94 o                         
  -6   9   2         87.81        -32.72        64.53 o                         
  -5   9   2        865.91        751.08        78.76 o                         
  -4   9   2        277.70        325.67        61.08 o                         
  -3   9   2          2.96         17.52        54.24 o                         
  -2   9   2         32.29         41.29        54.23 o                         
  -1   9   2         98.45        110.55        56.76 o                         
   0   9   2          4.55         38.15        52.09 o                         
   1   9   2       1755.88       1554.07        94.82 o                         
   2   9   2        252.91        226.52        66.39 o                         
   3   9   2         63.04        113.04        63.35 o                         
   4   9   2        123.04        138.08        65.11 o                         
   5   9   2        475.93        493.57        74.87 o                         
   6   9   2         35.50        -13.19        83.12 o                         
   7   9   2        638.58        412.09        97.42 o                         
   8   9   2          4.90        -52.78       120.84 o                         
  -6  10   2         41.79         20.85        74.77 o                         
  -5  10   2          0.09         46.35        70.72 o                         
  -4  10   2          2.77        -66.97        66.97 o                         
  -3  10   2        147.38        157.65        70.47 o                         
  -2  10   2         54.86          2.75        58.10 o                         
  -1  10   2          0.60         -6.89        56.44 o                         
   0  10   2        945.03        953.92       106.43 o                         
   1  10   2         28.49        153.25        61.36 o                         
   2  10   2        647.85        675.20        89.53 o                         
   3  10   2        143.00        177.24        69.99 o                         
   4  10   2        744.11        734.60       115.91 o                         
   5  10   2        209.03        166.25        77.03 o                         
   6  10   2        509.47        556.79       171.58 o                         
  -3  11   2        398.79        430.55        81.16 o                         
  -2  11   2        683.59        654.74        89.20 o                         
  -1  11   2        438.46        248.21        74.85 o                         
   0  11   2        745.37        705.42        81.57 o                         
   1  11   2        100.93         31.46        66.75 o                         
   2  11   2        152.59        112.15        76.24 o                         
   3  11   2        332.85        298.02        94.40 o                         
 -13   0   3         42.54         24.93        91.66 o                         
 -11   0   3        742.10        896.27        81.80 o                         
  -9   0   3       1092.34       1010.56        76.97 o                         
  -7   0   3       6774.74       6177.91       171.99 o                         
  -5   0   3       2321.65       2066.46        68.17 o                         
  -3   0   3       3450.42       3057.06        88.61 o                         
  -1   0   3      28625.43      25949.52       648.05 o                         
   1   0   3       2647.83       2474.15       101.14 o                         
   3   0   3       8777.81       8608.57       258.95 o                         
   5   0   3       4197.02       4286.10       124.21 o                         
   7   0   3       4069.86       4057.73       149.42 o                         
   9   0   3         69.10         55.71        84.76 o                         
  11   0   3        316.32        356.31        83.24 o                         
 -13   1   3        567.34        589.27        96.94 o                         
 -12   1   3        893.44        876.93        64.32 o                         
 -11   1   3         27.34         44.33        43.56 o                         
 -10   1   3        264.85        422.07        48.07 o                         
  -9   1   3          4.96        -35.90        35.90 o                         
  -8   1   3       2411.41       2353.29        73.13 o                         
  -7   1   3       1683.57       1451.43        41.95 o                         
  -6   1   3       1303.57       1195.94        35.87 o                         
  -5   1   3        109.07         99.91        20.49 o                         
  -4   1   3       2727.12       2472.75        54.02 o                         
  -3   1   3        119.69        148.77        22.70 o                         
  -2   1   3       5953.86       5001.45       103.62 o                         
  -1   1   3      42741.94      39779.01       699.87 o                         
   0   1   3       5596.72       4970.92       114.63 o                         
   1   1   3       2455.71       2274.52        67.99 o                         
   2   1   3       2144.73       2104.51        64.31 o                         
   3   1   3        200.78        303.92        22.00 o                         
   4   1   3        122.51        280.47        25.38 o                         
   5   1   3        566.58        832.90        30.36 o                         
   6   1   3        756.59        775.95        38.97 o                         
   7   1   3       1170.42       1139.74        51.97 o                         
   8   1   3        121.68        126.60        41.14 o                         
   9   1   3       1243.73       1100.90        57.41 o                         
  10   1   3        278.01        255.63        62.43 o                         
  11   1   3        726.26        727.85        87.80 o                         
  12   1   3        478.63        501.20        62.53 o                         
 -13   2   3        374.13        398.06        70.72 o                         
 -12   2   3        784.60        802.17        66.43 o                         
 -11   2   3          7.99         66.35        44.02 o                         
 -10   2   3       1622.32       1533.72        63.85 o                         
  -9   2   3         11.70        -28.80        36.98 o                         
  -8   2   3        483.67        495.52        37.06 o                         
  -7   2   3         20.53         63.44        23.18 o                         
  -6   2   3         62.93         60.77        21.07 o                         
  -5   2   3         72.68         87.13        20.96 o                         
  -4   2   3         89.16         67.52        30.84 o                         
  -3   2   3       1045.56       1103.29        32.08 o                         
  -2   2   3        493.31        453.07        24.45 o                         
  -1   2   3       4840.28       4528.00        87.71 o                         
   0   2   3       4126.43       4138.95       101.28 o                         
   1   2   3        211.44        348.38        33.68 o                         
   2   2   3        216.88        312.41        33.32 o                         
   3   2   3        347.03        331.70        23.18 o                         
   4   2   3          1.73         11.44        21.53 o                         
   5   2   3        165.72        201.21        25.16 o                         
   6   2   3        366.52        395.79        28.65 o                         
   7   2   3       1905.19       1871.48        86.47 o                         
   8   2   3          0.15         13.25        68.20 o                         
   9   2   3       1171.41       1158.17        58.49 o                         
  10   2   3        167.24        144.05        46.36 o                         
  11   2   3        288.38        302.94        67.20 o                         
  12   2   3         69.32        -38.56        71.76 o                         
 -13   3   3          2.21         88.63        62.18 o                         
 -12   3   3        248.48        273.51        53.05 o                         
 -11   3   3        159.19        120.37        46.72 o                         
 -10   3   3         47.68         53.30        41.64 o                         
  -9   3   3         10.82        -15.15        37.53 o                         
  -8   3   3        167.62        158.64        36.33 o                         
  -7   3   3         11.36        -15.95        25.92 o                         
  -6   3   3        623.80        850.10        35.85 o                         
  -5   3   3        110.05         95.68        23.50 o                         
  -4   3   3        169.88        223.91        23.58 o                         
  -3   3   3        759.45        768.28        32.04 o                         
  -2   3   3         41.43         56.02        16.34 o                         
  -1   3   3        246.48        281.55        22.48 o                         
   0   3   3          3.19        -17.00        17.00 o                         
   1   3   3        300.98        449.20        37.65 o                         
   2   3   3        185.20        104.96        31.01 o                         
   3   3   3        193.30        210.23        29.11 o                         
   4   3   3       1898.12       2062.59        55.82 o                         
   5   3   3        891.40        940.94        38.42 o                         
   6   3   3         86.48        113.63        29.66 o                         
   7   3   3        215.92        300.12        41.15 o                         
   8   3   3         40.39         20.52        46.37 o                         
   9   3   3       1046.76       1005.94        74.78 o                         
  10   3   3        609.56        681.23        72.12 o                         
  11   3   3        199.20        227.59        65.27 o                         
  12   3   3        169.02        101.96        67.81 o                         
 -13   4   3         63.89         54.91        65.81 o                         
 -12   4   3          1.39        123.98        59.33 o                         
 -11   4   3       1115.24       1035.28        61.11 o                         
 -10   4   3        705.31        726.55        56.07 o                         
  -9   4   3       1073.40       1085.38        54.97 o                         
  -8   4   3         31.11         71.05        35.54 o                         
  -7   4   3       1963.73       1912.45        57.33 o                         
  -6   4   3         16.99        -10.64        26.74 o                         
  -5   4   3       5254.26       5260.91       109.49 o                         
  -4   4   3       1999.11       2050.18        52.79 o                         
  -3   4   3       2981.57       2885.09        65.64 o                         
  -2   4   3         11.45          2.85        22.33 o                         
  -1   4   3       3786.90       3610.98        87.82 o                         
   0   4   3        915.90        927.39        46.52 o                         
   1   4   3       1376.32       1346.68        57.92 o                         
   2   4   3        482.03        526.40        54.31 o                         
   3   4   3       2848.08       2852.99        69.36 o                         
   4   4   3         54.58         55.10        25.86 o                         
   5   4   3       2570.58       2786.13        73.18 o                         
   6   4   3        288.08        447.61        38.32 o                         
   7   4   3        556.81        621.99        73.44 o                         
   8   4   3        175.98        235.74        55.17 o                         
   9   4   3        311.79        307.82        58.90 o                         
  10   4   3        339.53        287.15        65.57 o                         
  11   4   3        425.28        384.19        83.01 o                         
  12   4   3         76.45        -64.72        79.47 o                         
 -12   5   3        593.72        777.13       116.42 o                         
 -11   5   3        351.75        389.52        62.99 o                         
 -10   5   3       2051.98       1868.76        74.14 o                         
  -9   5   3         93.87         85.11        43.69 o                         
  -8   5   3       1004.62       1038.94        61.03 o                         
  -7   5   3         21.39          8.77        32.80 o                         
  -6   5   3       5447.60       5320.35       126.80 o                         
  -5   5   3          0.58         -3.11        26.78 o                         
  -4   5   3       4429.91       4164.80        91.42 o                         
  -3   5   3        492.26        533.96        33.25 o                         
  -2   5   3       7712.22       7750.33       172.93 o                         
  -1   5   3        736.06        793.85        36.75 o                         
   0   5   3       5886.20       5915.36       166.39 o                         
   1   5   3        654.06        745.74        46.38 o                         
   2   5   3       7533.67       7959.35       192.15 o                         
   3   5   3         10.84         37.84        29.77 o                         
   4   5   3       1816.05       1741.73        59.95 o                         
   5   5   3        402.47        557.78        57.92 o                         
   6   5   3       1743.21       1913.92        90.32 o                         
   7   5   3        565.72        596.88        65.77 o                         
   8   5   3       1692.05       1589.47       148.56 o                         
   9   5   3          1.55         42.85        67.05 o                         
  10   5   3        401.92        385.04        80.46 o                         
  11   5   3        258.56        174.98        83.30 o                         
 -11   6   3        377.17        330.95        79.87 o                         
 -10   6   3        214.75        230.80        70.29 o                         
  -9   6   3       3075.84       2837.99       115.90 o                         
  -8   6   3        316.24        422.82        51.48 o                         
  -7   6   3       2153.99       2147.77        64.87 o                         
  -6   6   3        133.63        162.71        36.59 o                         
  -5   6   3       2666.15       2643.35        96.77 o                         
  -4   6   3        765.34        766.78        54.14 o                         
  -3   6   3       5624.88       5509.65       134.24 o                         
  -2   6   3         67.55         75.41        40.55 o                         
  -1   6   3       2617.90       2513.67       100.66 o                         
   0   6   3        572.80        582.62        57.30 o                         
   1   6   3       2514.75       2269.58        77.40 o                         
   2   6   3        957.08        938.09        60.22 o                         
   3   6   3       1132.82       1215.88        62.08 o                         
   4   6   3        166.68        273.14        47.68 o                         
   5   6   3        752.09        912.40        64.13 o                         
   6   6   3        583.51        586.65        61.62 o                         
   7   6   3        197.48        110.49        59.23 o                         
   8   6   3        910.34        914.49        90.27 o                         
   9   6   3        973.62        972.23        97.94 o                         
  10   6   3        386.55        171.73       126.33 o                         
 -11   7   3         47.60         68.60       161.74 o                         
 -10   7   3        311.30        199.26        86.61 o                         
  -9   7   3          1.09         -5.36        56.62 o                         
  -8   7   3         39.80        103.30        53.97 o                         
  -7   7   3        406.89        538.26        52.45 o                         
  -6   7   3         29.93         43.64        43.16 o                         
  -5   7   3        699.87        702.28        87.13 o                         
  -4   7   3         41.07         65.68        47.70 o                         
  -3   7   3         92.98         57.98        58.17 o                         
  -2   7   3         22.97         -1.37        41.52 o                         
  -1   7   3        173.17        191.50        64.86 o                         
   0   7   3        963.31        953.40        69.37 o                         
   1   7   3        583.50        648.37        56.54 o                         
   2   7   3         95.84        193.43        46.57 o                         
   3   7   3        202.10        203.78        61.77 o                         
   4   7   3       1665.68       1610.35        74.92 o                         
   5   7   3        195.67        267.12        53.56 o                         
   6   7   3        408.98        458.01        58.68 o                         
   7   7   3         79.58        -11.31        62.91 o                         
   8   7   3       1015.79       1035.49       129.07 o                         
   9   7   3         30.08        -76.48        80.69 o                         
  10   7   3        546.57        468.95        95.73 o                         
  -9   8   3         87.91         40.45       126.77 o                         
  -8   8   3        165.83        121.36        68.27 o                         
  -7   8   3          4.80         44.58        66.85 o                         
  -6   8   3        118.90         70.40        58.70 o                         
  -5   8   3         86.42         51.50        51.89 o                         
  -4   8   3        234.63        431.26        58.53 o                         
  -3   8   3          3.10        -42.86        47.37 o                         
  -2   8   3         39.51        108.54        53.92 o                         
  -1   8   3          9.70        -23.38        50.87 o                         
   0   8   3        249.89        267.09        53.35 o                         
   1   8   3        112.32        163.16        58.67 o                         
   2   8   3       1031.46        917.91        92.90 o                         
   3   8   3         19.22         66.86        63.98 o                         
   4   8   3        174.93        224.60        56.00 o                         
   5   8   3        347.72        435.73        73.62 o                         
   6   8   3        786.46        868.70        86.91 o                         
   7   8   3         29.12         97.81        70.91 o                         
   8   8   3        103.09         23.19        89.02 o                         
  -8   9   3        187.65         91.92       102.43 o                         
  -7   9   3          2.81        -78.60        78.60 o                         
  -6   9   3       1455.22       1241.19        88.68 o                         
  -5   9   3         34.16         28.18        61.88 o                         
  -4   9   3        266.51        264.44        83.73 o                         
  -3   9   3          4.19        -52.40        52.40 o                         
  -2   9   3       1168.91       1106.52       113.36 o                         
  -1   9   3        117.26        -13.86        50.28 o                         
   0   9   3        275.76        276.16        57.20 o                         
   1   9   3          4.09         -5.23        72.29 o                         
   2   9   3        343.84        291.94        65.69 o                         
   3   9   3         32.02        -13.79        72.89 o                         
   4   9   3        411.20        379.82        74.14 o                         
   5   9   3        131.67         77.12        69.84 o                         
   6   9   3        419.77        377.11        92.62 o                         
   7   9   3        775.12        832.72       111.02 o                         
  -6  10   3          8.66         34.87        73.73 o                         
  -5  10   3       1039.43       1051.83        95.48 o                         
  -4  10   3         31.73         73.56        65.64 o                         
  -3  10   3       1187.48       1270.29        81.75 o                         
  -2  10   3         51.50         20.41        58.48 o                         
  -1  10   3       1130.83       1172.11       108.55 o                         
   0  10   3        442.65        414.99        67.98 o                         
   1  10   3       1845.35       1673.11       119.77 o                         
   2  10   3         31.70         34.34        69.66 o                         
   3  10   3        593.81        575.44        82.40 o                         
   4  10   3         21.29         27.33        73.36 o                         
   5  10   3        424.42        636.94        86.12 o                         
  -3  11   3         22.65         82.42        77.06 o                         
  -2  11   3        147.18        127.82        76.64 o                         
  -1  11   3          0.02         55.99        66.14 o                         
   0  11   3        136.60        159.47        68.82 o                         
   1  11   3          5.12          0.04        68.77 o                         
   2  11   3        162.60        193.81        73.66 o                         
 -12   0   4       1965.03       1676.36       123.78 o                         
 -10   0   4       1854.56       1962.19       127.72 o                         
  -8   0   4       1371.37       1247.10        95.84 o                         
  -6   0   4        115.62        114.05        41.03 o                         
  -4   0   4       1011.69        858.52        40.80 o                         
  -2   0   4      23388.82      23096.25       695.21 o                         
   0   0   4       2599.85       2620.46        87.57 o                         
   2   0   4        535.18        568.26        70.77 o                         
   4   0   4       1411.65       1640.45        70.36 o                         
   6   0   4          9.65         52.53        32.57 o                         
   8   0   4         31.33         47.88       125.80 o                         
  10   0   4        344.90        268.83        73.46 o                         
  12   0   4         72.55        -76.57       110.10 o                         
 -13   1   4        398.18        396.72        69.36 o                         
 -12   1   4        741.85        796.28        77.47 o                         
 -11   1   4        195.77        257.70        45.64 o                         
 -10   1   4        539.76        553.73        50.94 o                         
  -9   1   4         28.72        -37.78        37.78 o                         
  -8   1   4          0.27         12.20        28.65 o                         
  -7   1   4       1617.83       1621.48        45.91 o                         
  -6   1   4       1506.50       1342.91        39.00 o                         
  -5   1   4       4172.10       3731.30        77.76 o                         
  -4   1   4        794.94        671.03        29.37 o                         
  -3   1   4          3.96        -13.64        17.51 o                         
  -2   1   4       1350.17       1377.97        38.71 o                         
  -1   1   4      20708.20      19258.42       373.17 o                         
   0   1   4        843.37        795.13        29.14 o                         
   1   1   4        801.66        665.00        34.64 o                         
   2   1   4         32.24         77.20        22.25 o                         
   3   1   4          5.57        -21.36        21.36 o                         
   4   1   4        390.75        470.91        29.99 o                         
   5   1   4       1203.67       1016.16        41.42 o                         
   6   1   4        659.59        757.43        43.16 o                         
   7   1   4         53.13         63.93        43.94 o                         
   8   1   4        164.29        167.91        49.55 o                         
   9   1   4         11.44         71.98        42.47 o                         
  10   1   4        829.23        823.33        76.86 o                         
  11   1   4        361.68        375.15        61.63 o                         
  12   1   4          1.61         -0.50        62.97 o                         
 -13   2   4          6.47         55.33        63.49 o                         
 -12   2   4        168.09        156.95        86.13 o                         
 -11   2   4        209.13        162.83        49.59 o                         
 -10   2   4        451.93        494.61        49.51 o                         
  -9   2   4        169.51        311.36        54.69 o                         
  -8   2   4       1166.14       1113.79        44.90 o                         
  -7   2   4        112.63        171.80        25.54 o                         
  -6   2   4       3447.44       3180.37        71.07 o                         
  -5   2   4         12.69         23.84        19.01 o                         
  -4   2   4        481.59        450.97        27.21 o                         
  -3   2   4         36.53         24.29        16.24 o                         
  -2   2   4       6474.20       5914.12       112.98 o                         
  -1   2   4       1122.64       1140.66        48.17 o                         
   0   2   4       3592.94       3265.88        92.96 o                         
   1   2   4       1180.84       1232.06        49.95 o                         
   2   2   4       4373.47       4361.48       120.18 o                         
   3   2   4        527.01        589.64        42.24 o                         
   4   2   4       4768.94       4731.90       103.46 o                         
   5   2   4        427.91        488.21        30.94 o                         
   6   2   4       4714.62       4419.14       100.66 o                         
   7   2   4          0.41         41.13        52.95 o                         
   8   2   4       1315.20       1214.74        61.79 o                         
   9   2   4         48.13         50.62        47.99 o                         
  10   2   4       1140.67       1057.86        74.36 o                         
  11   2   4        276.21        194.95        64.23 o                         
  12   2   4        246.41        307.02        73.49 o                         
 -13   3   4         19.72         85.47        68.90 o                         
 -12   3   4        205.74        198.97        59.86 o                         
 -11   3   4        545.53        504.17        60.55 o                         
 -10   3   4        454.51        462.15        51.01 o                         
  -9   3   4        391.00        415.46        45.30 o                         
  -8   3   4        218.31        221.42        34.79 o                         
  -7   3   4         33.37         50.60        28.93 o                         
  -6   3   4        347.85        404.39        30.91 o                         
  -5   3   4       1130.56       1083.09        44.89 o                         
  -4   3   4        209.32        223.25        23.52 o                         
  -3   3   4       3719.12       3245.57        70.40 o                         
  -2   3   4        114.99        101.60        19.32 o                         
  -1   3   4       2986.43       2781.22        64.60 o                         
   0   3   4        341.23        512.90        39.72 o                         
   1   3   4       4941.40       5136.28       142.08 o                         
   2   3   4       1981.51       2025.54        72.96 o                         
   3   3   4       6399.95       6518.55       144.86 o                         
   4   3   4          2.25         43.05        23.53 o                         
   5   3   4       1676.67       1695.16        52.55 o                         
   6   3   4        109.09        127.65        30.49 o                         
   7   3   4       4684.29       4680.59       148.77 o                         
   8   3   4        859.38        959.78        80.71 o                         
   9   3   4       2087.38       2035.57       167.00 o                         
  10   3   4          5.98        -36.89        59.49 o                         
  11   3   4        362.69        197.08        68.79 o                         
  12   3   4          0.72         15.57        71.87 o                         
 -13   4   4        442.41        462.06        84.41 o                         
 -12   4   4        442.10        457.23        66.13 o                         
 -11   4   4        292.93        250.45        65.46 o                         
 -10   4   4        375.55        304.63        54.00 o                         
  -9   4   4       3038.18       2927.56        89.53 o                         
  -8   4   4       1211.14       1191.63        51.65 o                         
  -7   4   4         59.44         46.46        30.94 o                         
  -6   4   4        116.81        136.56        33.59 o                         
  -5   4   4       2434.35       2394.95        60.97 o                         
  -4   4   4       1162.38       1115.25        38.64 o                         
  -3   4   4       1449.03       1406.18        41.63 o                         
  -2   4   4        463.59        505.46        31.73 o                         
  -1   4   4        133.69        149.13        30.25 o                         
   0   4   4        835.07        838.29        50.60 o                         
   1   4   4         51.16         81.98        34.98 o                         
   2   4   4        224.97        283.42        41.78 o                         
   3   4   4         49.29         44.40        53.56 o                         
   4   4   4        890.38        995.56        46.85 o                         
   5   4   4        188.94        257.68        36.52 o                         
   6   4   4        924.04        906.37        50.12 o                         
   7   4   4       2245.67       1987.45        79.90 o                         
   8   4   4         37.75        -53.26        53.26 o                         
   9   4   4        414.68        472.86        66.84 o                         
  10   4   4        100.47        138.75        71.83 o                         
  11   4   4        348.51        213.92        82.48 o                         
 -12   5   4         45.04         40.98        66.10 o                         
 -11   5   4        302.40        171.29        73.66 o                         
 -10   5   4        271.59        321.54        59.44 o                         
  -9   5   4       1564.16       1473.68        81.64 o                         
  -8   5   4        108.09        122.09        54.27 o                         
  -7   5   4        501.58        608.46        42.62 o                         
  -6   5   4         13.10         22.12        30.77 o                         
  -5   5   4        788.01        847.82        52.55 o                         
  -4   5   4        171.58        166.43        28.46 o                         
  -3   5   4       2343.58       2315.94        69.12 o                         
  -2   5   4         23.45         15.07        27.68 o                         
  -1   5   4        320.70        427.68        32.53 o                         
   0   5   4         13.12        -15.29        69.34 o                         
   1   5   4         14.68         -2.78        27.84 o                         
   2   5   4        207.47        327.00        48.15 o                         
   3   5   4         52.74         78.16        29.79 o                         
   4   5   4          5.15         -6.50        40.05 o                         
   5   5   4        718.41        835.94        71.77 o                         
   6   5   4       1018.02       1043.73        86.71 o                         
   7   5   4         79.13        103.47        56.50 o                         
   8   5   4        265.89        241.98        72.41 o                         
   9   5   4        169.52        121.35        74.46 o                         
  10   5   4          2.96         82.38        73.12 o                         
  11   5   4          6.51         34.94        82.87 o                         
 -11   6   4        404.39        427.77        81.59 o                         
 -10   6   4        117.63         -2.04        68.44 o                         
  -9   6   4        588.44        600.99        84.85 o                         
  -8   6   4        258.62        334.11        45.50 o                         
  -7   6   4        443.78        504.02        42.21 o                         
  -6   6   4       1104.44       1096.78        55.23 o                         
  -5   6   4       1211.66       1279.56        52.05 o                         
  -4   6   4        566.04        563.88        47.08 o                         
  -3   6   4        277.69        310.01        45.92 o                         
  -2   6   4       1259.25       1192.22        58.69 o                         
  -1   6   4        466.29        449.37        50.18 o                         
   0   6   4        387.83        367.36        52.11 o                         
   1   6   4         11.82        -23.94        47.05 o                         
   2   6   4       2607.16       2614.39       100.52 o                         
   3   6   4         75.04         54.54        43.63 o                         
   4   6   4        716.95        814.64        60.74 o                         
   5   6   4        177.52        202.83        58.87 o                         
   6   6   4         24.17        -54.35        54.35 o                         
   7   6   4         11.78        104.27        61.35 o                         
   8   6   4        912.93        915.84        96.48 o                         
   9   6   4         57.11        105.78        78.17 o                         
  10   6   4         20.75        121.78        79.57 o                         
 -10   7   4         26.33        -41.97        82.64 o                         
  -9   7   4        407.90        476.74        85.99 o                         
  -8   7   4        101.43        108.82        60.74 o                         
  -7   7   4        792.93        776.13        57.56 o                         
  -6   7   4          0.09          6.16        48.96 o                         
  -5   7   4         61.42        101.14        48.02 o                         
  -4   7   4         31.95         70.96        47.40 o                         
  -3   7   4       1876.63       1782.42        75.10 o                         
  -2   7   4          0.14         75.82        42.39 o                         
  -1   7   4        333.11        340.23        50.49 o                         
   0   7   4        221.33        264.29        51.35 o                         
   1   7   4       2369.42       2376.27        99.36 o                         
   2   7   4        137.54         62.54        45.63 o                         
   3   7   4       4222.43       4282.40       144.28 o                         
   4   7   4        110.89        140.84        64.81 o                         
   5   7   4       2078.88       2029.96        84.72 o                         
   6   7   4         99.62         76.24        63.23 o                         
   7   7   4       2891.12       2796.61       170.49 o                         
   8   7   4        268.65        134.79        82.38 o                         
   9   7   4       1610.77       1381.74       120.50 o                         
  -9   8   4          8.79         41.00        86.23 o                         
  -8   8   4        566.48        683.53        91.11 o                         
  -7   8   4         18.89        -60.10        74.21 o                         
  -6   8   4        615.78        700.64        66.98 o                         
  -5   8   4        231.25        208.44        54.54 o                         
  -4   8   4       2441.56       2374.49        91.09 o                         
  -3   8   4        192.56         80.08        48.42 o                         
  -2   8   4       3770.44       3386.67       109.16 o                         
  -1   8   4        245.90        182.41        50.85 o                         
   0   8   4       2533.42       2484.44        92.81 o                         
   1   8   4        546.81        567.73       104.07 o                         
   2   8   4       3770.04       3773.85       172.21 o                         
   3   8   4        165.49        229.78        53.37 o                         
   4   8   4       2656.48       2693.77       112.13 o                         
   5   8   4         72.69         94.00        69.60 o                         
   6   8   4       1293.61       1420.96        96.60 o                         
   7   8   4         92.79        171.78        77.53 o                         
   8   8   4       1150.06       1171.18       115.77 o                         
  -8   9   4        341.95        259.75        93.70 o                         
  -7   9   4        831.73        794.20        89.21 o                         
  -6   9   4        439.43        349.36        71.76 o                         
  -5   9   4        480.35        438.53        65.55 o                         
  -4   9   4         62.04         32.95        57.36 o                         
  -3   9   4        233.99        235.28        55.95 o                         
  -2   9   4         74.74        138.34        92.39 o                         
  -1   9   4        441.12        446.41        61.16 o                         
   0   9   4         20.71          5.44        70.36 o                         
   1   9   4        406.02        440.91        89.93 o                         
   2   9   4        377.49        323.68        68.50 o                         
   3   9   4         41.68         -7.93        64.29 o                         
   4   9   4         11.67        -35.53        94.94 o                         
   5   9   4        489.54        592.23       118.13 o                         
   6   9   4         43.45        -92.15        92.15 o                         
   7   9   4         96.03        280.64       102.89 o                         
  -6  10   4        122.29         76.59        80.42 o                         
  -5  10   4        668.31        558.34        74.68 o                         
  -4  10   4          2.49         -8.82        65.15 o                         
  -3  10   4         31.33        137.09        64.56 o                         
  -2  10   4          7.08        -57.64        59.82 o                         
  -1  10   4         84.78         75.07        58.87 o                         
   0  10   4          5.72        -58.68        58.68 o                         
   1  10   4         90.90        107.50        64.18 o                         
   2  10   4        333.89        334.85        88.29 o                         
   3  10   4         31.75        -13.03        72.61 o                         
   4  10   4         33.39        -34.32        76.49 o                         
   5  10   4          7.54         -0.87        80.83 o                         
  -2  11   4         26.32         74.74        69.50 o                         
  -1  11   4        225.37        199.27        70.81 o                         
   0  11   4         88.55        119.81        70.67 o                         
   1  11   4         62.89        194.92        73.23 o                         
 -13   0   5        562.18        476.33       131.14 o                         
 -11   0   5        706.90        717.53        98.78 o                         
  -9   0   5         77.90        102.76        58.29 o                         
  -7   0   5       1740.27       1507.41        64.66 o                         
  -5   0   5        812.84        805.29        45.61 o                         
  -3   0   5        928.70        771.68        46.28 o                         
  -1   0   5       5241.44       4784.56       131.57 o                         
   1   0   5        706.49        677.72        53.16 o                         
   3   0   5       5518.50       5512.73       209.56 o                         
   5   0   5       2331.40       2266.05        91.23 o                         
   7   0   5       3621.61       3468.24       188.17 o                         
   9   0   5        164.72        244.52       152.37 o                         
  11   0   5       1411.36       1211.73       122.90 o                         
 -13   1   5          0.16        -64.65        64.65 o                         
 -12   1   5        785.35        800.58        73.39 o                         
 -11   1   5        875.96        826.74        72.50 o                         
 -10   1   5         74.04         95.42        50.48 o                         
  -9   1   5         30.16         10.82        37.27 o                         
  -8   1   5       1090.58        983.94        40.25 o                         
  -7   1   5          5.24         38.06        23.20 o                         
  -6   1   5       1367.23       1233.49        38.73 o                         
  -5   1   5         19.37         -1.59        21.67 o                         
  -4   1   5       2669.21       2312.40        58.58 o                         
  -3   1   5        971.18        847.39        33.47 o                         
  -2   1   5       3331.82       3004.22        68.94 o                         
  -1   1   5       1427.05       1259.65        33.33 o                         
   0   1   5        102.72         96.62        18.88 o                         
   1   1   5        109.32         87.81        20.37 o                         
   2   1   5       2723.44       2508.17        76.94 o                         
   3   1   5       2341.79       2367.60        75.18 o                         
   4   1   5        207.10        187.01        28.61 o                         
   5   1   5        352.86        444.48        37.91 o                         
   6   1   5       2546.38       2457.75        71.94 o                         
   7   1   5         16.72         -4.12        43.93 o                         
   8   1   5        785.52        889.47        58.64 o                         
   9   1   5         24.71        -34.28        46.48 o                         
  10   1   5        715.64        598.12        68.17 o                         
  11   1   5          3.04        -60.12        60.12 o                         
  12   1   5        499.15        374.46        75.40 o                         
 -13   2   5       1139.45       1088.68        82.97 o                         
 -12   2   5          1.07        -57.80        57.80 o                         
 -11   2   5        530.38        625.59        68.66 o                         
 -10   2   5        105.18        102.30        46.51 o                         
  -9   2   5       3403.87       3236.25        94.28 o                         
  -8   2   5         45.00         65.01        28.15 o                         
  -7   2   5       1306.27       1197.41        44.54 o                         
  -6   2   5       1648.21       1601.53        61.84 o                         
  -5   2   5       2221.92       1917.25        48.60 o                         
  -4   2   5        115.13        138.34        25.73 o                         
  -3   2   5       1167.28       1141.59        38.02 o                         
  -2   2   5       3875.05       3588.74        73.85 o                         
  -1   2   5       3283.36       2926.14        66.02 o                         
   0   2   5        402.02        459.12        32.96 o                         
   1   2   5       1653.89       1643.94        92.91 o                         
   2   2   5          5.27         62.13        27.51 o                         
   3   2   5        252.98        238.56        34.70 o                         
   4   2   5       1056.81       1002.79        45.74 o                         
   5   2   5        385.36        464.89        36.84 o                         
   6   2   5        435.54        635.36        45.55 o                         
   7   2   5        221.56        321.12        52.97 o                         
   8   2   5        395.57        413.19        55.12 o                         
   9   2   5          6.29         32.35        62.37 o                         
  10   2   5         50.03        -27.33        54.00 o                         
  11   2   5         43.77          5.34        61.21 o                         
 -13   3   5          0.00         87.59        77.32 o                         
 -12   3   5        295.98        281.29        66.33 o                         
 -11   3   5         51.20        104.40        53.78 o                         
 -10   3   5        187.20        263.24        52.32 o                         
  -9   3   5         21.27         28.34        37.87 o                         
  -8   3   5       1935.14       1824.59        55.99 o                         
  -7   3   5         31.18        -10.85        27.88 o                         
  -6   3   5        554.47        625.52        47.01 o                         
  -5   3   5        273.72        270.02        26.71 o                         
  -4   3   5        911.89        876.39        40.67 o                         
  -3   3   5          3.38          1.19        21.13 o                         
  -2   3   5       1291.02       1143.13        40.22 o                         
  -1   3   5       3302.52       3068.60        70.37 o                         
   0   3   5       2409.54       2327.90        70.64 o                         
   1   3   5       1670.92       1634.01        64.22 o                         
   2   3   5        803.01        928.86        52.68 o                         
   3   3   5         12.32         11.46        35.79 o                         
   4   3   5        580.67        683.54        41.12 o                         
   5   3   5        167.84        170.47        36.28 o                         
   6   3   5        530.37        456.54        60.53 o                         
   7   3   5        318.53        482.79       133.32 o                         
   8   3   5        224.26        292.59        75.06 o                         
   9   3   5       1227.85       1280.74        91.96 o                         
  10   3   5        163.25         53.26        64.88 o                         
  11   3   5         65.87        -39.07        67.50 o                         
 -12   4   5        323.12        436.64        76.61 o                         
 -11   4   5        424.46        485.45        65.08 o                         
 -10   4   5         85.90        137.96        52.66 o                         
  -9   4   5         66.47        109.96        41.70 o                         
  -8   4   5        228.29        304.69        45.27 o                         
  -7   4   5        138.62        175.69        33.12 o                         
  -6   4   5        159.11        223.02        31.83 o                         
  -5   4   5        155.77        144.09        34.72 o                         
  -4   4   5       1737.35       1668.75        47.92 o                         
  -3   4   5        240.31        218.42        25.13 o                         
  -2   4   5         84.38         99.61        26.64 o                         
  -1   4   5        200.28        169.83        26.71 o                         
   0   4   5         49.05         -1.30        32.60 o                         
   1   4   5       1070.03       1031.16        56.27 o                         
   2   4   5        159.99        281.56        43.94 o                         
   3   4   5       3765.81       3786.50       107.76 o                         
   4   4   5         35.29         22.23        33.28 o                         
   5   4   5        233.93        344.31        47.35 o                         
   6   4   5        127.08        117.89        46.60 o                         
   7   4   5       1422.97       1413.28        68.06 o                         
   8   4   5        229.03        163.38        60.75 o                         
   9   4   5       1265.42       1126.61        95.57 o                         
  10   4   5          7.35         31.07        77.12 o                         
  11   4   5        322.59        309.75        86.88 o                         
 -12   5   5         24.47         63.28        72.95 o                         
 -11   5   5          0.42        -31.53        58.99 o                         
 -10   5   5        379.21        344.82        60.73 o                         
  -9   5   5        651.94        732.30        56.67 o                         
  -8   5   5         46.32          2.51        41.38 o                         
  -7   5   5        247.62        293.07        41.08 o                         
  -6   5   5        866.32        924.09        52.62 o                         
  -5   5   5          7.52         38.63        31.67 o                         
  -4   5   5       1026.63       1044.78        41.56 o                         
  -3   5   5        471.76        518.05        37.48 o                         
  -2   5   5        661.31        676.29        41.07 o                         
  -1   5   5        889.82        905.82        42.61 o                         
   0   5   5        427.23        457.99        47.06 o                         
   1   5   5          2.75        -18.96        43.03 o                         
   2   5   5        503.64        588.87        57.51 o                         
   3   5   5         74.83         41.56        52.84 o                         
   4   5   5        287.46        407.18        51.79 o                         
   5   5   5       1473.84       1378.59        67.51 o                         
   6   5   5        348.18        463.39        63.31 o                         
   7   5   5        120.64        174.32        60.51 o                         
   8   5   5        985.61        918.08        94.64 o                         
   9   5   5        120.77        100.32        76.93 o                         
  10   5   5       1004.57        993.51       100.61 o                         
 -11   6   5        140.27        225.64        78.12 o                         
 -10   6   5        400.24        355.61        74.99 o                         
  -9   6   5        346.47        467.12        71.40 o                         
  -8   6   5        195.69        236.32        49.34 o                         
  -7   6   5        170.16        247.57        42.34 o                         
  -6   6   5        824.08        813.76        49.46 o                         
  -5   6   5        594.73        606.23        41.59 o                         
  -4   6   5       1017.95       1035.48        54.75 o                         
  -3   6   5        908.76       1010.34        59.05 o                         
  -2   6   5       3162.49       2913.19        94.17 o                         
  -1   6   5       1039.25       1042.08        68.79 o                         
   0   6   5        946.85       1095.30        63.59 o                         
   1   6   5       1223.71       1173.59        71.74 o                         
   2   6   5        431.01        456.53        66.22 o                         
   3   6   5        781.49        863.71        82.54 o                         
   4   6   5        433.49        512.61        62.98 o                         
   5   6   5       2952.64       2932.23       101.03 o                         
   6   6   5         97.39         49.41        59.16 o                         
   7   6   5        698.08        784.24        76.84 o                         
   8   6   5        127.08         77.98        77.44 o                         
   9   6   5        462.32        319.34        89.03 o                         
 -10   7   5        921.11        911.29       135.02 o                         
  -9   7   5        490.64        492.67        67.98 o                         
  -8   7   5        802.69        842.00        72.57 o                         
  -7   7   5          6.44        -32.88        59.82 o                         
  -6   7   5        473.25        622.56        71.45 o                         
  -5   7   5        612.65        670.35        59.11 o                         
  -4   7   5       1385.52       1323.15        68.25 o                         
  -3   7   5        576.40        693.47        60.07 o                         
  -2   7   5        965.02        890.33        62.58 o                         
  -1   7   5          2.65          9.15        45.40 o                         
   0   7   5       1060.33       1010.22        66.01 o                         
   1   7   5        644.50        615.76        66.98 o                         
   2   7   5         64.95         76.63        71.68 o                         
   3   7   5         64.32         57.38        48.30 o                         
   4   7   5       1893.74       1861.86        81.43 o                         
   5   7   5         24.70         39.88        53.76 o                         
   6   7   5          5.60        -44.78        63.90 o                         
   7   7   5        106.75        181.56        73.34 o                         
   8   7   5        139.69        263.41        98.29 o                         
   9   7   5         58.28        -92.63        92.63 o                         
  -9   8   5        201.56        130.79        88.13 o                         
  -8   8   5        596.46        569.09        91.69 o                         
  -7   8   5        452.96        398.47        74.84 o                         
  -6   8   5       1057.27        990.54        82.18 o                         
  -5   8   5        801.19        828.19        78.44 o                         
  -4   8   5        104.43        156.57        54.18 o                         
  -3   8   5        743.66        707.48        61.50 o                         
  -2   8   5       1641.12       1533.05        72.15 o                         
  -1   8   5         95.93        114.37        49.83 o                         
   0   8   5        944.62        907.94        67.63 o                         
   1   8   5        747.52        780.90        72.59 o                         
   2   8   5          5.06         12.70        50.52 o                         
   3   8   5        315.74        352.45        61.51 o                         
   4   8   5       1054.64       1093.24        74.32 o                         
   5   8   5         72.27        121.72        62.67 o                         
   6   8   5        181.53        193.92        75.33 o                         
   7   8   5        198.25        154.37        80.64 o                         
  -8   9   5         18.04          3.60        91.20 o                         
  -7   9   5         74.16        167.49        78.14 o                         
  -6   9   5        651.23        674.54        84.19 o                         
  -5   9   5        286.66        121.57        70.67 o                         
  -4   9   5          9.36         26.25        56.89 o                         
  -3   9   5        233.53        148.39        57.21 o                         
  -2   9   5        264.01        247.02        57.33 o                         
  -1   9   5       1229.99       1117.62        72.54 o                         
   0   9   5       1017.34        892.41        74.84 o                         
   1   9   5        366.07        353.78        82.11 o                         
   2   9   5        240.76        265.73        68.04 o                         
   3   9   5        383.59        415.15        81.36 o                         
   4   9   5        267.82        253.51        72.67 o                         
   5   9   5         97.74        183.57        88.52 o                         
   6   9   5        351.81        288.96       105.17 o                         
  -5  10   5          5.48        113.14        77.31 o                         
  -4  10   5          8.16         47.11        72.25 o                         
  -3  10   5         75.83         92.17        64.67 o                         
  -2  10   5         71.79         16.99        62.33 o                         
  -1  10   5        507.90        451.90        69.32 o                         
   0  10   5        296.87        289.96        81.03 o                         
   1  10   5        390.06        492.94        72.47 o                         
   2  10   5        262.97        330.72        76.95 o                         
   3  10   5        148.09        215.62        78.74 o                         
   4  10   5         11.78         -1.10        80.09 o                         
 -12   0   6       5151.78       4634.59       234.11 o                         
 -10   0   6       4393.17       4284.21       214.67 o                         
  -8   0   6       2353.00       2078.06       122.62 o                         
  -6   0   6       7766.73       6996.99       223.98 o                         
  -4   0   6       3930.84       3710.78       134.75 o                         
  -2   0   6        444.77        458.89        33.41 o                         
   0   0   6      11068.85      11117.62       327.70 o                         
   2   0   6        255.06        303.57        59.74 o                         
   4   0   6        133.89        149.12        63.49 o                         
   6   0   6       1382.63       1348.71        72.78 o                         
   8   0   6        234.51        308.91        73.04 o                         
  10   0   6        365.74        373.47       139.88 o                         
 -13   1   6        170.97        182.11        65.55 o                         
 -12   1   6        117.91        181.60        60.45 o                         
 -11   1   6        183.44        205.33        57.26 o                         
 -10   1   6         46.23        117.15        52.90 o                         
  -9   1   6       1575.37       1449.04        78.68 o                         
  -8   1   6        406.07        531.48        42.70 o                         
  -7   1   6       2176.51       1995.03        59.95 o                         
  -6   1   6         36.43         53.84        27.02 o                         
  -5   1   6       3437.25       3142.21        79.28 o                         
  -4   1   6          2.78         -9.82        24.44 o                         
  -3   1   6       1958.04       1758.43        49.09 o                         
  -2   1   6       3107.44       2997.69        70.08 o                         
  -1   1   6       7542.55       6922.63       139.23 o                         
   0   1   6        861.39        759.51        31.00 o                         
   1   1   6       1086.32       1003.62        39.73 o                         
   2   1   6        162.71        127.52        28.37 o                         
   3   1   6       1093.64       1135.52        52.28 o                         
   4   1   6         11.01         36.22        32.42 o                         
   5   1   6       3076.08       2889.69        80.72 o                         
   6   1   6        208.39        289.39        37.20 o                         
   7   1   6        274.04        193.27        49.63 o                         
   8   1   6       1505.47       1421.34        75.11 o                         
   9   1   6        909.34        785.36        70.32 o                         
  10   1   6        231.29        154.79        76.19 o                         
  11   1   6         86.48         30.85        64.35 o                         
 -13   2   6         72.91        197.06       103.29 o                         
 -12   2   6         26.18         14.21        61.76 o                         
 -11   2   6          6.89        -58.11        58.11 o                         
 -10   2   6         39.88         40.59        66.10 o                         
  -9   2   6        194.31        185.38        43.73 o                         
  -8   2   6          5.51        -27.48        31.68 o                         
  -7   2   6         26.03         67.83        32.08 o                         
  -6   2   6          8.62          1.95        24.34 o                         
  -5   2   6         68.41        109.15        26.32 o                         
  -4   2   6        265.63        306.25        28.72 o                         
  -3   2   6        989.51        997.20        36.62 o                         
  -2   2   6       3257.08       3074.76        73.65 o                         
  -1   2   6        263.73        286.34        24.06 o                         
   0   2   6        629.70        601.42        30.82 o                         
   1   2   6        111.31        150.72        24.39 o                         
   2   2   6       1374.06       1337.74        47.43 o                         
   3   2   6       1319.26       1286.38        56.58 o                         
   4   2   6        771.75        776.24        45.14 o                         
   5   2   6          4.32         12.60        32.02 o                         
   6   2   6       1476.56       1368.40        86.38 o                         
   7   2   6        343.83        518.94        75.80 o                         
   8   2   6         22.98        109.77        49.89 o                         
   9   2   6         34.36         14.57        54.67 o                         
  10   2   6        362.90        367.98        64.18 o                         
  11   2   6         14.47        150.37        66.11 o                         
 -13   3   6         17.88          3.78        70.29 o                         
 -12   3   6        478.25        456.97        73.91 o                         
 -11   3   6        258.39        329.57        66.59 o                         
 -10   3   6          9.00        -11.99        54.93 o                         
  -9   3   6         55.88         36.50        40.68 o                         
  -8   3   6        336.94        374.78        50.68 o                         
  -7   3   6         22.88         10.26        32.59 o                         
  -6   3   6        111.69        143.52        31.17 o                         
  -5   3   6        935.14        941.50        41.88 o                         
  -4   3   6         10.73         23.79        25.20 o                         
  -3   3   6         15.94          4.22        19.81 o                         
  -2   3   6        478.21        586.69        37.47 o                         
  -1   3   6          3.51        -19.92        19.92 o                         
   0   3   6        365.16        395.05        36.74 o                         
   1   3   6         60.54         16.99        35.00 o                         
   2   3   6        150.32        130.99        56.66 o                         
   3   3   6       1430.39       1376.79        67.51 o                         
   4   3   6        648.43        704.37        51.98 o                         
   5   3   6        547.61        670.36        49.41 o                         
   6   3   6        667.75        751.74        70.57 o                         
   7   3   6        594.48        664.06        74.11 o                         
   8   3   6        686.05        811.59        81.88 o                         
   9   3   6        626.48        829.25        83.30 o                         
  10   3   6        125.87        109.48       108.33 o                         
  11   3   6        442.97        278.33        87.31 o                         
 -12   4   6        548.37        625.59        81.90 o                         
 -11   4   6        858.11        870.05        76.47 o                         
 -10   4   6        848.53        918.79        79.80 o                         
  -9   4   6         20.04        -31.23        41.85 o                         
  -8   4   6        871.47        887.99        49.28 o                         
  -7   4   6        441.52        478.68        43.38 o                         
  -6   4   6        716.34        732.50        45.27 o                         
  -5   4   6          0.78         25.44        26.53 o                         
  -4   4   6       3421.81       2945.02        70.23 o                         
  -3   4   6        342.30        430.58        34.04 o                         
  -2   4   6        753.89        692.36        54.61 o                         
  -1   4   6        210.02        194.22        26.99 o                         
   0   4   6        900.45        917.43        49.40 o                         
   1   4   6       1119.66       1045.99        58.75 o                         
   2   4   6       2362.04       2279.31        87.14 o                         
   3   4   6        893.98       1017.67        65.50 o                         
   4   4   6       1413.15       1497.04        92.34 o                         
   5   4   6        963.35        888.25        53.40 o                         
   6   4   6         50.19        125.19        50.15 o                         
   7   4   6        185.75        246.56        60.08 o                         
   8   4   6        817.49        700.82       144.48 o                         
   9   4   6        817.43        730.53        90.52 o                         
  10   4   6        452.60        482.34        87.08 o                         
 -12   5   6          0.24        -41.19        76.08 o                         
 -11   5   6        576.98        778.52       112.31 o                         
 -10   5   6          1.62         20.08        56.92 o                         
  -9   5   6       1142.46       1158.10        61.06 o                         
  -8   5   6          8.68         35.80        38.99 o                         
  -7   5   6       2332.70       2287.90        71.80 o                         
  -6   5   6          0.75        -10.91        34.74 o                         
  -5   5   6       3054.42       2737.00        77.81 o                         
  -4   5   6        623.63        717.88        40.53 o                         
  -3   5   6       2735.62       2491.32        68.97 o                         
  -2   5   6          4.57         56.43        31.69 o                         
  -1   5   6       1189.11       1131.37        49.76 o                         
   0   5   6         71.88         52.77        40.88 o                         
   1   5   6       4343.31       4284.76       135.60 o                         
   2   5   6        109.85        128.97        56.78 o                         
   3   5   6        446.89        452.27        67.95 o                         
   4   5   6        122.84         89.37        51.34 o                         
   5   5   6        575.67        655.61        73.10 o                         
   6   5   6          1.23         -4.79        56.62 o                         
   7   5   6       1415.55       1442.53        85.47 o                         
   8   5   6          0.76        -60.09        76.01 o                         
   9   5   6         90.11         81.20        79.12 o                         
  10   5   6          2.40        -84.79        84.79 o                         
 -11   6   6        122.77        199.02        87.35 o                         
 -10   6   6        571.25        650.26        70.85 o                         
  -9   6   6         72.74        130.58        51.12 o                         
  -8   6   6        963.60       1044.08        60.93 o                         
  -7   6   6        317.51        371.12        44.95 o                         
  -6   6   6          5.03         19.12        37.15 o                         
  -5   6   6        117.51        171.65        48.18 o                         
  -4   6   6       1263.47       1255.71        58.56 o                         
  -3   6   6        121.64         50.67        45.01 o                         
  -2   6   6       1748.78       1643.30        72.50 o                         
  -1   6   6        353.20        299.38        51.10 o                         
   0   6   6         97.44        100.11        46.26 o                         
   1   6   6          0.18        -49.23        49.23 o                         
   2   6   6       1143.59       1116.27        75.75 o                         
   3   6   6       2287.41       2259.85        98.52 o                         
   4   6   6        279.13        266.42        53.47 o                         
   5   6   6        480.03        493.86        58.30 o                         
   6   6   6         38.50        148.37        63.95 o                         
   7   6   6        377.76        542.70        75.46 o                         
   8   6   6        472.17        556.10       119.14 o                         
   9   6   6        174.44         91.42        89.21 o                         
 -10   7   6        267.28        244.47        81.02 o                         
  -9   7   6         33.80          4.57        60.63 o                         
  -8   7   6         46.03         37.51        66.67 o                         
  -7   7   6          4.06         19.62        56.76 o                         
  -6   7   6        123.50         36.66        50.23 o                         
  -5   7   6        691.81        755.97        73.34 o                         
  -4   7   6         71.29         32.77        54.79 o                         
  -3   7   6         50.26         16.49        47.31 o                         
  -2   7   6          1.12        -11.48        46.13 o                         
  -1   7   6        109.77         51.43        49.13 o                         
   0   7   6          0.95        -46.43        46.43 o                         
   1   7   6         66.22         12.91        51.16 o                         
   2   7   6          1.29         47.22        54.44 o                         
   3   7   6        318.52        235.30        55.15 o                         
   4   7   6          6.00         15.73        54.32 o                         
   5   7   6          8.38         45.45        55.92 o                         
   6   7   6         13.85         39.32        69.81 o                         
   7   7   6        707.65        833.44        87.36 o                         
   8   7   6         59.15         67.78        89.89 o                         
  -9   8   6        392.83        562.37        97.52 o                         
  -8   8   6        293.56        105.34        90.36 o                         
  -7   8   6        247.41        138.19        72.08 o                         
  -6   8   6         40.80        -35.16        70.18 o                         
  -5   8   6          7.26        -22.86        61.58 o                         
  -4   8   6          2.00         17.92        58.60 o                         
  -3   8   6          2.70         46.78        50.83 o                         
  -2   8   6         17.26        -47.86        47.86 o                         
  -1   8   6        256.07        238.71        56.10 o                         
   0   8   6        634.12        660.94        65.87 o                         
   1   8   6         56.50         59.23        53.05 o                         
   2   8   6         95.58        170.65        76.72 o                         
   3   8   6        329.51        300.84        59.94 o                         
   4   8   6        225.60        255.46        64.78 o                         
   5   8   6         70.67        162.88        64.57 o                         
   6   8   6        303.53        177.41        82.27 o                         
   7   8   6        478.15        371.93        89.15 o                         
  -7   9   6        427.53        495.29        94.85 o                         
  -6   9   6         24.40        -43.25        72.71 o                         
  -5   9   6        356.69        208.66        70.60 o                         
  -4   9   6         42.97         -5.78        65.96 o                         
  -3   9   6       1098.50        991.34        79.43 o                         
  -2   9   6        103.35         87.81        56.99 o                         
  -1   9   6        127.41         92.56        57.16 o                         
   0   9   6         88.88        131.00        58.35 o                         
   1   9   6        650.31        718.81        72.62 o                         
   2   9   6         16.70         83.61       105.94 o                         
   3   9   6        375.44        310.99        79.74 o                         
   4   9   6         53.44         96.90        75.56 o                         
   5   9   6         84.71        -95.29        95.29 o                         
  -5  10   6        255.39        305.39        82.75 o                         
  -4  10   6        812.15        770.55       106.48 o                         
  -3  10   6          1.98         -5.20        83.64 o                         
  -2  10   6        321.37        358.26        77.37 o                         
  -1  10   6          1.61         24.82        62.84 o                         
   0  10   6        677.27        743.19        76.51 o                         
   1  10   6        280.55        338.64        71.47 o                         
   2  10   6         50.84         65.58        70.67 o                         
   3  10   6         74.96         44.03        95.18 o                         
 -13   0   7       1333.44       1156.78       127.73 o                         
 -11   0   7        160.47        105.47       156.95 o                         
  -9   0   7        130.15        251.54        83.20 o                         
  -7   0   7        896.56        840.25        67.91 o                         
  -5   0   7        557.79        595.80        85.97 o                         
  -3   0   7        963.56        898.37        55.62 o                         
  -1   0   7        135.40        226.55        42.11 o                         
   1   0   7          2.31        -32.95        32.95 o                         
   3   0   7       1725.87       1890.72       106.37 o                         
   5   0   7        277.29        245.10        51.09 o                         
   7   0   7        259.69        409.01        82.43 o                         
   9   0   7         30.78         50.29        91.80 o                         
  11   0   7       1029.86        756.42       119.06 o                         
 -13   1   7         95.91         54.04        64.42 o                         
 -12   1   7        335.11        392.47        67.91 o                         
 -11   1   7         17.81         90.12        74.03 o                         
 -10   1   7         88.21         85.39        66.95 o                         
  -9   1   7        136.75        187.72        54.07 o                         
  -8   1   7        728.02        724.17        50.11 o                         
  -7   1   7        845.29        839.69        48.78 o                         
  -6   1   7        549.92        630.03        45.51 o                         
  -5   1   7         79.02         49.43        29.27 o                         
  -4   1   7         14.79         39.73        24.85 o                         
  -3   1   7       2133.96       1982.26        54.22 o                         
  -2   1   7        306.80        392.37        31.40 o                         
  -1   1   7         24.50         14.68        21.64 o                         
   0   1   7        147.18        148.13        24.88 o                         
   1   1   7         77.64        125.41        25.43 o                         
   2   1   7       2452.11       2384.20        70.81 o                         
   3   1   7          1.95         -7.54        32.12 o                         
   4   1   7        555.80        652.67        55.37 o                         
   5   1   7         55.34         48.66        33.74 o                         
   6   1   7       1345.20       1285.94        55.39 o                         
   7   1   7        208.88        206.55        50.82 o                         
   8   1   7        419.66        321.27        58.71 o                         
   9   1   7        830.31        907.66        75.19 o                         
  10   1   7        138.51        184.75        64.66 o                         
 -13   2   7        174.93        158.17        71.37 o                         
 -12   2   7        946.31        951.25        83.47 o                         
 -11   2   7         57.22         87.48        60.66 o                         
 -10   2   7        459.84        671.46        87.61 o                         
  -9   2   7       1724.59       1687.55        71.98 o                         
  -8   2   7         94.22        175.40        38.81 o                         
  -7   2   7       1425.08       1313.15        55.20 o                         
  -6   2   7         65.29         24.14        29.99 o                         
  -5   2   7       3038.18       2736.30        72.20 o                         
  -4   2   7        352.24        475.24        33.18 o                         
  -3   2   7      12546.02      12241.82       273.69 o                         
  -2   2   7       4659.12       4544.90       109.52 o                         
  -1   2   7      10666.34      10644.32       232.01 o                         
   0   2   7          3.48        -15.29        30.67 o                         
   1   2   7       3966.04       3546.10        87.06 o                         
   2   2   7         10.30         39.70        33.90 o                         
   3   2   7       3947.93       3842.90       117.34 o                         
   4   2   7       1629.23       1625.74        69.99 o                         
   5   2   7       2804.15       2648.94        81.24 o                         
   6   2   7        141.27        223.30        48.76 o                         
   7   2   7         88.79        149.57        51.40 o                         
   8   2   7        261.07        341.64        59.15 o                         
   9   2   7        974.04        981.46        82.02 o                         
  10   2   7        286.35        281.44        67.45 o                         
 -12   3   7        426.60        443.42        73.05 o                         
 -11   3   7        219.71        199.57        63.46 o                         
 -10   3   7        475.38        502.35        64.44 o                         
  -9   3   7         79.12        122.39        58.24 o                         
  -8   3   7       1616.48       1658.77        68.70 o                         
  -7   3   7        672.84        784.95        46.36 o                         
  -6   3   7       1374.91       1256.13        50.51 o                         
  -5   3   7        284.71        406.45        36.47 o                         
  -4   3   7       2327.22       2090.85        60.38 o                         
  -3   3   7        359.44        444.42        33.49 o                         
  -2   3   7       3942.15       3550.90        82.23 o                         
  -1   3   7        429.23        545.46        39.17 o                         
   0   3   7       4507.76       4228.35       113.77 o                         
   1   3   7         99.56         91.82        39.68 o                         
   2   3   7       3218.74       3081.29       103.66 o                         
   3   3   7         53.58         61.88        45.45 o                         
   4   3   7       4403.42       4343.81       139.12 o                         
   5   3   7         74.83         72.86        64.44 o                         
   6   3   7       4200.05       4085.52       152.59 o                         
   7   3   7         22.40        -47.77        49.52 o                         
   8   3   7       1324.04       1243.44       106.26 o                         
   9   3   7         15.17        -67.11        84.90 o                         
  10   3   7        620.09        650.47        89.65 o                         
 -12   4   7         72.53         91.66        70.06 o                         
 -11   4   7       1052.22       1123.84        74.96 o                         
 -10   4   7         28.47         23.70        57.25 o                         
  -9   4   7        245.02        233.93        49.23 o                         
  -8   4   7         14.22         30.73        37.06 o                         
  -7   4   7         54.95         49.61        35.52 o                         
  -6   4   7        147.88        118.92        38.66 o                         
  -5   4   7       1064.08       1003.80        48.51 o                         
  -4   4   7          0.13         19.09        29.71 o                         
  -3   4   7        339.33        254.30        31.67 o                         
  -2   4   7        314.72        324.86        31.59 o                         
  -1   4   7         88.89         77.01        26.89 o                         
   0   4   7        256.17        340.80        45.17 o                         
   1   4   7        975.13       1063.97        69.31 o                         
   2   4   7         36.43         57.24        47.35 o                         
   3   4   7        172.49        232.36        50.54 o                         
   4   4   7         65.15         87.46        45.51 o                         
   5   4   7         49.55         65.05        41.01 o                         
   6   4   7        257.44        337.37        53.54 o                         
   7   4   7       1255.82       1133.06       178.22 o                         
   8   4   7          8.67        121.59        75.78 o                         
   9   4   7        288.16        137.53        82.03 o                         
  10   4   7        200.03        160.70       123.14 o                         
 -11   5   7         19.56         40.62        66.61 o                         
 -10   5   7       1092.36       1199.16        82.08 o                         
  -9   5   7         17.37        -49.68        49.68 o                         
  -8   5   7         66.62         82.19        41.23 o                         
  -7   5   7         84.77        180.01        40.10 o                         
  -6   5   7        612.99        749.64        47.20 o                         
  -5   5   7        348.57        396.83        41.24 o                         
  -4   5   7        131.48        108.63        37.97 o                         
  -3   5   7        134.84        163.91        37.10 o                         
  -2   5   7          7.71         24.02        33.89 o                         
  -1   5   7        108.39         51.69        41.45 o                         
   0   5   7        339.70        496.22        51.12 o                         
   1   5   7        496.93        555.90        59.38 o                         
   2   5   7         56.19         90.55        51.40 o                         
   3   5   7         39.84        -49.14        59.79 o                         
   4   5   7        114.56        108.30        51.97 o                         
   5   5   7        143.16        117.27        48.56 o                         
   6   5   7        576.13        447.67        71.08 o                         
   7   5   7        390.93        464.04       106.24 o                         
   8   5   7          2.52         41.68        78.33 o                         
   9   5   7         28.53        -84.20        84.20 o                         
 -11   6   7         35.90        205.15       101.68 o                         
 -10   6   7        359.02        506.24        75.36 o                         
  -9   6   7         16.09         14.54        51.66 o                         
  -8   6   7        619.62        736.90        54.13 o                         
  -7   6   7         43.12         41.59        41.65 o                         
  -6   6   7         39.50         39.10        39.32 o                         
  -5   6   7         83.23        138.16        43.90 o                         
  -4   6   7         17.42         -2.43        50.79 o                         
  -3   6   7         34.74         65.82        70.08 o                         
  -2   6   7         51.28          2.09        45.95 o                         
  -1   6   7        139.33        124.15        48.92 o                         
   0   6   7         17.68         62.99        46.54 o                         
   1   6   7         10.82        -28.84        46.97 o                         
   2   6   7        175.29        171.97        57.38 o                         
   3   6   7        326.05        273.50        61.65 o                         
   4   6   7          0.85        -51.05        51.05 o                         
   5   6   7        326.95        416.30        58.29 o                         
   6   6   7         14.00        -42.34        65.23 o                         
   7   6   7         62.18         75.63       123.96 o                         
   8   6   7        168.17        114.12        91.04 o                         
 -10   7   7        293.41        748.04       240.21 o                         
  -9   7   7         34.43          2.12        73.69 o                         
  -8   7   7        512.68        591.21        77.56 o                         
  -7   7   7         24.43         -2.00        51.25 o                         
  -6   7   7        277.34        238.14       106.00 o                         
  -5   7   7        174.46        111.78        59.93 o                         
  -4   7   7       1942.37       1758.71        88.65 o                         
  -3   7   7         18.67         -9.73        75.29 o                         
  -2   7   7        222.38        250.05        59.45 o                         
  -1   7   7         22.55         -0.24        49.17 o                         
   0   7   7       1246.01       1293.70        97.06 o                         
   1   7   7        253.12        263.66        62.83 o                         
   2   7   7        423.97        388.55        96.70 o                         
   3   7   7          8.04        -38.85        53.88 o                         
   4   7   7       1098.98       1258.08        93.54 o                         
   5   7   7         12.39        -57.60        57.60 o                         
   6   7   7         80.51         32.82        73.35 o                         
   7   7   7         52.82         76.27        90.62 o                         
  -8   8   7         62.25        157.66        88.71 o                         
  -7   8   7        313.66        254.17        92.30 o                         
  -6   8   7        102.12         47.92        66.66 o                         
  -5   8   7        608.45        560.30        77.87 o                         
  -4   8   7         87.58         -0.49        61.15 o                         
  -3   8   7        903.59        829.15        78.38 o                         
  -2   8   7        105.15        143.70        67.22 o                         
  -1   8   7       1095.95        980.81        71.03 o                         
   0   8   7         26.38        -14.34        76.29 o                         
   1   8   7       1611.52       1495.98        99.56 o                         
   2   8   7          6.86        -60.37        60.37 o                         
   3   8   7       1160.89       1095.29        77.90 o                         
   4   8   7        290.11        295.12        68.69 o                         
   5   8   7        574.65        768.04       101.07 o                         
   6   8   7        167.71        169.52        84.86 o                         
  -7   9   7         25.44          5.09        78.65 o                         
  -6   9   7        577.93        400.50        99.75 o                         
  -5   9   7        322.53        229.58        74.92 o                         
  -4   9   7         55.42        121.45        71.43 o                         
  -3   9   7        173.56        141.51        67.74 o                         
  -2   9   7        208.97        223.99        70.90 o                         
  -1   9   7        364.98        306.43        71.75 o                         
   0   9   7        519.89        443.30        68.78 o                         
   1   9   7        460.68        311.00        69.40 o                         
   2   9   7          2.00         29.61        80.39 o                         
   3   9   7          6.29         64.15        75.68 o                         
   4   9   7         22.60         71.58        78.23 o                         
  -3  10   7          7.81          8.95        77.41 o                         
  -2  10   7        125.90         70.85        75.21 o                         
  -1  10   7          1.29        -72.17        72.17 o                         
   0  10   7         54.56        103.49        76.94 o                         
   1  10   7        183.93        182.94        70.47 o                         
 -12   0   8        348.40        459.27       197.95 o                         
 -10   0   8         45.91        119.70        82.90 o                         
  -8   0   8        618.83        715.95        73.50 o                         
  -6   0   8       2567.32       2405.01       107.84 o                         
  -4   0   8       1200.07       1087.78       121.15 o                         
  -2   0   8       5704.50       5626.61       180.37 o                         
   0   0   8       3258.92       3175.72       116.84 o                         
   2   0   8       1452.01       1431.08        72.89 o                         
   4   0   8       5081.26       5113.51       210.02 o                         
   6   0   8       3277.90       3258.71       129.33 o                         
   8   0   8       1742.91       1447.80       113.30 o                         
  10   0   8       1715.83       1621.07       225.43 o                         
 -13   1   8        423.66        641.26        85.13 o                         
 -12   1   8         17.38        -42.19        64.57 o                         
 -11   1   8        711.69        798.29        81.63 o                         
 -10   1   8          7.63        -14.34        57.24 o                         
  -9   1   8        404.42        386.32        62.74 o                         
  -8   1   8        690.90        743.58        52.10 o                         
  -7   1   8        241.20        236.09        39.51 o                         
  -6   1   8        363.12        387.95        41.94 o                         
  -5   1   8       1529.89       1503.48        58.55 o                         
  -4   1   8        407.12        478.46        39.31 o                         
  -3   1   8         17.44         24.73        24.95 o                         
  -2   1   8        414.59        444.48        27.33 o                         
  -1   1   8        697.46        666.63        36.13 o                         
   0   1   8        208.31        226.70        30.17 o                         
   1   1   8       2171.85       2073.41        60.61 o                         
   2   1   8        227.74        290.63        36.55 o                         
   3   1   8        619.94        716.54        52.86 o                         
   4   1   8         21.73         22.35        42.57 o                         
   5   1   8       3014.46       2995.13        93.20 o                         
   6   1   8         72.35         50.55        37.77 o                         
   7   1   8        908.37        889.70       139.71 o                         
   8   1   8        417.45        403.10        63.71 o                         
   9   1   8       1029.93        980.85        77.66 o                         
  10   1   8         85.86         87.55        67.74 o                         
 -12   2   8         28.49         45.94       123.90 o                         
 -11   2   8          0.04        -74.93        74.93 o                         
 -10   2   8        586.02        634.49        72.60 o                         
  -9   2   8         52.28         40.99        46.61 o                         
  -8   2   8        144.17        158.98        40.01 o                         
  -7   2   8        150.76        115.11        55.23 o                         
  -6   2   8       1472.58       1310.37        55.03 o                         
  -5   2   8         63.86         45.22        32.46 o                         
  -4   2   8        305.19        349.28        33.32 o                         
  -3   2   8        251.50        274.34        30.02 o                         
  -2   2   8       3574.40       3390.12        88.56 o                         
  -1   2   8        486.79        616.53        48.21 o                         
   0   2   8        662.42        720.28        45.73 o                         
   1   2   8        240.40        324.00        47.71 o                         
   2   2   8        189.03        245.45        48.79 o                         
   3   2   8          0.28          1.78        40.10 o                         
   4   2   8        392.79        460.53        55.62 o                         
   5   2   8          5.60          9.67        40.45 o                         
   6   2   8         14.16        -44.66        44.66 o                         
   7   2   8         43.54         12.51        53.10 o                         
   8   2   8         38.72         19.74        81.24 o                         
   9   2   8          1.51        -59.00        59.00 o                         
  10   2   8         73.80         15.32        69.84 o                         
 -12   3   8        402.49        607.79        78.24 o                         
 -11   3   8        371.36        467.19        71.36 o                         
 -10   3   8         29.40         77.80        55.92 o                         
  -9   3   8       1522.52       1471.63        74.19 o                         
  -8   3   8        191.15        190.22        41.18 o                         
  -7   3   8       1058.55       1041.54        78.62 o                         
  -6   3   8        166.43         60.94        37.84 o                         
  -5   3   8        215.92        212.41        34.43 o                         
  -4   3   8        154.96        115.33        36.10 o                         
  -3   3   8        844.79        919.33        42.80 o                         
  -2   3   8         38.37         12.70        26.26 o                         
  -1   3   8        637.67        587.30        40.04 o                         
   0   3   8        160.10        151.13        43.42 o                         
   1   3   8         33.92         53.36        39.52 o                         
   2   3   8       1271.32       1126.12        66.26 o                         
   3   3   8        438.15        504.54        58.26 o                         
   4   3   8          2.44        -24.65        53.52 o                         
   5   3   8         11.99         -5.92        43.69 o                         
   6   3   8       1294.08       1174.84        62.61 o                         
   7   3   8        126.49        113.24        69.60 o                         
   8   3   8         36.86        -52.28        71.56 o                         
   9   3   8         20.01        221.81        79.00 o                         
 -12   4   8        202.02        320.43        76.27 o                         
 -11   4   8        628.01        615.60       132.44 o                         
 -10   4   8         93.46        139.41        80.98 o                         
  -9   4   8        164.70        225.64        52.27 o                         
  -8   4   8        159.67        239.67        44.99 o                         
  -7   4   8       1619.39       1478.52        63.32 o                         
  -6   4   8        302.00        440.67        42.94 o                         
  -5   4   8       2066.46       2034.16        65.44 o                         
  -4   4   8        944.11        930.81        53.69 o                         
  -3   4   8       1029.88        920.09        47.97 o                         
  -2   4   8         33.55         23.54        36.49 o                         
  -1   4   8        649.68        658.49        50.53 o                         
   0   4   8        582.91        718.39        53.06 o                         
   1   4   8         60.74         -2.07        41.57 o                         
   2   4   8       1070.88       1167.77        74.08 o                         
   3   4   8          2.17        -12.49        49.06 o                         
   4   4   8        103.93        127.13        48.23 o                         
   5   4   8        925.94        941.21        76.82 o                         
   6   4   8        597.70        589.09        82.38 o                         
   7   4   8        422.28        297.86        85.57 o                         
   8   4   8       1734.66       1739.32       141.64 o                         
   9   4   8        100.52        134.02        88.47 o                         
 -11   5   8          2.31         21.28        70.34 o                         
 -10   5   8         72.69         57.34        76.25 o                         
  -9   5   8          9.85         69.43        53.27 o                         
  -8   5   8         61.69         88.37        45.89 o                         
  -7   5   8         42.98         54.70        38.75 o                         
  -6   5   8         74.00         71.32        37.20 o                         
  -5   5   8         53.20         84.97        35.24 o                         
  -4   5   8        118.18        129.69        40.86 o                         
  -3   5   8        497.30        464.50        51.69 o                         
  -2   5   8          3.51         17.31        40.09 o                         
  -1   5   8        540.87        526.87        64.55 o                         
   0   5   8         10.18         27.07        54.62 o                         
   1   5   8       2300.04       2307.95        86.74 o                         
   2   5   8          1.27         28.02        50.04 o                         
   3   5   8       1374.82       1294.08        75.26 o                         
   4   5   8        161.60        185.69        63.57 o                         
   5   5   8       1695.86       1747.20        87.68 o                         
   6   5   8         15.19        -12.85        71.55 o                         
   7   5   8       1117.81        860.06       134.62 o                         
   8   5   8          0.58        -84.08        84.08 o                         
 -10   6   8       1087.48       1101.66        92.61 o                         
  -9   6   8         26.29         47.79        57.63 o                         
  -8   6   8        458.73        567.55        55.05 o                         
  -7   6   8       1081.75       1049.75        56.03 o                         
  -6   6   8         31.07         79.57        41.11 o                         
  -5   6   8        309.09        320.31        60.50 o                         
  -4   6   8       2087.00       1998.87        92.01 o                         
  -3   6   8        584.60        677.28        80.88 o                         
  -2   6   8        383.97        431.90        60.18 o                         
  -1   6   8         51.17         34.70        53.76 o                         
   0   6   8          7.37        -43.50        45.50 o                         
   1   6   8         95.26        124.05        48.81 o                         
   2   6   8        560.68        670.74        80.18 o                         
   3   6   8        146.38        250.37        61.33 o                         
   4   6   8        696.38        703.24        66.00 o                         
   5   6   8          3.66        -24.99        66.08 o                         
   6   6   8        160.59        150.47        72.07 o                         
   7   6   8         31.32        -41.80        89.19 o                         
  -9   7   8        671.27        663.57       143.06 o                         
  -8   7   8         11.61         38.81        69.22 o                         
  -7   7   8       1002.84       1015.41        80.81 o                         
  -6   7   8         45.21         24.47        61.27 o                         
  -5   7   8        696.20        781.43       103.42 o                         
  -4   7   8         33.23        -28.39        67.36 o                         
  -3   7   8       1938.84       1850.90        93.06 o                         
  -2   7   8         75.28         51.93        56.46 o                         
  -1   7   8        358.22        330.86        63.33 o                         
   0   7   8        147.74        214.52        52.67 o                         
   1   7   8         79.84        142.69        53.49 o                         
   2   7   8          0.49         70.82        77.69 o                         
   3   7   8        692.32        706.62        77.79 o                         
   4   7   8         22.42        100.94        59.83 o                         
   5   7   8         84.34         67.14        74.27 o                         
   6   7   8         10.63        -78.58        78.58 o                         
  -8   8   8        486.75        467.06        96.84 o                         
  -7   8   8        109.12        101.88        74.43 o                         
  -6   8   8        281.07        328.17        73.17 o                         
  -5   8   8          1.03        -64.27        64.27 o                         
  -4   8   8         57.52         98.20        72.71 o                         
  -3   8   8        274.22        266.43        67.26 o                         
  -2   8   8         57.18        -17.98        61.39 o                         
  -1   8   8        384.69        293.52        69.12 o                         
   0   8   8        254.84        238.73        67.95 o                         
   1   8   8         66.61         81.79        63.88 o                         
   2   8   8         26.43         10.97        59.60 o                         
   3   8   8         23.54        -66.22        66.22 o                         
   4   8   8          1.62         -3.99        67.05 o                         
   5   8   8         77.77         55.08        83.37 o                         
  -6   9   8         36.47        -38.76        76.47 o                         
  -5   9   8        182.31        262.65        77.31 o                         
  -4   9   8         72.52         87.87        71.56 o                         
  -3   9   8        136.42         88.65        70.68 o                         
  -2   9   8        150.52        195.13        72.38 o                         
  -1   9   8        204.72        380.69        73.01 o                         
   0   9   8          1.24          5.92        69.06 o                         
   1   9   8        825.47        678.78       112.67 o                         
   2   9   8         54.81        113.39        68.63 o                         
   3   9   8        196.66         82.20        78.95 o                         
 -11   0   9       1230.84       1098.14       112.15 o                         
  -9   0   9       1405.81       1254.21        82.66 o                         
  -7   0   9       3272.07       2844.45       122.67 o                         
  -5   0   9       2176.65       1926.53       100.15 o                         
  -3   0   9        312.39        409.68        52.98 o                         
  -1   0   9       1365.18       1240.39        67.56 o                         
   1   0   9        863.51        794.67        59.56 o                         
   3   0   9          3.67        -32.73        56.83 o                         
   5   0   9        582.92        504.12        73.98 o                         
   7   0   9       1862.32       1786.82       124.82 o                         
   9   0   9        231.18        130.19        97.93 o                         
 -12   1   9        356.92        340.65        75.62 o                         
 -11   1   9        213.12        208.53       119.94 o                         
 -10   1   9        430.97        505.81        70.19 o                         
  -9   1   9         20.37        -56.41        56.41 o                         
  -8   1   9        624.69        669.64        57.73 o                         
  -7   1   9        125.04        133.08        39.73 o                         
  -6   1   9        524.02        640.69        48.43 o                         
  -5   1   9         47.86         65.08        33.75 o                         
  -4   1   9        200.24        227.38        36.33 o                         
  -3   1   9        283.06        349.14        37.28 o                         
  -2   1   9       3042.12       2918.61        91.83 o                         
  -1   1   9        405.39        478.82        47.47 o                         
   0   1   9       1094.36        949.10        43.57 o                         
   1   1   9       2263.81       2072.03        76.40 o                         
   2   1   9       1013.58       1056.26        47.51 o                         
   3   1   9        467.44        526.43        58.51 o                         
   4   1   9        618.40        779.52        57.97 o                         
   5   1   9        810.87        727.00        65.44 o                         
   6   1   9        544.22        558.30        55.87 o                         
   7   1   9        340.27        336.34        85.99 o                         
   8   1   9        135.36        118.12        69.76 o                         
   9   1   9        102.79        115.65        68.26 o                         
 -12   2   9          5.92        -69.87        80.72 o                         
 -11   2   9        395.94        425.57        71.72 o                         
 -10   2   9         20.84        -23.05        58.51 o                         
  -9   2   9        123.69         97.02        68.40 o                         
  -8   2   9          5.11        -39.12        39.12 o                         
  -7   2   9          2.94          7.47        37.04 o                         
  -6   2   9        149.03        199.24        40.16 o                         
  -5   2   9          2.09         38.47        39.41 o                         
  -4   2   9         19.95         35.57        32.18 o                         
  -3   2   9       1558.80       1579.08        56.84 o                         
  -2   2   9        167.37        145.39        32.31 o                         
  -1   2   9          2.71         -2.14        30.03 o                         
   0   2   9        903.93        885.67        47.76 o                         
   1   2   9        916.97        951.11        51.56 o                         
   2   2   9        644.48        754.75        53.28 o                         
   3   2   9        683.43        744.95        57.86 o                         
   4   2   9         18.00        -43.44        43.44 o                         
   5   2   9       1526.17       1514.69        76.58 o                         
   6   2   9        564.47        556.11        78.92 o                         
   7   2   9        123.98        126.68        64.84 o                         
   8   2   9          2.52         22.87       115.37 o                         
   9   2   9        585.60        541.16        74.72 o                         
 -12   3   9         66.00        100.72        74.48 o                         
 -11   3   9        220.49        239.99        94.46 o                         
 -10   3   9          1.79         17.16        58.54 o                         
  -9   3   9        241.39        270.92        52.37 o                         
  -8   3   9          3.58          8.47        40.70 o                         
  -7   3   9         22.23         19.78        38.45 o                         
  -6   3   9         57.20         27.98        41.46 o                         
  -5   3   9        610.33        745.97        60.42 o                         
  -4   3   9        117.98         76.69        35.94 o                         
  -3   3   9        823.95        877.46        47.65 o                         
  -2   3   9          3.95        -19.40        32.11 o                         
  -1   3   9        205.12        326.23        50.39 o                         
   0   3   9         68.49         53.17        38.97 o                         
   1   3   9          2.03          7.13        41.26 o                         
   2   3   9        346.82        418.31        55.24 o                         
   3   3   9        193.79        120.13        53.00 o                         
   4   3   9        141.71        135.47        82.56 o                         
   5   3   9        210.17        309.92        71.87 o                         
   6   3   9         39.06         27.19        58.87 o                         
   7   3   9         47.18        -55.02        76.91 o                         
   8   3   9        250.42        141.38        78.93 o                         
   9   3   9          2.33        -28.98       114.28 o                         
 -11   4   9        609.41        763.10       109.00 o                         
 -10   4   9          0.04         20.81        76.49 o                         
  -9   4   9        209.03        187.10        54.71 o                         
  -8   4   9          9.24        -45.01        45.01 o                         
  -7   4   9       1128.51        995.94        53.72 o                         
  -6   4   9         37.18         62.85        44.19 o                         
  -5   4   9       1655.57       1516.11        60.96 o                         
  -4   4   9          0.41        -26.05        38.18 o                         
  -3   4   9        131.21         98.94        42.14 o                         
  -2   4   9         18.36        -29.05        39.74 o                         
  -1   4   9        860.58        877.13        67.56 o                         
   0   4   9         33.75         27.46        43.87 o                         
   1   4   9        212.58        192.84        48.86 o                         
   2   4   9        790.75        836.20        67.59 o                         
   3   4   9        256.51        268.00        60.12 o                         
   4   4   9        377.76        367.10        61.40 o                         
   5   4   9        150.49        132.95        86.23 o                         
   6   4   9         35.10          6.47        67.69 o                         
   7   4   9        239.94        277.63        91.11 o                         
   8   4   9        357.74        382.57        94.83 o                         
 -10   5   9       1350.26       1364.96       111.46 o                         
  -9   5   9         98.78          2.74        55.37 o                         
  -8   5   9        418.18        651.62        76.36 o                         
  -7   5   9         75.79         24.94        56.34 o                         
  -6   5   9       1067.02       1104.94        55.44 o                         
  -5   5   9        119.16         75.27        52.40 o                         
  -4   5   9       1262.13       1239.66        64.08 o                         
  -3   5   9         24.95          3.02        54.09 o                         
  -2   5   9       1253.08       1195.30        72.02 o                         
  -1   5   9          3.38        -14.01        49.67 o                         
   0   5   9       1332.76       1307.25        74.95 o                         
   1   5   9          1.27        -45.93        45.93 o                         
   2   5   9       1825.03       1621.15        80.46 o                         
   3   5   9         26.63         56.66        64.49 o                         
   4   5   9        675.08        726.81        70.42 o                         
   5   5   9        324.23        199.93        73.74 o                         
   6   5   9        308.55        254.47        77.28 o                         
   7   5   9         22.90        -87.11        87.11 o                         
 -10   6   9          2.42        104.08        91.17 o                         
  -9   6   9        658.31        840.79       106.64 o                         
  -8   6   9         21.62          7.72        50.81 o                         
  -7   6   9        284.76        344.74        62.76 o                         
  -6   6   9         74.95          9.69        67.28 o                         
  -5   6   9        569.76        609.36        71.83 o                         
  -4   6   9        388.12        368.28        63.37 o                         
  -3   6   9        807.88        875.21       104.77 o                         
  -2   6   9        289.72        261.50        56.49 o                         
  -1   6   9        434.72        350.78        60.13 o                         
   0   6   9          8.72        -52.66        52.66 o                         
   1   6   9        247.68        339.53        57.37 o                         
   2   6   9       1117.66       1115.80        84.83 o                         
   3   6   9        394.25        458.64        69.21 o                         
   4   6   9         11.85        -10.83        63.42 o                         
   5   6   9         85.68         40.98        71.05 o                         
   6   6   9        145.61        222.02       108.26 o                         
   7   6   9        237.16         39.96       140.12 o                         
  -8   7   9        202.63        132.71        70.31 o                         
  -7   7   9         79.96         94.38        76.89 o                         
  -6   7   9         46.79          0.42        64.59 o                         
  -5   7   9        241.75        223.14        67.06 o                         
  -4   7   9        348.52        426.88        71.73 o                         
  -3   7   9        142.51         72.87        62.38 o                         
  -2   7   9         38.94         46.76        56.96 o                         
  -1   7   9        171.94        240.75        62.75 o                         
   0   7   9        480.87        584.25        70.29 o                         
   1   7   9          1.05        -40.02        62.02 o                         
   2   7   9          5.98        -41.40        58.49 o                         
   3   7   9        100.49        136.81        69.40 o                         
   4   7   9        442.70        416.63        68.78 o                         
   5   7   9         87.90         99.99        81.05 o                         
  -7   8   9        127.81        122.15        88.84 o                         
  -6   8   9          8.12         22.39        72.17 o                         
  -5   8   9        162.50        162.24        70.30 o                         
  -4   8   9         22.84         61.00        68.98 o                         
  -3   8   9        228.09        205.37        68.04 o                         
  -2   8   9         52.86        -53.54        62.45 o                         
  -1   8   9        922.53        764.59        79.65 o                         
   0   8   9        141.75        174.41        67.95 o                         
   1   8   9        217.21        185.25        69.72 o                         
   2   8   9        414.87        347.05        77.31 o                         
   3   8   9        654.84        662.25        78.31 o                         
   4   8   9        270.68        422.32        77.52 o                         
  -4   9   9        250.92        145.18        80.76 o                         
  -3   9   9         23.88        100.51        74.00 o                         
  -2   9   9        151.79         83.64        71.18 o                         
  -1   9   9        206.88        222.24        74.06 o                         
   0   9   9        547.96        446.14        78.73 o                         
   1   9   9        308.94        344.54        77.88 o                         
 -12   0  10        150.99        326.11       107.33 o                         
 -10   0  10          5.68        -87.60        87.60 o                         
  -8   0  10         10.20        -69.65        69.65 o                         
  -6   0  10         58.40         35.16        54.03 o                         
  -4   0  10        276.83        363.73        88.09 o                         
  -2   0  10        255.86        284.73        73.32 o                         
   0   0  10          3.65          1.86        87.22 o                         
   2   0  10        161.98        161.14        52.38 o                         
   4   0  10        161.82        150.02        67.24 o                         
   6   0  10          5.58         42.35        79.95 o                         
   8   0  10         10.68        260.63        98.66 o                         
 -12   1  10         81.47        139.87        87.43 o                         
 -11   1  10        137.25        147.82        69.34 o                         
 -10   1  10        216.57        195.24        63.59 o                         
  -9   1  10          4.58         49.03        46.61 o                         
  -8   1  10         83.41        130.21        47.71 o                         
  -7   1  10        242.94        339.33        49.01 o                         
  -6   1  10         72.70         91.22        37.28 o                         
  -5   1  10         10.51         34.50        35.29 o                         
  -4   1  10       1105.06       1111.18        51.88 o                         
  -3   1  10        131.61        148.88        35.98 o                         
  -2   1  10        342.01        374.28        53.49 o                         
  -1   1  10        200.93        267.38        52.64 o                         
   0   1  10         12.57         38.87        38.09 o                         
   1   1  10         65.11        162.19        39.69 o                         
   2   1  10        371.31        527.71        75.06 o                         
   3   1  10        146.38        136.00        41.77 o                         
   4   1  10         15.36         46.15        46.84 o                         
   5   1  10        381.67        383.33        55.99 o                         
   6   1  10        462.10        529.07        65.63 o                         
   7   1  10          2.31        -49.86        68.08 o                         
   8   1  10        210.86        243.29        83.28 o                         
 -11   2  10         61.57        164.44        66.56 o                         
 -10   2  10        872.28        989.63        78.38 o                         
  -9   2  10         35.17        -42.67        44.75 o                         
  -8   2  10        399.88        424.16        59.94 o                         
  -7   2  10        196.79        259.54        43.35 o                         
  -6   2  10       2492.17       2470.72        80.93 o                         
  -5   2  10        517.68        644.67        48.72 o                         
  -4   2  10        882.22        923.97        48.28 o                         
  -3   2  10          0.36          6.15        37.13 o                         
  -2   2  10       3407.17       3277.71       113.77 o                         
  -1   2  10         18.10         -3.15        43.58 o                         
   0   2  10        896.47        859.19        61.44 o                         
   1   2  10         12.90         24.15        46.37 o                         
   2   2  10       1974.08       1964.56        81.10 o                         
   3   2  10          0.22        -29.11        45.80 o                         
   4   2  10       1863.12       1906.05        82.25 o                         
   5   2  10          3.79         15.58        54.25 o                         
   6   2  10        185.15        355.75        63.87 o                         
   7   2  10          3.57        -65.97        65.97 o                         
   8   2  10        612.30        682.89        78.30 o                         
 -11   3  10        285.32        340.52        90.49 o                         
 -10   3  10        416.21        311.33        60.48 o                         
  -9   3  10       1147.16       1047.93        65.06 o                         
  -8   3  10        173.56        316.90        47.24 o                         
  -7   3  10        795.00        901.47        53.08 o                         
  -6   3  10         14.64         39.02        38.60 o                         
  -5   3  10       1837.86       1803.21        66.23 o                         
  -4   3  10       1398.19       1358.34        57.24 o                         
  -3   3  10       4753.98       4739.57       154.07 o                         
  -2   3  10         44.67         78.72        48.15 o                         
  -1   3  10       2687.53       2607.21       114.71 o                         
   0   3  10         19.02        146.72        47.48 o                         
   1   3  10       1259.69       1197.14        62.76 o                         
   2   3  10        120.99        134.26        48.36 o                         
   3   3  10       1668.52       1724.97        84.32 o                         
   4   3  10          9.46        -22.70        61.26 o                         
   5   3  10        807.94        981.16        90.39 o                         
   6   3  10       1022.06        923.31       128.26 o                         
   7   3  10        439.05        617.17        88.44 o                         
   8   3  10        182.04        179.34       108.78 o                         
 -10   4  10        253.99        365.44        64.08 o                         
  -9   4  10        142.74        184.31        59.94 o                         
  -8   4  10        423.68        557.16        54.89 o                         
  -7   4  10          0.08         36.00        56.50 o                         
  -6   4  10        389.02        463.94        49.25 o                         
  -5   4  10          9.86        -10.22        44.05 o                         
  -4   4  10        497.34        466.98        58.23 o                         
  -3   4  10         28.61         69.35        47.93 o                         
  -2   4  10         18.33          9.82        53.78 o                         
  -1   4  10          8.36        -49.79        49.79 o                         
   0   4  10        809.27        804.03        67.53 o                         
   1   4  10         35.29         -8.09        52.28 o                         
   2   4  10         91.39        179.69        52.01 o                         
   3   4  10          6.73         30.73        57.48 o                         
   4   4  10        130.70        188.50        64.48 o                         
   5   4  10          0.33          7.53        74.54 o                         
   6   4  10       1251.09       1266.67       164.20 o                         
   7   4  10        126.09         87.06        97.75 o                         
 -10   5  10         11.34        132.47        71.14 o                         
  -9   5  10         52.86         86.58        59.08 o                         
  -8   5  10          0.12          2.39        49.95 o                         
  -7   5  10        111.11        166.34        82.20 o                         
  -6   5  10        364.26        388.72        55.70 o                         
  -5   5  10         15.31        -30.37        54.80 o                         
  -4   5  10        160.34        165.32        76.73 o                         
  -3   5  10         66.06         89.55        55.95 o                         
  -2   5  10         57.81         84.74        53.57 o                         
  -1   5  10        230.65        314.64        59.72 o                         
   0   5  10         75.65        128.43        57.20 o                         
   1   5  10        417.67        546.07        66.21 o                         
   2   5  10         67.34         90.90        56.25 o                         
   3   5  10        163.04        196.33        61.77 o                         
   4   5  10          1.69         27.94        65.32 o                         
   5   5  10         17.98         10.04        75.18 o                         
   6   5  10         18.75         -5.56        77.87 o                         
  -9   6  10        169.89        152.13        91.59 o                         
  -8   6  10        431.46        363.76        71.82 o                         
  -7   6  10          3.38         37.17        80.76 o                         
  -6   6  10         35.56         70.13        68.20 o                         
  -5   6  10        142.76        151.52        66.99 o                         
  -4   6  10        153.69         81.60        59.17 o                         
  -3   6  10         63.84        136.87        58.14 o                         
  -2   6  10         85.07         12.14        54.29 o                         
  -1   6  10          0.62        -39.11        54.08 o                         
   0   6  10          7.33         68.69        55.92 o                         
   1   6  10        277.39        292.60        64.21 o                         
   2   6  10        672.43        705.10        75.95 o                         
   3   6  10        173.64        267.12        70.06 o                         
   4   6  10        202.25        116.72        72.07 o                         
   5   6  10         75.88         19.84        98.25 o                         
  -7   7  10        759.65        867.22        95.74 o                         
  -6   7  10         44.44        112.21        79.04 o                         
  -5   7  10       1261.30       1064.54        98.33 o                         
  -4   7  10         49.31         32.60        64.50 o                         
  -3   7  10       1438.46       1529.50        91.57 o                         
  -2   7  10          8.90         80.56       106.18 o                         
  -1   7  10       1667.78       1491.63       129.72 o                         
   0   7  10          0.23        -46.24        60.84 o                         
   1   7  10        892.09        913.30        84.59 o                         
   2   7  10         35.57         42.10        68.33 o                         
   3   7  10       1251.18       1311.91        98.85 o                         
   4   7  10          7.63         17.94        69.20 o                         
  -5   8  10         34.46        -80.80        80.80 o                         
  -4   8  10       1142.58       1200.81        93.11 o                         
  -3   8  10         58.44         36.93        70.31 o                         
  -2   8  10        338.26        476.37        75.82 o                         
  -1   8  10          3.10        -52.45        67.59 o                         
   0   8  10        578.51        512.44        96.22 o                         
   1   8  10          5.27         20.83        71.42 o                         
   2   8  10        584.48        428.20        82.00 o                         
 -11   0  11         18.36        119.37        98.48 o                         
  -9   0  11          7.76         14.36        71.58 o                         
  -7   0  11        181.69        357.74        63.28 o                         
  -5   0  11        115.27        197.28        54.47 o                         
  -3   0  11        605.11        743.78        90.00 o                         
  -1   0  11        490.76        668.84       112.61 o                         
   1   0  11       1889.14       2037.41       175.27 o                         
   3   0  11       1519.17       1375.52       100.73 o                         
   5   0  11       1143.36       1236.59        99.41 o                         
   7   0  11       1527.90       1707.41       232.72 o                         
 -11   1  11          2.61        -36.48        69.50 o                         
 -10   1  11         80.99        115.35        68.36 o                         
  -9   1  11        898.63        949.41        64.00 o                         
  -8   1  11        255.60        313.16        47.23 o                         
  -7   1  11        607.26        612.44        59.13 o                         
  -6   1  11        535.31        713.77        54.39 o                         
  -5   1  11        428.13        469.26        45.92 o                         
  -4   1  11        546.79        616.73        53.56 o                         
  -3   1  11        389.92        434.26        66.45 o                         
  -2   1  11       1027.14        979.91        63.07 o                         
  -1   1  11        228.18        315.93        52.58 o                         
   0   1  11        224.90        393.27        75.01 o                         
   1   1  11         34.84        -51.97        82.22 o                         
   2   1  11        131.34        133.91        54.68 o                         
   3   1  11        182.82        238.20        55.11 o                         
   4   1  11        402.74        392.25        58.03 o                         
   5   1  11          0.00        -18.98        55.69 o                         
   6   1  11        134.74        194.43       123.06 o                         
   7   1  11          9.09         -3.55        99.21 o                         
 -11   2  11        136.40        110.91        71.43 o                         
 -10   2  11         24.10        -64.46        64.46 o                         
  -9   2  11        446.71        541.12        54.93 o                         
  -8   2  11        241.37        274.02        48.79 o                         
  -7   2  11        201.13        268.96        45.89 o                         
  -6   2  11        314.53        400.45        46.04 o                         
  -5   2  11         21.06        -11.68        56.48 o                         
  -4   2  11          6.88         41.80        39.49 o                         
  -3   2  11         17.23         36.94        44.40 o                         
  -2   2  11         14.09         75.35        54.03 o                         
  -1   2  11          3.80        -52.22        52.22 o                         
   0   2  11        126.03        112.75        60.72 o                         
   1   2  11        193.12        252.58        52.07 o                         
   2   2  11         68.22         78.29        50.28 o                         
   3   2  11          2.07        165.39        53.24 o                         
   4   2  11          1.27        -60.37        60.37 o                         
   5   2  11        377.84        412.84        72.85 o                         
   6   2  11         15.43         -9.95        65.89 o                         
   7   2  11         19.81         39.35        71.55 o                         
 -10   3  11        514.87        496.43        73.17 o                         
  -9   3  11        119.78        148.12        52.49 o                         
  -8   3  11        709.55        812.70        64.76 o                         
  -7   3  11          1.85        -34.04        44.44 o                         
  -6   3  11        731.18        817.48        55.38 o                         
  -5   3  11        421.04        591.64        60.70 o                         
  -4   3  11        918.71        945.90        65.51 o                         
  -3   3  11        800.35        946.13        64.85 o                         
  -2   3  11        133.09         62.32        79.61 o                         
  -1   3  11         29.65         33.16        54.93 o                         
   0   3  11        152.31        181.76        51.72 o                         
   1   3  11         46.51        154.25        52.64 o                         
   2   3  11          2.02         -0.74        52.77 o                         
   3   3  11       1247.49       1205.30        72.09 o                         
   4   3  11        295.72        276.66       111.70 o                         
   5   3  11        149.47         91.70        88.48 o                         
   6   3  11         59.55        180.37        81.98 o                         
   7   3  11          6.58        -32.23       148.62 o                         
 -10   4  11          2.83         37.68        64.29 o                         
  -9   4  11        413.45        470.53        84.04 o                         
  -8   4  11         30.77         28.69        50.22 o                         
  -7   4  11        477.52        460.48        58.29 o                         
  -6   4  11        475.07        509.49        56.97 o                         
  -5   4  11        376.03        403.64        59.06 o                         
  -4   4  11         19.80        -50.08        50.08 o                         
  -3   4  11        785.87        855.19        66.50 o                         
  -2   4  11          4.92        -29.03        67.48 o                         
  -1   4  11        849.57        841.32       100.98 o                         
   0   4  11        240.58        274.81        58.64 o                         
   1   4  11        629.18        761.24        71.55 o                         
   2   4  11          1.56        -34.03        80.52 o                         
   3   4  11        982.18       1032.98        83.49 o                         
   4   4  11          8.42         56.14        67.36 o                         
   5   4  11        208.15        298.39        87.20 o                         
   6   4  11          0.00        124.44        91.90 o                         
  -9   5  11          9.56        -29.21        68.32 o                         
  -8   5  11         57.93         10.13        59.14 o                         
  -7   5  11        182.79        115.65        58.62 o                         
  -6   5  11        165.77        181.73        65.05 o                         
  -5   5  11         13.65        144.78        61.47 o                         
  -4   5  11        146.52        223.71        74.71 o                         
  -3   5  11          0.77         19.01        78.56 o                         
  -2   5  11        753.64        890.83       129.02 o                         
  -1   5  11        215.37        287.35        65.29 o                         
   0   5  11       1627.46       1685.45        91.82 o                         
   1   5  11          5.23         28.53        61.50 o                         
   2   5  11       2120.16       1883.88       106.79 o                         
   3   5  11         41.74        -62.93        62.93 o                         
   4   5  11       2528.93       2737.63       216.90 o                         
   5   5  11         74.73         -6.03        80.99 o                         
  -8   6  11         73.18         69.59        73.38 o                         
  -7   6  11        218.31        236.03        79.55 o                         
  -6   6  11         17.65        -20.48        84.41 o                         
  -5   6  11       1750.76       1540.66       100.42 o                         
  -4   6  11         55.81         53.81        69.06 o                         
  -3   6  11        321.31        369.02        77.36 o                         
  -2   6  11         40.67        138.37        59.92 o                         
  -1   6  11        319.45        297.88       108.34 o                         
   0   6  11        188.63        143.76        67.18 o                         
   1   6  11        423.26        422.15        87.61 o                         
   2   6  11         50.30         90.22        69.42 o                         
   3   6  11        508.92        503.09        80.45 o                         
   4   6  11         10.61         35.95        87.26 o                         
  -6   7  11         53.14        116.15        84.55 o                         
  -5   7  11        102.35         88.91        80.01 o                         
  -4   7  11        293.43        294.17        78.42 o                         
  -3   7  11         14.99         -7.95        71.29 o                         
  -2   7  11        107.65        137.91        65.25 o                         
  -1   7  11         83.99        127.40        66.90 o                         
   0   7  11          5.71        -55.11        67.40 o                         
   1   7  11         20.37          5.08        69.95 o                         
   2   7  11          1.40        -34.86        82.35 o                         
  -3   8  11          7.53        -49.44        81.30 o                         
  -2   8  11        110.44         -8.66        72.74 o                         
  -1   8  11        106.79        152.02        75.00 o                         
 -10   0  12        688.77        627.08       120.07 o                         
  -8   0  12        361.07        478.43        73.67 o                         
  -6   0  12        947.64        923.70       100.30 o                         
  -4   0  12        215.59        205.73        58.46 o                         
  -2   0  12        722.94        892.62        98.63 o                         
   0   0  12       1358.75       1432.93       148.62 o                         
   2   0  12         21.43        -21.65        99.50 o                         
   4   0  12        434.70        432.96       115.32 o                         
   6   0  12         68.02        269.35       107.53 o                         
 -10   1  12          4.38        -32.75        71.07 o                         
  -9   1  12        342.11        402.60        68.94 o                         
  -8   1  12         55.48         23.88        47.27 o                         
  -7   1  12        881.72        931.56        60.10 o                         
  -6   1  12          0.56         -9.49        41.97 o                         
  -5   1  12        288.00        299.39        48.99 o                         
  -4   1  12        337.43        361.92        56.22 o                         
  -3   1  12       1227.45       1216.19        79.39 o                         
  -2   1  12        281.06        194.19        96.17 o                         
  -1   1  12        755.32        781.67        96.79 o                         
   0   1  12        364.07        377.09        66.65 o                         
   1   1  12        236.22        182.12        59.78 o                         
   2   1  12        337.19        265.02        75.49 o                         
   3   1  12        399.87        551.04       163.19 o                         
   4   1  12        252.69        340.41       167.57 o                         
   5   1  12        462.23        597.76        68.45 o                         
   6   1  12        176.93        204.28        74.44 o                         
 -10   2  12        177.28        307.88        76.91 o                         
  -9   2  12         37.81         14.58        57.52 o                         
  -8   2  12         15.89         41.86        49.27 o                         
  -7   2  12          0.15        -24.32        46.12 o                         
  -6   2  12        229.00        210.96        53.66 o                         
  -5   2  12          0.75        -19.04        41.15 o                         
  -4   2  12         13.61        -33.61        69.10 o                         
  -3   2  12        260.48        192.47        61.66 o                         
  -2   2  12         79.21        144.30        65.02 o                         
  -1   2  12          3.08         34.21        64.06 o                         
   0   2  12        276.08        290.25        65.05 o                         
   1   2  12         76.25         43.69        60.21 o                         
   2   2  12        294.35        198.39        79.55 o                         
   3   2  12         95.73        -29.59        67.34 o                         
   4   2  12        390.09        395.92        74.30 o                         
   5   2  12         20.99        -24.09        75.04 o                         
   6   2  12        207.00        271.25        76.96 o                         
  -9   3  12          1.55        169.83        55.86 o                         
  -8   3  12          4.16         21.24        51.51 o                         
  -7   3  12        212.81        282.18        56.32 o                         
  -6   3  12          9.66         35.63        49.42 o                         
  -5   3  12        184.58        275.03        62.75 o                         
  -4   3  12        890.26       1068.91        71.70 o                         
  -3   3  12         48.17          8.30        59.26 o                         
  -2   3  12          7.37        -11.15        72.24 o                         
  -1   3  12        193.44        190.35        62.82 o                         
   0   3  12        829.58        855.53        83.65 o                         
   1   3  12         84.60         75.40        65.22 o                         
   2   3  12        591.30        750.60        75.23 o                         
   3   3  12        189.66        247.02        81.44 o                         
   4   3  12       1129.75       1136.65        82.12 o                         
   5   3  12        286.00        313.67        89.53 o                         
  -9   4  12         99.18         75.39        65.14 o                         
  -8   4  12        289.81        275.49        61.34 o                         
  -7   4  12         76.76         42.99        58.07 o                         
  -6   4  12        103.13        241.42        83.04 o                         
  -5   4  12        515.63        589.22        66.05 o                         
  -4   4  12        692.60        737.04        86.72 o                         
  -3   4  12        250.10        130.30        66.43 o                         
  -2   4  12        426.00        597.66        86.97 o                         
  -1   4  12        225.67        340.19       112.37 o                         
   0   4  12        230.81        239.51        71.29 o                         
   1   4  12         73.74         53.26        70.14 o                         
   2   4  12        634.71        630.28        76.37 o                         
   3   4  12          9.00        -13.06       104.93 o                         
   4   4  12        311.38        399.39        80.17 o                         
   5   4  12        128.66        183.33       121.15 o                         
  -8   5  12         70.23         86.80        82.16 o                         
  -7   5  12        127.09         31.34        68.43 o                         
  -6   5  12         80.08         52.68        75.87 o                         
  -5   5  12        935.49       1027.32       102.93 o                         
  -4   5  12        201.30        177.37        93.22 o                         
  -3   5  12        275.84        247.86        78.79 o                         
  -2   5  12         30.84         80.30        70.55 o                         
  -1   5  12          2.72         80.54        82.96 o                         
   0   5  12          0.06         -3.18       135.47 o                         
   1   5  12        827.07        606.43        98.38 o                         
   2   5  12         43.21         51.45        66.73 o                         
   3   5  12         10.65        117.21        71.93 o                         
   4   5  12          0.06        -40.65        86.88 o                         
  -6   6  12          1.80        -53.08        78.14 o                         
  -5   6  12        296.25        367.40       127.71 o                         
  -4   6  12        196.70        -38.13        77.41 o                         
  -3   6  12        244.39        130.09        78.49 o                         
  -2   6  12        329.34        244.23        75.25 o                         
  -1   6  12        109.78         55.54        71.31 o                         
   0   6  12        237.97        225.17        75.75 o                         
   1   6  12         81.95        115.13        71.13 o                         
   2   6  12        412.72        390.67        78.44 o                         
  -4   7  12         16.58         62.74       126.65 o                         
  -3   7  12         42.31        -22.89        80.30 o                         
  -2   7  12        322.42        348.65        84.53 o                         
  -1   7  12        146.46        179.83        80.93 o                         
   0   7  12         85.95        -72.57        72.57 o                         
  -9   0  13         10.08        -27.55        94.97 o                         
  -7   0  13          2.13        -19.01        64.96 o                         
  -5   0  13         70.50        151.19        65.94 o                         
  -3   0  13        429.45        289.79        85.52 o                         
  -1   0  13        274.30        486.66       116.57 o                         
   1   0  13        497.94        470.01       118.23 o                         
   3   0  13        490.47        211.48       118.23 o                         
  -9   1  13         24.26         74.31        53.62 o                         
  -8   1  13        465.73        386.12        54.23 o                         
  -7   1  13        146.43        235.91        50.14 o                         
  -6   1  13        273.59        325.96        49.84 o                         
  -5   1  13        106.47         85.20        48.59 o                         
  -4   1  13        143.74         57.77        92.95 o                         
  -3   1  13         50.30        -39.83        60.96 o                         
  -2   1  13         93.67        124.18        65.22 o                         
  -1   1  13        186.94        170.76        66.58 o                         
   0   1  13        381.05        445.04        80.08 o                         
   1   1  13         16.68         78.46        72.70 o                         
   2   1  13        175.32        288.13        81.63 o                         
   3   1  13        129.75        133.94        84.86 o                         
   4   1  13        378.36        396.59        89.80 o                         
   5   1  13        296.22        263.11       130.72 o                         
  -9   2  13        496.73        567.93        63.95 o                         
  -8   2  13         23.70         38.63        59.63 o                         
  -7   2  13       1257.37       1280.84        98.61 o                         
  -6   2  13        182.63        267.86        53.31 o                         
  -5   2  13        129.36        150.87        56.41 o                         
  -4   2  13         26.25        -20.26        61.99 o                         
  -3   2  13       1160.36       1317.60       106.59 o                         
  -2   2  13         51.06         17.60        59.92 o                         
  -1   2  13        617.87        619.29       122.21 o                         
   0   2  13          0.01        -64.04        64.04 o                         
   1   2  13        439.29        481.67       121.15 o                         
   2   2  13          0.65         36.00       136.96 o                         
   3   2  13        150.10        214.53        86.66 o                         
   4   2  13        116.49         55.28        93.33 o                         
  -8   3  13        619.33        737.14        70.93 o                         
  -7   3  13          0.19         22.62        56.28 o                         
  -6   3  13        611.66        720.20        82.92 o                         
  -5   3  13          0.01         77.86        59.86 o                         
  -4   3  13       1449.82       1448.99        94.62 o                         
  -3   3  13        116.79        117.96        67.33 o                         
  -2   3  13        736.56        810.16        86.80 o                         
  -1   3  13        149.23         83.59        68.05 o                         
   0   3  13        529.11        453.97        77.83 o                         
   1   3  13         12.48         37.70        70.55 o                         
   2   3  13        313.28        353.63        79.08 o                         
   3   3  13         62.07         37.96        87.94 o                         
   4   3  13        427.32        282.26       153.20 o                         
  -7   4  13         70.65        -16.11        61.84 o                         
  -6   4  13          2.45         -1.97        64.81 o                         
  -5   4  13        259.48        218.44        70.72 o                         
  -4   4  13         94.87        -43.39        69.45 o                         
  -3   4  13         38.66        -57.16        70.27 o                         
  -2   4  13         79.23         66.09        72.50 o                         
  -1   4  13         27.02        103.64        73.86 o                         
   0   4  13        323.31        291.92       121.01 o                         
   1   4  13        107.98        174.74        81.23 o                         
   2   4  13         14.79          8.33        97.34 o                         
   3   4  13         77.39         11.30        87.82 o                         
  -6   5  13          7.85        -82.79        82.79 o                         
  -5   5  13          0.20          3.33        79.66 o                         
  -4   5  13        299.79        378.18       226.32 o                         
  -3   5  13         22.01         76.53        77.88 o                         
  -2   5  13         91.78        174.19        79.01 o                         
  -1   5  13        140.22         19.03        76.05 o                         
   0   5  13         71.54        142.07        81.62 o                         
   1   5  13         17.90         -5.24        86.71 o                         
   2   5  13          4.79        -54.16        84.21 o                         
  -4   6  13         18.19        -77.67        82.46 o                         
  -3   6  13          8.56         -8.58        82.30 o                         
  -2   6  13         75.36        284.49       129.66 o                         
  -1   6  13        168.24        127.38        80.26 o                         
  -8   0  14        360.80        327.43        81.74 o                         
  -6   0  14        638.72        553.32        83.22 o                         
  -4   0  14        783.58        846.35       144.46 o                         
  -2   0  14        909.94        989.14       155.28 o                         
   0   0  14       1276.25       1392.13       152.78 o                         
   2   0  14        389.18        591.99       136.55 o                         
  -8   1  14         61.58         36.67        55.60 o                         
  -7   1  14        306.05        329.54        56.03 o                         
  -6   1  14         94.56         56.45        54.11 o                         
  -5   1  14        345.68        462.03        73.26 o                         
  -4   1  14         36.71         16.33        66.85 o                         
  -3   1  14        634.29        667.27       107.23 o                         
  -2   1  14          9.10         -9.43        74.35 o                         
  -1   1  14        555.95        506.46        87.42 o                         
   0   1  14         14.39        -56.40        77.71 o                         
   1   1  14        713.22        831.56       184.01 o                         
   2   1  14          0.15        137.97        87.95 o                         
   3   1  14       1011.64       1202.25       137.80 o                         
  -7   2  14          0.41        -56.36        65.86 o                         
  -6   2  14        164.62         40.50        73.83 o                         
  -5   2  14          1.26        -71.61        71.61 o                         
  -4   2  14         28.28        -86.24        86.24 o                         
  -3   2  14         14.98        -13.49        85.45 o                         
  -2   2  14         64.56         48.61        88.05 o                         
  -1   2  14         38.41         16.53       105.95 o                         
   0   2  14          1.23        145.89        86.29 o                         
   1   2  14         56.11        -83.22        83.22 o                         
   2   2  14        266.25        226.18        92.45 o                         
  -6   3  14        664.31        661.78        76.68 o                         
  -5   3  14          7.17        142.05        65.59 o                         
  -4   3  14        148.01        254.75        75.12 o                         
  -3   3  14         15.81         39.98        74.11 o                         
  -2   3  14        182.88        225.23        74.43 o                         
  -1   3  14         83.08         19.80        78.25 o                         
   0   3  14         11.65         70.46        75.92 o                         
   1   3  14         23.66         83.17        78.55 o                         
   2   3  14          0.50       -130.30       130.30 o                         
  -5   4  14        194.78        -32.94        72.16 o                         
  -4   4  14       1101.75        978.98       102.66 o                         
  -3   4  14         11.75        -57.60        99.33 o                         
  -2   4  14         84.28        -45.09        80.20 o                         
  -1   4  14         10.96        -71.84        79.57 o                         
   0   4  14        329.49        479.11       112.50 o                         
  -5   0  15        362.69        574.92       133.63 o                         
  -3   0  15        532.80        559.93       132.39 o                         
  -1   0  15        111.33        204.41       124.06 o                         
  -5   1  15        253.73        327.60        77.65 o                         
  -4   1  15         38.79         78.28        80.89 o                         
  -3   1  15        170.23        211.04        82.75 o                         
  -2   1  15         64.83          4.37        81.18 o                         
  -1   1  15        121.72         93.77       143.63 o                         
   0   1  15        268.61        240.18        92.81 o                         
  -4   2  15         22.49          6.77        78.67 o                         
  -3   2  15        204.60        -52.73        84.06 o                         
  -2   2  15         36.55        -33.66       155.28 o                         
  -1   2  15         51.36         45.08        90.61 o                         
                                                                                
