# Supplementary material for: Co(NCS)2(abpt)2 and Ni(NCS)2(abpt)2 [abpt is 4-amino-3,5-bis­(pyridin-2-yl)-1,2,4-triazole]: structural characterization of polymorphs A and B
Source: Acta Crystallogr C Struct Chem. 2021 Nov 16;77(Pt 12):777–81. doi: 10.1107/S2053229621010251 (PMC8645156; doi:10.1107/S2053229621010251)
Supplement: Supplementary file 6 [file c-77-00777-Co_A_300Ksup6.hkl]

data_Co_A_300K                                                                  
_shelx_title ' TestM1 in P2(1)/n'                                               
_shelx_refln_list_code          4                                               
_shelx_F_calc_maximum      177.59                                               
_exptl_crystal_F_000       666.00                                               
_reflns_d_resolution_high  0.8302                                               
                                                                                
loop_                                                                           
 _space_group_symop_operation_xyz                                               
 'x, y, z'                                                                      
 '-x+1/2, y+1/2, -z+1/2'                                                        
 '-x, -y, -z'                                                                   
 'x-1/2, -y-1/2, z-1/2'                                                         
                                                                                
_cell_length_a     8.4868                                                       
_cell_length_b    10.2487                                                       
_cell_length_c    16.5386                                                       
_cell_angle_alpha  90.000                                                       
_cell_angle_beta   93.419                                                       
_cell_angle_gamma  90.000                                                       
                                                                                
_shelx_F_squared_multiplier     1.000                                           
                                                                                
loop_                                                                           
 _refln_index_h                                                                 
 _refln_index_k                                                                 
 _refln_index_l                                                                 
 _refln_F_squared_calc                                                          
 _refln_F_squared_meas                                                          
 _refln_F_squared_sigma                                                         
 _refln_observed_status                                                         
   2   0   0        380.82        441.81        21.61 o                         
   4   0   0        271.63        249.76        16.59 o                         
   6   0   0        523.34        566.19        31.31 o                         
   8   0   0        615.04        683.90        39.18 o                         
  10   0   0        110.59        116.97        53.40 o                         
   1   1   0        649.55        752.83        29.18 o                         
   2   1   0       2015.49       2150.22        40.52 o                         
   3   1   0       1603.13       1424.93        29.53 o                         
   4   1   0         16.08         82.11        13.82 o                         
   5   1   0        683.93        605.86        19.01 o                         
   6   1   0         23.65         56.81        14.61 o                         
   7   1   0        400.33        359.31        17.01 o                         
   8   1   0        227.12        242.52        27.04 o                         
   9   1   0        450.33        468.45        29.00 o                         
  10   1   0         32.94          1.72        48.63 o                         
   0   2   0         78.93        123.19        16.37 o                         
   1   2   0       2372.87       2414.98        49.94 o                         
   2   2   0       2540.84       2635.10        49.46 o                         
   3   2   0       1415.98       1491.10        43.75 o                         
   4   2   0         52.15         91.97        13.05 o                         
   5   2   0         11.28         70.37        20.27 o                         
   6   2   0       1605.09       1648.25        44.50 o                         
   7   2   0         58.53         63.73        22.36 o                         
   8   2   0         99.55        127.81        26.06 o                         
   9   2   0          2.50         -0.19        24.46 o                         
  10   2   0        168.37        152.83        36.25 o                         
   1   3   0       1521.73       1507.90        34.90 o                         
   2   3   0          7.82         12.55         9.14 o                         
   3   3   0       5396.76       5878.42       106.59 o                         
   4   3   0        240.27        276.16        15.64 o                         
   5   3   0          7.11          3.87        11.98 o                         
   6   3   0        134.39        191.71        19.19 o                         
   7   3   0         87.43        115.17        29.14 o                         
   8   3   0          9.79         -8.76        33.01 o                         
   9   3   0        239.34        241.14        56.54 o                         
   0   4   0       5248.73       4654.14       117.09 o                         
   1   4   0       2715.36       2490.58        71.72 o                         
   2   4   0         49.27         88.30        15.19 o                         
   3   4   0       1164.99       1157.23        30.71 o                         
   4   4   0       1235.37       1136.16        33.17 o                         
   5   4   0          0.59         -9.30        12.71 o                         
   6   4   0        615.19        625.27        27.32 o                         
   7   4   0        240.75        259.51        51.01 o                         
   8   4   0        598.44        574.98        54.03 o                         
   9   4   0         20.37         -2.77        25.61 o                         
   1   5   0       2862.17       2761.76        61.41 o                         
   2   5   0        137.40        241.20        24.53 o                         
   3   5   0       3319.45       3188.38        70.26 o                         
   4   5   0          4.57         -6.66        12.74 o                         
   5   5   0          7.73         37.79        14.60 o                         
   6   5   0         30.97         21.04        24.79 o                         
   7   5   0        124.21        148.89        30.84 o                         
   8   5   0          1.90         39.00        28.33 o                         
   9   5   0        138.84        111.65        44.18 o                         
   0   6   0         36.62         85.54        72.47 o                         
   1   6   0        222.62        253.86        21.70 o                         
   2   6   0        499.27        491.39        27.57 o                         
   3   6   0          6.25          3.25        14.80 o                         
   4   6   0        620.89        607.59        23.81 o                         
   5   6   0        394.16        448.04        40.68 o                         
   6   6   0        910.04        972.02        43.57 o                         
   7   6   0        189.05        177.49        32.83 o                         
   8   6   0          0.63          3.07        27.14 o                         
   1   7   0        116.16        108.44        47.80 o                         
   2   7   0         81.85         88.51        19.03 o                         
   3   7   0        656.43        621.46        23.68 o                         
   4   7   0         78.89        131.62        43.40 o                         
   5   7   0        192.27        193.63        32.81 o                         
   6   7   0          0.79         -5.08        25.84 o                         
   7   7   0        340.36        297.66        29.76 o                         
   8   7   0         13.86         15.36        52.92 o                         
   0   8   0        577.56        660.48        48.63 o                         
   1   8   0         61.24         59.27        26.98 o                         
   2   8   0        443.44        435.79        22.00 o                         
   3   8   0         18.23         20.68        17.86 o                         
   4   8   0         72.99        104.41        21.13 o                         
   5   8   0          0.34          9.30        25.43 o                         
   6   8   0         71.87         58.55        31.43 o                         
   7   8   0         34.28         43.41        36.39 o                         
   1   9   0          5.65         -0.53        20.45 o                         
   2   9   0         89.59         94.41        23.03 o                         
   3   9   0         77.72         80.76        21.11 o                         
   4   9   0         87.50         75.55        37.19 o                         
   5   9   0        220.05        179.66        34.52 o                         
   6   9   0          0.00        -33.85        33.85 o                         
   0  10   0        168.97        191.66        47.04 o                         
   1  10   0          0.06         -9.77        26.15 o                         
   2  10   0         72.12        133.90        27.62 o                         
   3  10   0         10.54         -2.82        21.35 o                         
   4  10   0        328.21        281.35        33.06 o                         
   5  10   0          3.48         -9.73        36.71 o                         
   1  11   0         92.96         71.36        30.57 o                         
   2  11   0          1.77         37.54        36.39 o                         
   3  11   0        159.03        107.68        40.53 o                         
   4  11   0          0.67        -18.44        42.75 o                         
   0  12   0          2.48        -40.68        40.68 o                         
   1  12   0          0.07         18.15        29.96 o                         
   2  12   0         56.00         43.54        47.68 o                         
  -9   0   1        405.03        389.82        35.33 o                         
  -7   0   1        269.53        251.43        25.43 o                         
  -5   0   1       2776.94       2779.64       143.03 o                         
  -3   0   1       3634.75       3788.02       108.54 o                         
  -1   0   1       9167.41       7487.77       337.87 o                         
   1   0   1      18557.61      17017.98       404.84 o                         
   3   0   1       1873.44       1822.84        69.61 o                         
   5   0   1        288.08        348.96        21.52 o                         
   7   0   1        435.71        465.33        25.02 o                         
   9   0   1         54.57         14.94        42.27 o                         
 -10   1   1         79.70         77.99        32.67 o                         
  -9   1   1          1.43        -30.34        30.34 o                         
  -8   1   1        505.27        508.72        23.73 o                         
  -7   1   1        308.44        278.19        18.30 o                         
  -6   1   1        524.38        546.58        23.93 o                         
  -5   1   1        585.31        653.62        19.93 o                         
  -4   1   1       4162.45       4224.88        90.46 o                         
  -3   1   1       1088.94       1074.17        33.05 o                         
  -2   1   1       3517.39       3383.69        81.91 o                         
  -1   1   1        242.02        208.60         6.63 o                         
   0   1   1       1549.38       1739.32        61.97 o                         
   1   1   1       4857.68       4100.58        74.58 o                         
   2   1   1       1204.88       1072.78        22.50 o                         
   3   1   1        396.03        411.89        12.91 o                         
   4   1   1       3724.30       3754.51        70.49 o                         
   5   1   1         19.55         38.80        12.64 o                         
   6   1   1       1099.61       1116.74        29.57 o                         
   7   1   1         11.23          7.76        15.51 o                         
   8   1   1        437.99        429.11        23.81 o                         
   9   1   1         36.28         45.17        26.53 o                         
  10   1   1         53.63         -5.34        33.82 o                         
 -10   2   1          1.55          5.01        36.56 o                         
  -9   2   1        213.41        230.60        41.53 o                         
  -8   2   1        143.21        197.42        24.02 o                         
  -7   2   1       1008.31       1060.44        32.02 o                         
  -6   2   1         82.82        146.23        24.31 o                         
  -5   2   1         79.45        106.09        14.18 o                         
  -4   2   1         59.51        126.27        12.07 o                         
  -3   2   1       4446.67       4372.00        79.95 o                         
  -2   2   1       1810.60       1904.61        40.92 o                         
  -1   2   1          4.99          9.74         7.13 o                         
   0   2   1       2507.53       2218.00        39.77 o                         
   1   2   1       7889.10       7874.84       153.79 o                         
   2   2   1        335.90        316.86        10.79 o                         
   3   2   1        134.98        130.49        12.02 o                         
   4   2   1        781.70        772.82        23.72 o                         
   5   2   1       2468.98       2336.41        48.39 o                         
   6   2   1          8.51         12.45        15.18 o                         
   7   2   1         37.30         67.03        18.23 o                         
   8   2   1        101.66        113.56        34.21 o                         
   9   2   1        251.34        276.09        29.99 o                         
  10   2   1         27.32         70.24        55.94 o                         
  -9   3   1          8.90         19.36        24.11 o                         
  -8   3   1        206.21        161.61        26.52 o                         
  -7   3   1        617.61        576.32        26.89 o                         
  -6   3   1         41.20         77.69        25.59 o                         
  -5   3   1         27.64         44.22        12.98 o                         
  -4   3   1         17.68         35.08        10.51 o                         
  -3   3   1        326.69        343.05        12.62 o                         
  -2   3   1       1030.42        940.53        21.99 o                         
  -1   3   1        151.36        172.76        16.22 o                         
   0   3   1        539.98        423.35        12.76 o                         
   1   3   1         36.26         80.18        10.94 o                         
   2   3   1       3644.47       3623.73        75.37 o                         
   3   3   1         74.11        152.16        18.35 o                         
   4   3   1         58.07        114.33        13.53 o                         
   5   3   1        263.20        295.03        27.09 o                         
   6   3   1         51.87         47.59        16.22 o                         
   7   3   1          0.62        -11.12        34.01 o                         
   8   3   1         63.71        101.06        30.85 o                         
   9   3   1          2.61         -5.88        26.36 o                         
  -9   4   1         59.80         51.56        27.93 o                         
  -8   4   1        134.18        131.60        43.86 o                         
  -7   4   1        198.93        271.83        52.76 o                         
  -6   4   1       1141.07       1192.89        38.93 o                         
  -5   4   1       2024.54       2135.42        55.32 o                         
  -4   4   1         73.17         87.19        13.61 o                         
  -3   4   1          7.16         12.62        10.12 o                         
  -2   4   1        474.17        473.63        16.24 o                         
  -1   4   1       1652.49       1497.51        35.82 o                         
   0   4   1        152.97        219.82        18.85 o                         
   1   4   1         28.31         43.79        14.77 o                         
   2   4   1        474.25        488.26        18.00 o                         
   3   4   1       1368.56       1319.42        38.44 o                         
   4   4   1        230.36        261.45        20.04 o                         
   5   4   1        112.31        180.80        20.59 o                         
   6   4   1        144.24        242.07        49.04 o                         
   7   4   1       1028.88       1058.21        45.26 o                         
   8   4   1        164.83        186.04        35.01 o                         
   9   4   1         27.37         -2.00        29.76 o                         
  -9   5   1          3.13        -23.07        26.28 o                         
  -8   5   1        123.96         98.72        52.13 o                         
  -7   5   1        103.46         92.86        44.98 o                         
  -6   5   1        305.80        326.91        31.20 o                         
  -5   5   1         51.71         32.43        20.52 o                         
  -4   5   1        721.54        756.32        29.96 o                         
  -3   5   1         14.19         35.42        12.83 o                         
  -2   5   1       1532.58       1600.96        36.68 o                         
  -1   5   1          2.94          0.96        12.10 o                         
   0   5   1        368.08        318.94        17.48 o                         
   1   5   1         17.29         38.36        13.08 o                         
   2   5   1       4186.74       4107.71        87.29 o                         
   3   5   1         31.92         53.32        16.06 o                         
   4   5   1       2239.96       2332.88        55.85 o                         
   5   5   1         25.23         15.28        15.68 o                         
   6   5   1          2.38         -0.55        28.92 o                         
   7   5   1         24.31         67.86        36.87 o                         
   8   5   1        240.03        343.27        60.39 o                         
   9   5   1         21.19         56.39        30.93 o                         
  -8   6   1         53.89         42.85        30.63 o                         
  -7   6   1        274.35        259.87        50.22 o                         
  -6   6   1         35.72         41.13        27.53 o                         
  -5   6   1        763.78        865.17        80.83 o                         
  -4   6   1        287.25        292.22        16.53 o                         
  -3   6   1       1799.16       1791.34        46.78 o                         
  -2   6   1        844.82        850.17        27.71 o                         
  -1   6   1        304.10        296.95        16.69 o                         
   0   6   1        173.44        224.08        25.70 o                         
   1   6   1       1016.37        875.81        50.86 o                         
   2   6   1        829.80        853.89        25.99 o                         
   3   6   1        868.26        784.23        27.10 o                         
   4   6   1         31.53         57.19        19.27 o                         
   5   6   1       1273.32       1280.53        37.96 o                         
   6   6   1          5.88         19.27        24.13 o                         
   7   6   1        287.55        271.25        27.06 o                         
   8   6   1          4.70        -27.77        27.77 o                         
  -8   7   1        137.88        129.51        35.31 o                         
  -7   7   1          0.25         28.04        30.18 o                         
  -6   7   1        210.11        147.88        33.02 o                         
  -5   7   1        327.25        325.11        27.87 o                         
  -4   7   1         69.79         91.85        17.91 o                         
  -3   7   1          8.28         18.61        16.25 o                         
  -2   7   1        322.88        348.23        19.40 o                         
  -1   7   1         31.35         18.55        16.38 o                         
   0   7   1         25.17         12.73        20.44 o                         
   1   7   1          0.01         -3.45        19.22 o                         
   2   7   1        687.61        736.37        27.96 o                         
   3   7   1        186.39        227.08        21.07 o                         
   4   7   1         41.58          6.95        17.46 o                         
   5   7   1        107.03         62.38        31.31 o                         
   6   7   1        199.97        171.83        37.66 o                         
   7   7   1          0.55         24.80        27.03 o                         
   8   7   1         31.61         39.52        30.54 o                         
  -7   8   1        177.29         92.85        34.33 o                         
  -6   8   1         17.11        -16.93        31.78 o                         
  -5   8   1          9.42          1.06        28.38 o                         
  -4   8   1          2.47         -6.35        22.93 o                         
  -3   8   1         23.67         39.87        18.00 o                         
  -2   8   1         38.96         45.01        27.89 o                         
  -1   8   1        957.45       1052.10        36.26 o                         
   0   8   1        136.78        200.88        54.99 o                         
   1   8   1        232.70        273.87        24.72 o                         
   2   8   1         27.67         38.29        19.25 o                         
   3   8   1          3.43        -11.46        17.53 o                         
   4   8   1        390.53        412.98        22.00 o                         
   5   8   1        112.00        151.80        31.47 o                         
   6   8   1         89.06         91.77        30.67 o                         
   7   8   1          0.72        -14.46        29.22 o                         
  -6   9   1        127.82        100.67        33.62 o                         
  -5   9   1         58.02         21.70        31.11 o                         
  -4   9   1        426.81        372.93        51.01 o                         
  -3   9   1         95.70         88.87        22.43 o                         
  -2   9   1        128.48        112.19        21.03 o                         
  -1   9   1        209.10        262.79        28.57 o                         
   0   9   1         75.23         54.43        27.39 o                         
   1   9   1         13.44        -17.71        22.94 o                         
   2   9   1          1.72        -11.41        22.23 o                         
   3   9   1         26.24         15.20        20.36 o                         
   4   9   1        747.85        628.07        36.88 o                         
   5   9   1          3.56          0.08        28.01 o                         
   6   9   1         50.78         85.25        53.24 o                         
  -5  10   1        148.03        149.09        57.21 o                         
  -4  10   1          3.41         10.28        45.29 o                         
  -3  10   1         36.80         30.22        30.35 o                         
  -2  10   1         13.76         20.11        22.46 o                         
  -1  10   1        324.62        325.97        29.15 o                         
   0  10   1        286.70        267.98        31.53 o                         
   1  10   1         37.16         89.11        29.50 o                         
   2  10   1         98.37        109.43        25.88 o                         
   3  10   1        102.92        110.21        30.17 o                         
   4  10   1          2.87        -19.82        27.87 o                         
   5  10   1        206.27        230.79        57.53 o                         
  -4  11   1         55.09         15.35        30.34 o                         
  -3  11   1          0.37        -52.21        60.07 o                         
  -2  11   1        140.29        114.94        26.52 o                         
  -1  11   1          4.95        -23.76        26.52 o                         
   0  11   1        103.98         93.96        31.91 o                         
   1  11   1         64.25         77.93        55.46 o                         
   2  11   1        115.36        121.26        40.05 o                         
   3  11   1          0.03        -22.21        35.84 o                         
   4  11   1          5.13         -5.61        38.84 o                         
  -2  12   1          2.52         -4.13        46.41 o                         
  -1  12   1         30.67          2.88        30.54 o                         
   0  12   1         17.93         -4.04        29.09 o                         
   1  12   1        117.27         71.79        36.39 o                         
   2  12   1          0.71        -27.03        29.03 o                         
 -10   0   2         75.47        154.47        59.44 o                         
  -8   0   2        599.70        526.03        53.08 o                         
  -6   0   2       1326.89       1284.73        73.42 o                         
  -4   0   2        704.47        706.56        27.18 o                         
  -2   0   2      25557.29      23220.61       589.24 o                         
   0   0   2      10937.73       9614.50       247.51 o                         
   2   0   2       7318.54       6737.57       278.91 o                         
   4   0   2       1318.01       1348.42        41.58 o                         
   6   0   2        626.99        533.35        23.53 o                         
   8   0   2        191.50        228.97        25.44 o                         
  10   0   2        308.34        336.28        47.04 o                         
 -10   1   2          0.00        -27.63        27.63 o                         
  -9   1   2        249.96        246.28        32.15 o                         
  -8   1   2        165.28        115.39        35.51 o                         
  -7   1   2         10.62         48.79        20.67 o                         
  -6   1   2        349.20        369.79        16.87 o                         
  -5   1   2        178.78        171.63        11.78 o                         
  -4   1   2         25.76         61.58        10.78 o                         
  -3   1   2       6196.91       6081.05       112.48 o                         
  -2   1   2        409.92        372.33        16.69 o                         
   0   1   2         85.59         43.92         4.19 o                         
   1   1   2        499.68        489.50        22.48 o                         
   2   1   2        213.21        175.84        10.76 o                         
   3   1   2        584.85        498.77        14.45 o                         
   4   1   2        570.09        561.50        20.46 o                         
   5   1   2       2011.83       1997.44        42.80 o                         
   6   1   2         10.09          6.08        12.58 o                         
   7   1   2        672.69        672.17        21.37 o                         
   8   1   2        296.25        266.44        21.91 o                         
   9   1   2        471.53        493.99        34.21 o                         
  10   1   2          7.88         32.49        34.56 o                         
 -10   2   2         14.12         13.48        35.44 o                         
  -9   2   2          0.72        -13.18        30.38 o                         
  -8   2   2        171.43        187.03        24.22 o                         
  -7   2   2        156.44        172.11        22.04 o                         
  -6   2   2        289.66        334.30        17.99 o                         
  -5   2   2        148.12        167.71        15.51 o                         
  -4   2   2       1714.30       1644.48        53.80 o                         
  -3   2   2       2996.85       2999.31       119.91 o                         
  -2   2   2        323.54        304.13        10.26 o                         
  -1   2   2       5866.23       5857.07       117.58 o                         
   0   2   2        721.24        687.19        17.32 o                         
   1   2   2       3052.61       2748.90        56.99 o                         
   2   2   2       5370.69       5511.01       130.93 o                         
   3   2   2        286.00        311.65        12.07 o                         
   4   2   2       4634.50       4649.66        86.82 o                         
   5   2   2        378.50        398.92        16.54 o                         
   6   2   2        268.85        276.18        30.96 o                         
   7   2   2         31.18         32.26        20.64 o                         
   8   2   2          1.48        -10.27        23.13 o                         
   9   2   2         15.44         26.60        28.04 o                         
  -9   3   2        119.92         90.13        35.52 o                         
  -8   3   2        197.88        153.91        26.36 o                         
  -7   3   2        224.67        272.07        19.59 o                         
  -6   3   2          3.61         30.61        17.81 o                         
  -5   3   2       1397.48       1349.27        36.10 o                         
  -4   3   2        740.73        752.95        20.01 o                         
  -3   3   2       3018.54       2994.50        57.60 o                         
  -2   3   2        232.26        231.21        11.22 o                         
  -1   3   2         12.82         15.53         9.93 o                         
   0   3   2       1740.65       1709.27        37.90 o                         
   1   3   2       2928.03       2493.92        53.56 o                         
   2   3   2         28.85         39.30        10.60 o                         
   3   3   2        551.07        547.20        19.49 o                         
   4   3   2        642.49        707.51        28.81 o                         
   5   3   2         46.86         82.29        14.69 o                         
   6   3   2          2.41         16.81        18.45 o                         
   7   3   2        264.52        288.90        25.35 o                         
   8   3   2         24.25         17.80        29.80 o                         
   9   3   2         36.99         71.70        29.04 o                         
  -9   4   2          9.61         23.25        25.99 o                         
  -8   4   2         26.06          9.50        22.40 o                         
  -7   4   2          0.87        -11.29        18.89 o                         
  -6   4   2       1157.35       1149.05        59.27 o                         
  -5   4   2         20.20         25.76        17.68 o                         
  -4   4   2         14.67         23.52        11.75 o                         
  -3   4   2       2083.66       2045.61        46.88 o                         
  -2   4   2       1742.33       1447.66        38.66 o                         
  -1   4   2        331.84        356.34        14.53 o                         
   0   4   2       1309.44       1331.63        32.85 o                         
   1   4   2       1360.02       1129.62        29.47 o                         
   2   4   2       1982.09       1886.54        57.19 o                         
   3   4   2       1043.25       1134.87        31.37 o                         
   4   4   2          2.31          8.65        12.03 o                         
   5   4   2        147.36        210.33        19.12 o                         
   6   4   2       1253.72       1293.46        38.65 o                         
   7   4   2         36.34         53.59        27.60 o                         
   8   4   2        656.07        669.90        47.84 o                         
   9   4   2         27.47         -5.30        34.17 o                         
  -9   5   2         30.34         24.84        27.72 o                         
  -8   5   2         46.09         44.20        30.07 o                         
  -7   5   2        550.41        518.43        33.89 o                         
  -6   5   2        119.23        124.93        28.92 o                         
  -5   5   2        593.69        578.62        27.24 o                         
  -4   5   2        117.43        138.52        20.07 o                         
  -3   5   2        524.12        515.06        18.30 o                         
  -2   5   2        478.72        547.72        20.09 o                         
  -1   5   2       1085.63       1057.49        28.96 o                         
   0   5   2         11.97          6.53        12.03 o                         
   1   5   2       2020.76       1878.75        54.83 o                         
   2   5   2        832.07        938.08        35.09 o                         
   3   5   2       2739.25       2840.56        64.81 o                         
   4   5   2         34.58         28.61        14.87 o                         
   5   5   2         41.41         47.93        17.93 o                         
   6   5   2        514.51        479.95        35.21 o                         
   7   5   2        150.96        215.88        48.31 o                         
   8   5   2        139.80        186.62        58.32 o                         
   9   5   2          6.76        -29.36        29.36 o                         
  -8   6   2         98.04        100.32        34.18 o                         
  -7   6   2         42.36         18.42        28.42 o                         
  -6   6   2         37.04         52.70        35.44 o                         
  -5   6   2         99.03        116.40        35.30 o                         
  -4   6   2        288.12        330.36        17.10 o                         
  -3   6   2        438.77        403.06        21.71 o                         
  -2   6   2        915.34        967.14        29.57 o                         
  -1   6   2         92.35        118.97        17.76 o                         
   0   6   2         34.92         21.14        19.27 o                         
   1   6   2        532.31        530.56        23.76 o                         
   2   6   2        668.30        701.87        29.47 o                         
   3   6   2        345.29        320.04        18.98 o                         
   4   6   2        980.12       1012.78        32.50 o                         
   5   6   2        320.55        350.22        20.43 o                         
   6   6   2        306.83        274.13        26.49 o                         
   7   6   2        133.53         70.36        85.50 o                         
   8   6   2         54.98         34.11        32.42 o                         
  -8   7   2          7.82         45.32        45.45 o                         
  -7   7   2        160.74        134.32        34.83 o                         
  -6   7   2        240.00        279.23        32.52 o                         
  -5   7   2        293.19        374.29        26.61 o                         
  -4   7   2         30.49         26.18        25.15 o                         
  -3   7   2        380.27        358.32        18.69 o                         
  -2   7   2          4.47        -10.99        15.62 o                         
  -1   7   2         71.75         99.63        26.52 o                         
   0   7   2          9.59         -4.77        16.80 o                         
   1   7   2        539.00        504.74        24.46 o                         
   2   7   2         33.07         28.49        18.17 o                         
   3   7   2        486.47        494.21        23.11 o                         
   4   7   2        210.38        276.63        21.56 o                         
   5   7   2        297.23        305.26        20.39 o                         
   6   7   2          1.85         -3.87        26.27 o                         
   7   7   2         42.19          5.61        32.10 o                         
   8   7   2         13.04         -3.11        29.05 o                         
  -7   8   2         18.82        -13.73        31.03 o                         
  -6   8   2        185.52        201.24        36.65 o                         
  -5   8   2        126.74        115.50        32.48 o                         
  -4   8   2        203.80        169.49        29.74 o                         
  -3   8   2        337.51        356.35        29.77 o                         
  -2   8   2         82.02        129.48        24.62 o                         
  -1   8   2         64.73         62.31        34.18 o                         
   0   8   2        939.70        917.10        40.11 o                         
   1   8   2        350.33        359.15        27.83 o                         
   2   8   2        274.22        343.49        25.98 o                         
   3   8   2        492.43        482.55        24.30 o                         
   4   8   2         80.75         93.37        21.15 o                         
   5   8   2        215.13        198.65        32.38 o                         
   6   8   2          0.58        -14.36        33.21 o                         
   7   8   2          8.16         28.42        28.32 o                         
  -6   9   2          7.64         -8.16        50.70 o                         
  -5   9   2         58.84         67.95        30.54 o                         
  -4   9   2         86.28         57.65        39.25 o                         
  -3   9   2          3.26        -22.32        22.32 o                         
  -2   9   2        105.29         70.17        19.93 o                         
  -1   9   2         32.48         61.44        22.40 o                         
   0   9   2        261.71        248.53        25.50 o                         
   1   9   2        177.84        183.89        32.57 o                         
   2   9   2         10.37         -3.74        28.00 o                         
   3   9   2         72.82         38.94        22.18 o                         
   4   9   2         43.79         28.56        22.64 o                         
   5   9   2         71.26         71.96        29.70 o                         
   6   9   2          6.89        -23.54        28.09 o                         
  -5  10   2         39.74          1.05        28.45 o                         
  -4  10   2        119.80        137.05        33.43 o                         
  -3  10   2        188.72         90.67        32.46 o                         
  -2  10   2         50.62        -15.92        21.76 o                         
  -1  10   2        136.64        164.09        40.21 o                         
   0  10   2        172.34        237.01        40.37 o                         
   1  10   2         10.84          6.83        24.66 o                         
   2  10   2        220.93        270.32        30.68 o                         
   3  10   2          0.30        -23.92        23.92 o                         
   4  10   2         41.10          5.71        29.01 o                         
   5  10   2         29.51         33.62        31.80 o                         
  -4  11   2          0.86         21.62        31.01 o                         
  -3  11   2         23.93        -34.98        34.98 o                         
  -2  11   2          0.00        -30.73        30.98 o                         
  -1  11   2        153.49        169.22        33.68 o                         
   0  11   2         11.30         -1.91        27.19 o                         
   1  11   2        284.19        257.85        53.24 o                         
   2  11   2          2.07        -15.51        26.35 o                         
   3  11   2         13.33          9.89        25.00 o                         
   4  11   2          6.77          5.86        41.72 o                         
  -2  12   2          4.87        -34.96        43.54 o                         
  -1  12   2          8.39        -11.04        29.88 o                         
   0  12   2         45.10         16.91        30.77 o                         
   1  12   2          0.62        -17.69        30.30 o                         
   2  12   2         38.22         43.33        31.57 o                         
  -9   0   3          2.17        -24.16        49.58 o                         
  -7   0   3         13.51         32.74        40.05 o                         
  -5   0   3        279.39        277.74        17.76 o                         
  -3   0   3      13661.02      13049.71       435.29 o                         
  -1   0   3        523.45        539.57        37.66 o                         
   1   0   3       1968.01       2475.20        62.03 o                         
   3   0   3        153.56        142.05        15.50 o                         
   5   0   3       3557.27       3610.95        96.75 o                         
   7   0   3         28.54         18.45        20.18 o                         
   9   0   3        740.45        645.54        55.94 o                         
 -10   1   3        161.71         99.65        74.85 o                         
  -9   1   3          0.04        -25.87        25.87 o                         
  -8   1   3        131.53        113.79        42.91 o                         
  -7   1   3        141.69        170.24        26.94 o                         
  -6   1   3        219.24        228.86        17.22 o                         
  -5   1   3         33.69         27.83        13.72 o                         
  -4   1   3       1752.03       1667.41        43.45 o                         
  -3   1   3        479.12        506.85        15.45 o                         
  -2   1   3       2538.85       2281.35       106.71 o                         
  -1   1   3        803.15        583.97        15.12 o                         
   0   1   3      20417.17      19409.85       579.04 o                         
   1   1   3      15725.22      15479.54       584.29 o                         
   2   1   3        258.92        325.52        21.10 o                         
   3   1   3          0.59         -6.42         8.63 o                         
   4   1   3        674.65        750.78        20.30 o                         
   5   1   3        221.85        227.34        12.56 o                         
   6   1   3       1437.59       1403.89        31.15 o                         
   7   1   3        177.94        251.24        23.54 o                         
   8   1   3         77.49        106.52        20.37 o                         
   9   1   3         35.82         21.72        25.62 o                         
 -10   2   3         22.93        -18.23        34.99 o                         
  -9   2   3        575.60        508.83        31.50 o                         
  -8   2   3        226.79        233.81        31.70 o                         
  -7   2   3        135.10        130.00        26.65 o                         
  -6   2   3          1.49        -16.22        16.22 o                         
  -5   2   3       2089.59       1977.58        42.97 o                         
  -4   2   3       2155.83       2217.80        45.84 o                         
  -3   2   3        712.82        702.61        86.45 o                         
  -2   2   3       3720.93       3722.11       203.90 o                         
  -1   2   3       8247.26       8235.62       225.19 o                         
   0   2   3       7346.03       6448.46       223.85 o                         
   1   2   3          9.73         -0.71         6.39 o                         
   2   2   3        167.74        166.17        11.84 o                         
   3   2   3       2579.06       2660.99        51.90 o                         
   4   2   3          7.35         -0.64        10.21 o                         
   5   2   3        205.61        225.81        26.01 o                         
   6   2   3          8.10         21.45        13.98 o                         
   7   2   3        689.64        662.87        24.04 o                         
   8   2   3         26.13         28.13        23.38 o                         
   9   2   3         16.72         26.46        28.97 o                         
  -9   3   3         95.78        127.62        38.05 o                         
  -8   3   3         79.38         74.62        21.75 o                         
  -7   3   3        534.84        505.63        22.97 o                         
  -6   3   3        881.83        947.46        37.88 o                         
  -5   3   3        177.46        218.31        54.67 o                         
  -4   3   3        257.06        191.71        16.00 o                         
  -3   3   3       1200.04       1225.12        29.78 o                         
  -2   3   3        922.10        934.03        44.62 o                         
  -1   3   3       1063.77       1036.19        25.77 o                         
   0   3   3       1982.45       2013.59        43.59 o                         
   1   3   3         93.45         44.59        28.29 o                         
   2   3   3        578.61        636.08        23.13 o                         
   3   3   3         86.98        138.34        16.13 o                         
   4   3   3          2.64         -9.19         9.19 o                         
   5   3   3         61.68         60.37        14.05 o                         
   6   3   3        314.50        309.19        20.39 o                         
   7   3   3        225.28        248.77        22.08 o                         
   8   3   3        142.65        254.59        54.99 o                         
   9   3   3        283.35        293.95        31.01 o                         
  -9   4   3         13.05        -17.20        32.54 o                         
  -8   4   3          4.75        -16.78        22.12 o                         
  -7   4   3        250.52        263.25        18.85 o                         
  -6   4   3         32.94          4.95        19.41 o                         
  -5   4   3         31.29         39.47        24.36 o                         
  -4   4   3        467.62        462.23        19.64 o                         
  -3   4   3       1967.76       2006.69        72.33 o                         
  -2   4   3         53.16         38.86        11.65 o                         
  -1   4   3        545.15        545.13        18.10 o                         
   0   4   3       3102.71       3159.18        66.53 o                         
   1   4   3       3286.90       2953.89       155.90 o                         
   2   4   3        310.62        315.53        16.06 o                         
   3   4   3        115.78        190.61        14.98 o                         
   4   4   3        168.90        220.09        43.07 o                         
   5   4   3         48.98        113.73        24.13 o                         
   6   4   3        174.53        208.03        28.70 o                         
   7   4   3        208.38        186.61        40.69 o                         
   8   4   3         19.56         41.23        29.32 o                         
   9   4   3        131.74        222.10        38.24 o                         
  -9   5   3          5.32          2.36        27.83 o                         
  -8   5   3         45.05         66.34        26.78 o                         
  -7   5   3         15.69         17.71        23.60 o                         
  -6   5   3        740.73        703.07        37.21 o                         
  -5   5   3        321.50        255.97        21.69 o                         
  -4   5   3        835.67        918.04        25.71 o                         
  -3   5   3        293.19        285.23        14.74 o                         
  -2   5   3        257.75        222.34        14.50 o                         
  -1   5   3        524.93        547.62        19.89 o                         
   0   5   3       1256.32       1123.40        29.90 o                         
   1   5   3        412.29        478.33        20.96 o                         
   2   5   3       1438.89       1451.02        38.03 o                         
   3   5   3        926.51       1013.69        30.73 o                         
   4   5   3       1130.56       1175.03        35.23 o                         
   5   5   3        230.74        270.81        37.98 o                         
   6   5   3        771.88        830.70        31.12 o                         
   7   5   3         52.21         55.90        36.87 o                         
   8   5   3         50.86         24.98        27.72 o                         
   9   5   3          0.01        -11.51        29.76 o                         
  -8   6   3         28.68          5.06        31.10 o                         
  -7   6   3        517.10        450.31        33.36 o                         
  -6   6   3        224.55        284.17        29.69 o                         
  -5   6   3          1.42          8.85        22.43 o                         
  -4   6   3        473.10        464.66        29.90 o                         
  -3   6   3        432.43        406.15        19.60 o                         
  -2   6   3         15.84         32.45        15.09 o                         
  -1   6   3       2682.37       2748.96        81.68 o                         
   0   6   3        294.73        288.10        19.51 o                         
   1   6   3        173.35        275.08        23.62 o                         
   2   6   3         40.38         33.88        16.73 o                         
   3   6   3       2032.18       2079.90        52.23 o                         
   4   6   3        519.55        508.72        23.20 o                         
   5   6   3        232.13        234.31        32.98 o                         
   6   6   3        260.02        258.36        22.24 o                         
   7   6   3        117.17        143.79        48.15 o                         
   8   6   3          0.01         -3.78        28.10 o                         
  -8   7   3         41.61         29.23        35.01 o                         
  -7   7   3          0.63          2.16        30.45 o                         
  -6   7   3        207.72        232.21        49.42 o                         
  -5   7   3        295.33        283.23        27.13 o                         
  -4   7   3         62.79         61.44        37.81 o                         
  -3   7   3         14.45          8.66        16.13 o                         
  -2   7   3        329.23        367.10        31.01 o                         
  -1   7   3         16.03          6.02        16.10 o                         
   0   7   3        221.13        292.61        26.68 o                         
   1   7   3        496.51        509.15        42.27 o                         
   2   7   3        829.92        772.51        30.26 o                         
   3   7   3          0.03        -16.41        16.41 o                         
   4   7   3         78.25         73.49        20.09 o                         
   5   7   3          6.11        -13.81        16.89 o                         
   6   7   3          6.99         16.39        24.25 o                         
   7   7   3          2.65         -2.94        26.41 o                         
   8   7   3        116.95         85.59        31.97 o                         
  -7   8   3         75.35         46.21        34.72 o                         
  -6   8   3          1.59          0.23        27.87 o                         
  -5   8   3        101.81        103.21        27.76 o                         
  -4   8   3         39.56         15.14        25.09 o                         
  -3   8   3        115.96        140.16        27.15 o                         
  -2   8   3        885.52        828.09        29.77 o                         
  -1   8   3         82.35         64.22        26.43 o                         
   0   8   3        182.74        296.13        35.29 o                         
   1   8   3        178.99        223.16        31.86 o                         
   2   8   3         57.21         66.91        23.75 o                         
   3   8   3        263.19        265.90        29.10 o                         
   4   8   3          1.45        -17.21        17.21 o                         
   5   8   3          2.31         -1.07        17.94 o                         
   6   8   3          2.52         -4.96        25.39 o                         
   7   8   3          8.47         10.55        28.83 o                         
  -6   9   3         10.26        -12.01        31.18 o                         
  -5   9   3          0.32          8.95        29.85 o                         
  -4   9   3        437.31        482.14        68.17 o                         
  -3   9   3        180.72        150.59        32.42 o                         
  -2   9   3         24.54         16.04        27.98 o                         
  -1   9   3         11.74        -19.07        20.89 o                         
   0   9   3         73.97         71.10        32.16 o                         
   1   9   3        186.87        232.61        33.40 o                         
   2   9   3        421.32        461.40        29.84 o                         
   3   9   3         42.48          9.25        22.35 o                         
   4   9   3        136.20         88.39        21.15 o                         
   5   9   3         15.56          7.15        27.29 o                         
   6   9   3         17.45         81.57        31.32 o                         
  -5  10   3         24.95         34.09        31.94 o                         
  -4  10   3         15.91          6.52        28.32 o                         
  -3  10   3        217.12        239.13        46.28 o                         
  -2  10   3         30.71          8.08        52.10 o                         
  -1  10   3         34.03         32.90        25.47 o                         
   0  10   3         29.18         22.55        25.60 o                         
   1  10   3         64.11         48.04        28.45 o                         
   2  10   3        157.57        218.98        35.03 o                         
   3  10   3        126.80        231.60        37.77 o                         
   4  10   3          9.70         43.11        23.52 o                         
   5  10   3        267.77        251.23        43.70 o                         
  -4  11   3         38.79         38.99        43.39 o                         
  -3  11   3          6.74         32.33        29.42 o                         
  -2  11   3         14.83         31.04        35.73 o                         
  -1  11   3          2.12        -28.39        28.39 o                         
   0  11   3        133.52         94.24        31.69 o                         
   1  11   3         50.32         96.36        69.61 o                         
   2  11   3         96.20         51.27        30.44 o                         
   3  11   3          1.79        -23.73        23.73 o                         
   4  11   3          8.45          7.86        41.68 o                         
  -1  12   3         91.61         60.07        47.99 o                         
   0  12   3          0.24         54.38        32.90 o                         
   1  12   3          9.51         16.66        32.01 o                         
 -10   0   4         12.54        -36.23        52.76 o                         
  -8   0   4        941.51        968.79        72.47 o                         
  -6   0   4         38.32         54.74        18.17 o                         
  -4   0   4      11934.24      11294.99       476.13 o                         
  -2   0   4          2.68         17.48        11.92 o                         
   0   0   4       3238.00       3008.00       112.84 o                         
   2   0   4        186.86        183.81        13.40 o                         
   4   0   4       6717.60       6543.80       163.39 o                         
   6   0   4         13.35         32.86        24.12 o                         
   8   0   4       1156.97       1146.46        48.31 o                         
 -10   1   4          1.73          2.34        31.98 o                         
  -9   1   4        190.50        174.15        68.02 o                         
  -8   1   4          0.74          8.39        28.31 o                         
  -7   1   4         35.20         28.33        18.46 o                         
  -6   1   4         17.06         16.19        16.48 o                         
  -5   1   4       1985.37       1983.64        46.70 o                         
  -4   1   4        597.17        660.63        27.89 o                         
  -3   1   4         28.02         50.90        12.44 o                         
  -2   1   4         63.13        117.71        14.07 o                         
  -1   1   4          8.57         32.71         8.48 o                         
   0   1   4       8286.08       7995.95       163.80 o                         
   1   1   4      31539.31      31414.78       730.10 o                         
   2   1   4        350.23        419.31        13.50 o                         
   3   1   4        710.08        705.62        18.30 o                         
   4   1   4        433.74        513.30        16.88 o                         
   5   1   4        572.20        601.78        17.68 o                         
   6   1   4        120.24        156.73        16.47 o                         
   7   1   4        566.76        613.46        23.20 o                         
   8   1   4          0.13        -19.09        19.09 o                         
   9   1   4         79.97        114.13        36.53 o                         
  -9   2   4          1.33        -23.98        27.54 o                         
  -8   2   4        322.00        331.50        25.09 o                         
  -7   2   4        418.97        407.75        23.49 o                         
  -6   2   4        939.46        906.05        32.43 o                         
  -5   2   4        298.51        311.44        18.94 o                         
  -4   2   4         23.78         27.78        14.72 o                         
  -3   2   4        187.33        178.01        13.39 o                         
  -2   2   4      10739.25       9299.73       202.86 o                         
  -1   2   4         42.26         87.04        10.87 o                         
   0   2   4       7347.20       6561.41       135.01 o                         
   1   2   4          2.22         15.33         9.69 o                         
   2   2   4       3811.99       3579.33        75.05 o                         
   3   2   4        373.18        363.73        16.67 o                         
   4   2   4        543.36        593.90        15.71 o                         
   5   2   4        160.14        165.47        13.50 o                         
   6   2   4        762.75        784.50        25.69 o                         
   7   2   4        179.47        219.10        22.56 o                         
   8   2   4         48.65         57.46        24.64 o                         
   9   2   4         32.08         39.83        31.63 o                         
  -9   3   4         97.00         61.53        43.54 o                         
  -8   3   4          4.06        -19.17        19.17 o                         
  -7   3   4        675.02        640.97        25.74 o                         
  -6   3   4        201.60        297.72        28.31 o                         
  -5   3   4       1955.10       1898.39        45.51 o                         
  -4   3   4         35.06         50.43        20.54 o                         
  -3   3   4       1065.63       1033.38        30.91 o                         
  -2   3   4        549.48        512.56        42.75 o                         
  -1   3   4        918.20        841.96        23.75 o                         
   0   3   4       1690.72       1590.82        43.62 o                         
   1   3   4        191.83        186.02        20.13 o                         
   2   3   4       1509.07       1581.17        38.51 o                         
   3   3   4        365.47        369.01        17.26 o                         
   4   3   4        117.50        169.35        20.22 o                         
   5   3   4        330.88        337.69        22.51 o                         
   6   3   4          3.81          2.84        16.03 o                         
   7   3   4        276.93        231.02        26.53 o                         
   8   3   4         39.52         79.26        31.01 o                         
   9   3   4          1.12          0.64        40.05 o                         
  -9   4   4         32.80         61.26        36.34 o                         
  -8   4   4        398.32        388.71        25.10 o                         
  -7   4   4         94.28        102.96        26.71 o                         
  -6   4   4          3.71        -16.30        16.30 o                         
  -5   4   4        229.92        261.54        21.04 o                         
  -4   4   4        143.17        172.69        21.41 o                         
  -3   4   4        128.66        159.79        33.99 o                         
  -2   4   4       2400.23       2572.66        86.68 o                         
  -1   4   4       2167.31       2163.67        61.18 o                         
   0   4   4       5113.98       4971.21       100.74 o                         
   1   4   4        562.07        545.68        20.10 o                         
   2   4   4       1303.90       1339.29        43.04 o                         
   3   4   4         50.72         51.65        15.29 o                         
   4   4   4       2359.29       2464.58        59.05 o                         
   5   4   4          0.95         -5.33        17.24 o                         
   6   4   4         43.80         46.66        20.65 o                         
   7   4   4        127.58        217.48        32.41 o                         
   8   4   4        430.77        441.71        33.15 o                         
   9   4   4          0.25        -22.55        31.01 o                         
  -9   5   4         64.18         54.69        38.31 o                         
  -8   5   4         19.91         38.92        26.69 o                         
  -7   5   4        293.77        305.69        21.10 o                         
  -6   5   4         57.42         41.90        34.37 o                         
  -5   5   4        917.97        927.57        40.68 o                         
  -4   5   4         12.05          4.03        19.92 o                         
  -3   5   4        117.42        162.57        16.07 o                         
  -2   5   4          8.81          0.35        11.82 o                         
  -1   5   4        550.09        636.54        21.29 o                         
   0   5   4        248.23        259.20        14.14 o                         
   1   5   4       1432.59       1309.10        35.35 o                         
   2   5   4         14.68         24.63        13.59 o                         
   3   5   4         11.07         12.59        15.44 o                         
   4   5   4          0.01        -13.62        15.59 o                         
   5   5   4        431.73        429.15        22.60 o                         
   6   5   4        314.89        374.34        26.13 o                         
   7   5   4        309.40        341.94        29.89 o                         
   8   5   4        124.85        154.76        35.43 o                         
  -8   6   4        106.61        100.77        31.03 o                         
  -7   6   4         21.06        -18.24        30.66 o                         
  -6   6   4        284.28        233.26        40.45 o                         
  -5   6   4         15.60        -21.49        21.49 o                         
  -4   6   4        200.67        210.66        29.54 o                         
  -3   6   4          3.46          8.19        14.16 o                         
  -2   6   4       1313.08       1274.04        44.03 o                         
  -1   6   4       1339.01       1336.43        36.28 o                         
   0   6   4        485.46        425.26        18.49 o                         
   1   6   4        183.08         79.16        79.30 o                         
   2   6   4       1489.53       1556.13        50.88 o                         
   3   6   4        287.38        315.32        20.08 o                         
   4   6   4        529.44        489.42        23.25 o                         
   5   6   4         26.43         50.91        19.11 o                         
   6   6   4        123.19        153.11        23.88 o                         
   7   6   4          2.44          7.09        40.05 o                         
   8   6   4         81.31        107.95        39.57 o                         
  -8   7   4          3.05         -6.36        35.27 o                         
  -7   7   4         62.77         64.47        32.12 o                         
  -6   7   4         23.63         50.69        29.11 o                         
  -5   7   4        291.03        318.52        24.90 o                         
  -4   7   4        188.91        211.32        35.87 o                         
  -3   7   4        301.46        348.57        25.05 o                         
  -2   7   4        133.34        208.41        23.37 o                         
  -1   7   4        648.43        649.06        24.99 o                         
   0   7   4          6.42         -5.87        18.83 o                         
   1   7   4        417.89        412.15        26.72 o                         
   2   7   4          0.04         -8.06        18.64 o                         
   3   7   4        318.03        370.17        21.11 o                         
   4   7   4        270.71        281.78        19.79 o                         
   5   7   4         28.36          6.43        19.54 o                         
   6   7   4          8.49         31.13        19.95 o                         
   7   7   4        173.57        152.66        96.94 o                         
   8   7   4          0.41         -1.85        58.80 o                         
  -7   8   4          1.66         29.74        32.33 o                         
  -6   8   4        182.22        105.26        33.68 o                         
  -5   8   4         65.26         42.00        26.00 o                         
  -4   8   4        538.79        580.70        65.78 o                         
  -3   8   4         13.13        -12.75        42.69 o                         
  -2   8   4        229.00        237.14        20.09 o                         
  -1   8   4         66.23         47.90        18.71 o                         
   0   8   4         50.93         79.48        26.13 o                         
   1   8   4         23.29         13.36        32.51 o                         
   2   8   4        215.51        210.42        23.79 o                         
   3   8   4        189.07        160.05        46.04 o                         
   4   8   4         31.15         13.47        21.31 o                         
   5   8   4          0.07          0.59        18.04 o                         
   6   8   4          6.97         22.47        27.00 o                         
   7   8   4         12.49          6.14        28.74 o                         
  -6   9   4          0.14          8.68        31.86 o                         
  -5   9   4         10.61        -20.91        33.21 o                         
  -4   9   4         51.15         47.38        60.61 o                         
  -3   9   4          4.57          7.54        25.41 o                         
  -2   9   4         50.98         35.88        30.51 o                         
  -1   9   4        401.25        368.59        28.64 o                         
   0   9   4         25.45        -14.33        26.68 o                         
   1   9   4        320.70        343.32        28.45 o                         
   2   9   4         14.13         22.58        25.67 o                         
   3   9   4         36.46         26.09        22.84 o                         
   4   9   4         36.04         12.64        28.90 o                         
   5   9   4        196.89        160.57        27.26 o                         
   6   9   4         44.80         -8.55        28.01 o                         
  -5  10   4         16.32          9.08        30.79 o                         
  -4  10   4         93.30         44.34        27.25 o                         
  -3  10   4          1.24        -11.08        25.98 o                         
  -2  10   4         80.11         51.01        38.39 o                         
  -1  10   4         19.13         -5.35        23.96 o                         
   0  10   4        194.48        214.37        40.53 o                         
   1  10   4         34.99        101.42        45.77 o                         
   2  10   4          9.81        -17.35        25.79 o                         
   3  10   4         26.06         34.30        23.59 o                         
   4  10   4        158.01        169.20        28.51 o                         
   5  10   4         15.71         18.43        35.18 o                         
  -4  11   4         15.80         12.93        31.65 o                         
  -3  11   4         57.40         91.98        42.97 o                         
  -2  11   4          2.89        -32.51        34.91 o                         
  -1  11   4         67.98         22.26        36.37 o                         
   0  11   4          1.88         -9.17        27.17 o                         
   1  11   4         62.26         51.46        30.50 o                         
   2  11   4          0.22         21.28        29.73 o                         
   3  11   4         34.98         15.04        28.62 o                         
   4  11   4          2.92        -36.04        36.04 o                         
  -1  12   4          0.03         20.34        44.82 o                         
   0  12   4         16.37         -3.96        29.97 o                         
   1  12   4         14.06         -0.61        29.32 o                         
  -9   0   5         23.38         33.37        51.49 o                         
  -7   0   5        157.99        150.98        50.54 o                         
  -5   0   5       6233.80       6122.18       163.58 o                         
  -3   0   5       2397.34       1978.52        56.35 o                         
  -1   0   5        228.78        215.23        13.28 o                         
   3   0   5       5390.87       5317.72       133.28 o                         
   5   0   5       1438.96       1537.10        69.93 o                         
   7   0   5       1062.43       1038.04        62.30 o                         
   9   0   5        234.49        304.78        42.64 o                         
  -9   1   5          7.90         -5.81        52.44 o                         
  -8   1   5        203.43        242.54        46.41 o                         
  -7   1   5        602.69        612.42        37.95 o                         
  -6   1   5        381.71        357.95        20.85 o                         
  -5   1   5        169.58        157.68        11.19 o                         
  -4   1   5       1688.69       1609.61        52.53 o                         
  -3   1   5        106.17        154.78        25.40 o                         
  -2   1   5        103.28        101.51        10.61 o                         
  -1   1   5        803.41        701.69        18.87 o                         
   0   1   5       1118.67        926.02        48.59 o                         
   1   1   5      16122.44      17480.86       410.17 o                         
   2   1   5       2528.59       2631.15        51.28 o                         
   3   1   5        166.96        163.30        13.53 o                         
   4   1   5       1788.97       1822.02        38.42 o                         
   5   1   5        316.34        313.43        16.33 o                         
   6   1   5        190.30        281.07        22.66 o                         
   7   1   5         36.89         53.77        19.15 o                         
   8   1   5         16.67         16.22        20.83 o                         
   9   1   5          2.41         15.61        31.68 o                         
  -9   2   5        124.67         90.63        31.96 o                         
  -8   2   5          1.14         10.15        32.99 o                         
  -7   2   5       2130.04       2020.96        58.37 o                         
  -6   2   5        200.80        278.12        35.14 o                         
  -5   2   5          5.07          3.46        17.34 o                         
  -4   2   5        349.48        341.59        18.56 o                         
  -3   2   5       4694.06       4089.53       116.02 o                         
  -2   2   5        275.13        282.56        32.89 o                         
  -1   2   5         13.39         11.78         8.73 o                         
   0   2   5        541.74        556.96        17.29 o                         
   1   2   5       3547.62       3492.49        95.74 o                         
   2   2   5        696.16        674.71        21.22 o                         
   3   2   5        179.80        189.04        13.87 o                         
   4   2   5          7.85          4.13        11.83 o                         
   5   2   5       1582.08       1559.38        68.82 o                         
   6   2   5        400.44        335.82        17.94 o                         
   7   2   5         12.80          9.29        34.44 o                         
   8   2   5         40.75         38.54        23.28 o                         
   9   2   5         85.19        169.88        55.94 o                         
  -9   3   5          0.80         -8.41        26.12 o                         
  -8   3   5        226.97        235.04        43.34 o                         
  -7   3   5         54.17         57.00        20.65 o                         
  -6   3   5       1726.00       1818.93        53.83 o                         
  -5   3   5        159.56        288.55        27.69 o                         
  -4   3   5        486.45        405.95        20.93 o                         
  -3   3   5        171.98        180.66        21.62 o                         
  -2   3   5       1675.61       1539.62        37.24 o                         
  -1   3   5        211.38        240.12        17.35 o                         
   0   3   5        653.98        640.62        20.19 o                         
   1   3   5         12.53         10.72         9.50 o                         
   2   3   5         69.45         55.33        18.80 o                         
   3   3   5        254.76        268.30        16.10 o                         
   4   3   5        353.60        324.87        19.92 o                         
   5   3   5         19.70         35.07        20.64 o                         
   6   3   5        973.52        929.20        33.06 o                         
   7   3   5        188.73        210.90        23.79 o                         
   8   3   5         17.03         48.65        25.18 o                         
   9   3   5         66.96         67.88        85.98 o                         
  -9   4   5        103.37         64.44        52.92 o                         
  -8   4   5         53.34         22.44        21.03 o                         
  -7   4   5         14.76          6.92        19.82 o                         
  -6   4   5         96.89        127.91        21.72 o                         
  -5   4   5        236.25        271.40        20.18 o                         
  -4   4   5          5.02          2.53        17.02 o                         
  -3   4   5        284.37        260.63        19.63 o                         
  -2   4   5       1365.91       1412.75        34.93 o                         
  -1   4   5       3065.34       3241.03        68.78 o                         
   0   4   5         91.64        123.18        32.85 o                         
   1   4   5         72.43        -38.14        38.14 o                         
   2   4   5        107.47         37.95        26.63 o                         
   3   4   5       3730.97       3983.47       109.77 o                         
   4   4   5         97.86        130.34        28.91 o                         
   5   4   5          2.41          1.91        17.92 o                         
   6   4   5         16.42         44.11        20.57 o                         
   7   4   5          5.53          3.92        34.26 o                         
   8   4   5          0.77          1.59        39.73 o                         
   9   4   5         39.19         72.29        34.49 o                         
  -9   5   5          3.10        -16.35        33.14 o                         
  -8   5   5         42.19         36.34        30.54 o                         
  -7   5   5        165.50        167.25        27.69 o                         
  -6   5   5        203.35        286.37        32.23 o                         
  -5   5   5         70.84        118.34        37.93 o                         
  -4   5   5        843.29        762.16        34.60 o                         
  -3   5   5        436.36        400.73        17.25 o                         
  -2   5   5        808.19        756.77        24.24 o                         
  -1   5   5         30.05         13.75        13.30 o                         
   0   5   5        540.60        540.89        19.11 o                         
   1   5   5        124.63        235.84        24.94 o                         
   2   5   5        168.56        184.84        30.01 o                         
   3   5   5        228.00        246.08        18.24 o                         
   4   5   5        910.44        976.47        38.78 o                         
   5   5   5         97.41        143.28        27.80 o                         
   6   5   5        293.41        312.84        21.90 o                         
   7   5   5          6.02          1.20        20.82 o                         
   8   5   5        447.47        447.58        34.37 o                         
  -8   6   5          0.32        -11.24        27.65 o                         
  -7   6   5        363.78        330.21        24.64 o                         
  -6   6   5        127.01         76.04        26.46 o                         
  -5   6   5          5.03         -5.71        23.21 o                         
  -4   6   5         32.38         -2.57        20.36 o                         
  -3   6   5        231.76        225.98        23.94 o                         
  -2   6   5         87.99        186.34        23.86 o                         
  -1   6   5        511.83        536.68        21.53 o                         
   0   6   5         12.35          8.66        14.18 o                         
   1   6   5        896.78        873.25        35.28 o                         
   2   6   5        762.23        822.09        30.30 o                         
   3   6   5        599.82        664.26        31.08 o                         
   4   6   5         14.76          5.16        18.19 o                         
   5   6   5        138.47        181.26        23.65 o                         
   6   6   5         16.97         32.78        23.51 o                         
   7   6   5         86.79         75.30        30.83 o                         
   8   6   5         60.57         44.76        30.90 o                         
  -8   7   5          0.99        -10.88        28.42 o                         
  -7   7   5         32.11         29.79        32.42 o                         
  -6   7   5         75.44         80.57        28.32 o                         
  -5   7   5         65.38         62.94        25.09 o                         
  -4   7   5        121.82        157.55        28.54 o                         
  -3   7   5         27.25         21.13        23.13 o                         
  -2   7   5        474.12        500.40        22.77 o                         
  -1   7   5         25.73          7.57        16.81 o                         
   0   7   5        918.69        909.41        38.94 o                         
   1   7   5         56.02         94.79        28.38 o                         
   2   7   5        866.95        938.49        33.09 o                         
   3   7   5         20.74         25.96        19.28 o                         
   4   7   5        176.54        203.07        40.46 o                         
   5   7   5        164.25        212.74        27.29 o                         
   6   7   5        219.49        277.25        36.61 o                         
   7   7   5          2.97        -25.59        25.59 o                         
  -7   8   5         50.66         46.20        65.79 o                         
  -6   8   5          0.10         77.98        30.99 o                         
  -5   8   5        221.77        254.99        57.22 o                         
  -4   8   5         47.74         33.66        26.41 o                         
  -3   8   5        490.36        456.23        30.73 o                         
  -2   8   5         42.75         68.56        19.65 o                         
  -1   8   5         87.95         92.50        32.62 o                         
   0   8   5        772.34        753.04        36.41 o                         
   1   8   5        147.52        134.28        67.09 o                         
   2   8   5         92.87         32.25        30.33 o                         
   3   8   5         41.79         67.87        22.58 o                         
   4   8   5          0.83         17.18        18.65 o                         
   5   8   5         57.98         55.71        31.26 o                         
   6   8   5         12.25         20.92        37.35 o                         
   7   8   5         62.38         93.23        32.89 o                         
  -6   9   5         70.56         49.06        31.88 o                         
  -5   9   5          1.42        -19.52        26.82 o                         
  -4   9   5        105.97         76.39        29.25 o                         
  -3   9   5         40.08         34.88        26.04 o                         
  -2   9   5          8.28         10.42        23.58 o                         
  -1   9   5         13.67         48.41        25.35 o                         
   0   9   5       1060.17       1225.56        49.21 o                         
   1   9   5         16.51         10.65        23.97 o                         
   2   9   5         46.27         17.50        35.12 o                         
   3   9   5          6.96         -7.45        20.01 o                         
   4   9   5         46.25         44.36        23.71 o                         
   5   9   5          1.96          5.11        20.27 o                         
   6   9   5          9.34        -15.02        28.69 o                         
  -5  10   5         31.67        -19.41        42.91 o                         
  -4  10   5         14.19         39.11        40.68 o                         
  -3  10   5         47.93         31.42        44.18 o                         
  -2  10   5          3.80         24.13        35.65 o                         
  -1  10   5        279.57        230.10        82.48 o                         
   0  10   5         45.56         17.09        29.42 o                         
   1  10   5         48.42         55.40        34.74 o                         
   2  10   5          4.52         23.40        27.51 o                         
   3  10   5         42.32         53.69        27.42 o                         
   4  10   5         30.74         -1.71        36.46 o                         
   5  10   5         71.74         17.98        38.25 o                         
  -4  11   5         51.17        -29.56        45.45 o                         
  -3  11   5         70.39        107.62        44.49 o                         
  -2  11   5         27.02         28.85        37.59 o                         
  -1  11   5          0.42         24.57        36.73 o                         
   0  11   5         14.09         18.23        39.00 o                         
   1  11   5          9.33         -5.31        28.31 o                         
   2  11   5        117.51         87.57        49.42 o                         
   3  11   5          4.80        -13.44        29.32 o                         
  -8   0   6        129.34         94.08        47.99 o                         
  -6   0   6        440.20        517.13        48.63 o                         
  -4   0   6        531.48        515.80        21.32 o                         
  -2   0   6       1570.79       1453.33        43.12 o                         
   0   0   6        120.09        148.34        17.58 o                         
   2   0   6         12.80         -0.61        16.26 o                         
   4   0   6         29.32         79.95        20.09 o                         
   6   0   6       1389.17       1493.87        71.52 o                         
   8   0   6        178.37        209.87        35.37 o                         
  -9   1   6         16.61         -3.43        35.15 o                         
  -8   1   6         19.99         -4.60        32.04 o                         
  -7   1   6        209.25        269.48        39.83 o                         
  -6   1   6        278.90        254.23        18.78 o                         
  -5   1   6       1362.10       1193.87        36.40 o                         
  -4   1   6          1.48         -8.36        12.34 o                         
  -3   1   6          6.24          4.71        12.07 o                         
  -2   1   6          3.97         11.47         7.52 o                         
  -1   1   6       2445.30       2154.50        43.45 o                         
   0   1   6        445.90        518.03        25.16 o                         
   2   1   6       2469.92       2492.71        58.10 o                         
   3   1   6        653.07        602.52        17.26 o                         
   4   1   6        853.79        915.57        24.17 o                         
   5   1   6       1100.09       1165.23        29.92 o                         
   6   1   6         11.80         -4.30        16.15 o                         
   7   1   6        132.43        146.74        21.46 o                         
   8   1   6          5.14         12.02        24.64 o                         
   9   1   6          3.67         22.97        28.07 o                         
  -9   2   6          0.04        -18.02        28.65 o                         
  -8   2   6        595.43        571.12        40.34 o                         
  -7   2   6        116.37        183.89        38.69 o                         
  -6   2   6        254.47        220.12        19.19 o                         
  -5   2   6        224.47        232.01        41.13 o                         
  -4   2   6       1483.44       1187.89        70.77 o                         
  -3   2   6       1241.49       1209.38        60.08 o                         
  -2   2   6        399.07        356.42        22.76 o                         
  -1   2   6          0.36          6.74         8.68 o                         
   0   2   6       2812.13       2760.54        85.32 o                         
   1   2   6        760.88        774.64        27.31 o                         
   2   2   6        139.95        138.96        46.09 o                         
   3   2   6        149.60        203.80        15.15 o                         
   4   2   6       1173.82       1238.51        35.72 o                         
   5   2   6        401.43        396.58        17.95 o                         
   6   2   6         73.10         60.53        18.30 o                         
   7   2   6          0.06        -18.66        21.22 o                         
   8   2   6         69.16         35.65        37.37 o                         
   9   2   6          5.15         -0.39        31.16 o                         
  -9   3   6         91.35         56.56        31.55 o                         
  -8   3   6         78.48         98.72        29.03 o                         
  -7   3   6        163.42        294.73        41.68 o                         
  -6   3   6         43.83         29.10        23.34 o                         
  -5   3   6       2117.46       2037.31        80.37 o                         
  -4   3   6         50.75         77.12        19.19 o                         
  -3   3   6       1515.39       1400.85        41.18 o                         
  -2   3   6          0.11         -5.06         8.67 o                         
  -1   3   6        106.81        144.32        14.36 o                         
   0   3   6         65.53        107.34        13.56 o                         
   1   3   6        791.29        875.01        25.14 o                         
   2   3   6        175.56        170.67        15.48 o                         
   3   3   6         17.31          5.22        13.89 o                         
   4   3   6        165.27        212.77        20.58 o                         
   5   3   6        546.07        497.08        24.06 o                         
   6   3   6         43.57         67.43        22.69 o                         
   7   3   6        241.07        275.24        25.39 o                         
   8   3   6          9.62         -7.46        23.22 o                         
   9   3   6         38.21         61.01        46.25 o                         
  -9   4   6          1.56        -25.06        25.06 o                         
  -8   4   6         18.07          4.17        25.75 o                         
  -7   4   6         32.39         79.51        21.81 o                         
  -6   4   6        106.40        137.21        22.68 o                         
  -5   4   6        128.01        204.78        22.95 o                         
  -4   4   6        438.85        403.12        19.97 o                         
  -3   4   6        939.01       1032.83        44.99 o                         
  -2   4   6       4525.46       4607.32       128.87 o                         
  -1   4   6         34.33         67.52        11.24 o                         
   0   4   6        132.96        188.40        38.46 o                         
   1   4   6        214.13        187.21        12.58 o                         
   2   4   6       2900.22       2896.92        66.19 o                         
   3   4   6          0.51          4.56        15.29 o                         
   4   4   6        732.05        765.75        28.25 o                         
   5   4   6        458.64        496.12        29.12 o                         
   6   4   6         12.01         -0.24        20.31 o                         
   7   4   6         96.13        136.63        40.07 o                         
   8   4   6         70.45         32.99        38.82 o                         
  -8   5   6          7.95          1.69        21.64 o                         
  -7   5   6        187.35        246.32        32.34 o                         
  -6   5   6         22.25          8.13        18.28 o                         
  -5   5   6         43.51         50.44        20.23 o                         
  -4   5   6          1.71         -1.17        20.55 o                         
  -3   5   6         88.83        110.99        36.50 o                         
  -2   5   6        268.41        301.70        16.87 o                         
  -1   5   6       1652.72       1560.07        38.69 o                         
   0   5   6         15.20         10.12        12.07 o                         
   1   5   6         43.82        104.65        35.12 o                         
   2   5   6        307.56        305.12        30.99 o                         
   3   5   6        401.79        366.90        25.27 o                         
   4   5   6        387.32        420.30        44.30 o                         
   5   5   6          1.84         -0.79        19.41 o                         
   6   5   6         33.38         -0.09        20.40 o                         
   7   5   6        543.04        554.72        33.43 o                         
   8   5   6          0.85          6.26        39.25 o                         
  -8   6   6         76.88         73.36        31.15 o                         
  -7   6   6         30.02          1.54        22.23 o                         
  -6   6   6        163.22        183.72        43.35 o                         
  -5   6   6         19.18         21.05        23.03 o                         
  -4   6   6         54.12         50.52        24.65 o                         
  -3   6   6        123.37        118.28        46.83 o                         
  -2   6   6        388.14        401.33        20.06 o                         
  -1   6   6        251.08        251.68        16.51 o                         
   0   6   6        622.06        658.54        22.60 o                         
   1   6   6        685.24        721.45        41.48 o                         
   2   6   6        543.08        533.89        24.63 o                         
   3   6   6        337.35        157.02        60.39 o                         
   4   6   6        338.04        420.56        23.75 o                         
   5   6   6        391.46        425.53        23.61 o                         
   6   6   6        133.80        127.01        24.85 o                         
   7   6   6          0.26        -20.71        20.71 o                         
   8   6   6         70.42         91.57        35.27 o                         
  -8   7   6          1.48         -3.41        31.07 o                         
  -7   7   6         45.68         47.35        24.78 o                         
  -6   7   6          3.07        -29.85        29.85 o                         
  -5   7   6         26.64         28.46        24.40 o                         
  -4   7   6        172.34        197.56        29.74 o                         
  -3   7   6        584.95        591.77        33.33 o                         
  -2   7   6        154.71        190.36        29.13 o                         
  -1   7   6        665.80        655.69        25.20 o                         
   0   7   6         57.57         60.21        37.50 o                         
   2   7   6         10.66         -7.00        19.72 o                         
   3   7   6         37.86         62.96        21.79 o                         
   4   7   6        229.33        244.87        27.76 o                         
   5   7   6        209.82        208.22        44.04 o                         
   6   7   6          0.34        -11.65        20.87 o                         
   7   7   6          8.83         32.36        33.85 o                         
  -7   8   6         59.45         78.18        29.90 o                         
  -6   8   6        101.79        103.19        30.09 o                         
  -5   8   6        170.15        188.84        44.81 o                         
  -4   8   6        484.61        464.27        58.80 o                         
  -3   8   6        344.37        387.37        29.21 o                         
  -2   8   6        296.12        330.70        26.38 o                         
  -1   8   6         74.49         65.06        24.99 o                         
   0   8   6         11.71          7.91        22.50 o                         
   1   8   6         31.76         56.42        24.86 o                         
   2   8   6         16.78         23.00        21.08 o                         
   3   8   6         36.70         26.22        27.31 o                         
   4   8   6         97.16         65.55        29.91 o                         
   5   8   6         79.83         61.94        34.25 o                         
   6   8   6         32.91         11.04        21.46 o                         
  -6   9   6          2.19        -30.76        32.85 o                         
  -5   9   6         53.09         45.19        29.53 o                         
  -4   9   6          0.26         15.83        27.95 o                         
  -3   9   6         39.35         56.91        27.88 o                         
  -2   9   6          1.34         11.36        33.23 o                         
  -1   9   6        271.69        252.98        43.97 o                         
   0   9   6         73.36         23.83        25.54 o                         
   1   9   6        414.68        413.68        61.50 o                         
   2   9   6         46.80         80.44        24.68 o                         
   3   9   6        212.23         93.13        39.09 o                         
   4   9   6          7.35        -12.09        21.47 o                         
   5   9   6          6.06         -0.60        22.24 o                         
   6   9   6         19.30         -9.85        28.76 o                         
  -5  10   6          2.49         39.75        33.70 o                         
  -4  10   6         15.90         21.51        38.30 o                         
  -3  10   6         30.13         30.43        45.61 o                         
  -2  10   6          6.19          3.68        32.55 o                         
  -1  10   6         25.16        -20.44        50.06 o                         
   0  10   6        106.10         73.27        47.08 o                         
   1  10   6         22.74         12.52        27.01 o                         
   2  10   6        120.28         71.66        28.21 o                         
   3  10   6         58.27          2.71        24.84 o                         
   4  10   6          0.28         -8.68        23.00 o                         
  -3  11   6        123.02         95.54        41.37 o                         
  -2  11   6         60.75         10.02        56.89 o                         
  -1  11   6          1.64        -18.56        32.65 o                         
   0  11   6         11.80        -25.94        25.94 o                         
   1  11   6          4.03        -24.62        27.74 o                         
   2  11   6         26.11         -6.18        29.01 o                         
   3  11   6         49.62         31.22        68.02 o                         
  -9   0   7         79.10         19.07        47.99 o                         
  -7   0   7        236.86        220.27        38.78 o                         
  -5   0   7        308.34        324.35        19.13 o                         
  -3   0   7       2398.38       1806.73       184.99 o                         
  -1   0   7        222.63        244.73        15.26 o                         
   3   0   7        149.69        168.16        15.49 o                         
   5   0   7       2188.00       2362.07        70.46 o                         
   7   0   7        234.07        204.59        52.92 o                         
   9   0   7        106.90         71.52        56.26 o                         
  -9   1   7          0.35          0.54        35.88 o                         
  -8   1   7        370.95        343.52        33.63 o                         
  -7   1   7        325.71        316.20        30.65 o                         
  -6   1   7         58.11         58.80        29.21 o                         
  -5   1   7         16.26         26.35        16.14 o                         
  -4   1   7        241.81        221.62        15.93 o                         
  -3   1   7       1840.03       1588.70        69.87 o                         
  -2   1   7        585.24        474.95        16.06 o                         
  -1   1   7        142.29        144.91         9.21 o                         
   0   1   7        865.79        935.48        25.74 o                         
   2   1   7       1532.29       1670.12        43.06 o                         
   3   1   7         75.86         62.56        14.85 o                         
   4   1   7        803.90        865.18        23.54 o                         
   5   1   7        171.56        163.19        32.57 o                         
   6   1   7         77.17         96.90        18.99 o                         
   7   1   7        173.30         98.27        31.95 o                         
   8   1   7          4.99        -11.29        24.68 o                         
   9   1   7        243.51        120.62        41.06 o                         
  -9   2   7        319.28        350.69        39.21 o                         
  -8   2   7          0.20          9.05        34.14 o                         
  -7   2   7        489.91        455.37        35.95 o                         
  -6   2   7        894.73        779.76        30.88 o                         
  -5   2   7       1197.21       1022.64        52.71 o                         
  -4   2   7         26.29         44.99        16.60 o                         
  -3   2   7        410.47        402.00        24.48 o                         
  -2   2   7        427.76        417.16        29.27 o                         
  -1   2   7       3205.26       2997.99        65.67 o                         
   0   2   7        671.80        669.36        28.02 o                         
   1   2   7       5247.32       5661.86       146.59 o                         
   2   2   7        141.71        166.41        12.86 o                         
   3   2   7       1303.39       1368.94        36.92 o                         
   4   2   7         97.47        124.16        20.69 o                         
   5   2   7         76.09         99.69        21.58 o                         
   6   2   7          4.34          1.32        20.15 o                         
   7   2   7        237.41        281.95        36.48 o                         
   8   2   7         15.77        -20.76        24.30 o                         
   9   2   7         15.06        -16.76        27.98 o                         
  -9   3   7          7.96        -15.05        28.47 o                         
  -8   3   7        412.07        384.12        36.63 o                         
  -7   3   7        193.50        276.25        80.10 o                         
  -6   3   7        286.53        269.93        27.21 o                         
  -5   3   7        259.81        223.94        19.24 o                         
  -4   3   7       1359.64       1329.68        47.15 o                         
  -3   3   7          2.15        -12.94        14.62 o                         
  -2   3   7       2262.12       2162.05        65.95 o                         
  -1   3   7        178.84        161.85        18.99 o                         
   0   3   7        291.20        293.41        15.22 o                         
   1   3   7       3382.02       3439.86        76.88 o                         
   2   3   7       2258.06       2086.75        51.27 o                         
   3   3   7          2.06         -0.15        14.95 o                         
   4   3   7        418.83        431.33        28.54 o                         
   5   3   7        236.70        245.62        21.06 o                         
   6   3   7         22.34         14.19        21.74 o                         
   7   3   7         23.76         29.45        23.55 o                         
   8   3   7        339.91        300.80        25.80 o                         
   9   3   7         92.82        126.68        37.33 o                         
  -9   4   7         29.17          5.79        27.54 o                         
  -8   4   7         26.19         13.60        38.60 o                         
  -7   4   7          1.83          9.27        23.34 o                         
  -6   4   7         46.96         40.09        18.69 o                         
  -5   4   7        267.56        302.18        18.87 o                         
  -4   4   7         98.79        177.89        24.29 o                         
  -3   4   7       2047.81       1916.78        63.59 o                         
  -2   4   7       1068.64       1091.75        26.45 o                         
  -1   4   7         40.72         62.54        13.23 o                         
   0   4   7        436.55        484.03        18.91 o                         
   1   4   7        705.60        737.77        24.04 o                         
   2   4   7        390.37        393.42        23.69 o                         
   3   4   7        556.73        556.42        39.00 o                         
   4   4   7       1074.98       1106.81        67.48 o                         
   5   4   7        265.18        320.42        22.69 o                         
   6   4   7         40.04          8.20        34.03 o                         
   7   4   7         47.33         91.11        44.90 o                         
   8   4   7         19.05         46.05        25.92 o                         
  -8   5   7         42.48         51.36        25.86 o                         
  -7   5   7          0.06         -0.84        19.49 o                         
  -6   5   7        264.29        237.17        20.92 o                         
  -5   5   7         73.19         74.44        21.02 o                         
  -4   5   7         39.29         35.02        19.41 o                         
  -3   5   7          1.59          8.03        16.75 o                         
  -2   5   7        840.08        817.62        23.42 o                         
  -1   5   7         69.08         89.39        15.03 o                         
   0   5   7        326.24        324.19        17.81 o                         
   2   5   7        275.95        267.87        21.99 o                         
   3   5   7         57.03         55.84        23.15 o                         
   4   5   7        327.84        355.13        34.21 o                         
   5   5   7          1.66        -13.88        19.72 o                         
   6   5   7        126.33        169.45        52.90 o                         
   7   5   7         47.38         32.36        22.90 o                         
   8   5   7        138.76        160.51        51.17 o                         
  -8   6   7          0.92        -14.12        24.76 o                         
  -7   6   7         83.16         58.31        23.34 o                         
  -6   6   7          2.19        -20.31        20.31 o                         
  -5   6   7        295.57        290.81        26.03 o                         
  -4   6   7        530.47        587.63        28.06 o                         
  -3   6   7         24.61         20.23        22.97 o                         
  -2   6   7        738.62        766.75        26.87 o                         
  -1   6   7        500.29        546.76        21.86 o                         
   0   6   7        325.12        315.71        23.25 o                         
   1   6   7        184.93        219.33        21.13 o                         
   2   6   7        204.83        247.57        37.66 o                         
   3   6   7        166.19        211.81        22.81 o                         
   4   6   7          6.88          4.05        19.69 o                         
   5   6   7        103.23        104.41        41.77 o                         
   6   6   7         26.54         -7.74        21.26 o                         
   7   6   7        136.51        218.37        35.66 o                         
  -7   7   7          0.05        -20.66        24.02 o                         
  -6   7   7        199.09        181.41        28.05 o                         
  -5   7   7        223.61        196.50        49.01 o                         
  -4   7   7          8.44        -22.15        22.15 o                         
  -3   7   7          0.14         -5.95        28.86 o                         
  -2   7   7        623.98        693.69        34.50 o                         
  -1   7   7        587.71        584.96        30.23 o                         
   0   7   7        829.14        893.00        64.20 o                         
   1   7   7        179.25        183.25        79.00 o                         
   2   7   7         16.90          3.91        21.85 o                         
   3   7   7         87.44         80.06        21.80 o                         
   4   7   7        206.38        198.56        51.86 o                         
   5   7   7         35.29         17.27        37.51 o                         
   6   7   7         57.99         50.10        22.42 o                         
   7   7   7          1.17        -20.50        29.01 o                         
  -7   8   7         64.21         35.18        29.54 o                         
  -6   8   7         25.06         20.15        23.66 o                         
  -5   8   7        212.64        239.62        40.90 o                         
  -4   8   7          2.95         -0.31        26.37 o                         
  -3   8   7        529.59        567.67        33.71 o                         
  -2   8   7         66.46         82.08        57.53 o                         
  -1   8   7        460.93        444.76        29.42 o                         
   0   8   7         22.33          8.67        20.87 o                         
   1   8   7         10.74         -5.39        20.36 o                         
   2   8   7         37.55         23.58        21.31 o                         
   3   8   7         90.56         62.22        23.48 o                         
   4   8   7         64.17         56.15        22.93 o                         
   5   8   7        218.04         91.01        35.98 o                         
   6   8   7          9.89         27.42        22.20 o                         
  -6   9   7         35.06         15.74        31.63 o                         
  -5   9   7          1.64          9.55        28.01 o                         
  -4   9   7         97.90         73.85        30.92 o                         
  -3   9   7         10.88         -0.60        37.51 o                         
  -2   9   7         78.50        104.16        39.15 o                         
  -1   9   7         15.95        -26.56        32.08 o                         
   0   9   7        109.83         69.42        31.88 o                         
   1   9   7         92.97         48.82        25.37 o                         
   2   9   7         50.60         36.96        23.14 o                         
   3   9   7          2.79        -19.68        38.14 o                         
   4   9   7         47.05         54.24        22.50 o                         
   5   9   7          4.86         17.26        23.10 o                         
  -5  10   7         20.62         -2.54        38.58 o                         
  -4  10   7         14.96         22.23        37.39 o                         
  -3  10   7         80.77         36.73        41.32 o                         
  -2  10   7        115.02         66.97        59.60 o                         
  -1  10   7          4.59         -2.04        39.57 o                         
   0  10   7          4.81        -25.10        25.10 o                         
   1  10   7        177.12         96.00        61.96 o                         
   2  10   7          0.56         10.51        23.68 o                         
   3  10   7         24.05         43.96        26.70 o                         
   4  10   7          4.37         15.39        31.47 o                         
  -3  11   7         12.41          7.31        38.61 o                         
  -2  11   7         33.56         25.87        36.28 o                         
  -1  11   7          6.64        -23.23        48.63 o                         
   0  11   7         25.97          0.03        35.23 o                         
   1  11   7          6.52          0.54        28.92 o                         
   2  11   7          1.80        -10.06        28.09 o                         
  -8   0   8        802.38        732.63        64.52 o                         
  -6   0   8        469.27        419.24        45.77 o                         
  -4   0   8       1211.55       1231.76        92.65 o                         
  -2   0   8       1451.42       1396.25        43.80 o                         
   0   0   8        973.17        977.13        34.75 o                         
   2   0   8        135.82        117.48        79.46 o                         
   4   0   8       1218.30       1254.70        57.21 o                         
   6   0   8          1.94         -7.91        22.68 o                         
   8   0   8        281.05        152.57        54.67 o                         
  -9   1   8        121.77        134.19        44.93 o                         
  -8   1   8         81.12         58.65        35.17 o                         
  -7   1   8        755.19        777.79        44.92 o                         
  -6   1   8         89.90        115.04        33.08 o                         
  -5   1   8        136.43        163.52        17.51 o                         
  -4   1   8        112.22        195.96        19.55 o                         
  -3   1   8        739.34        693.11        26.10 o                         
  -2   1   8         18.26         26.03         9.14 o                         
  -1   1   8       2143.49       1823.82        56.67 o                         
   0   1   8         44.50         41.70        11.62 o                         
   1   1   8        586.01        313.25        54.83 o                         
   2   1   8        721.31        602.53        36.54 o                         
   3   1   8        556.27        587.22        38.17 o                         
   4   1   8        173.38        216.93        21.61 o                         
   5   1   8        787.39        754.21        23.51 o                         
   6   1   8         14.32         -5.95        19.64 o                         
   7   1   8          2.51        -12.05        22.12 o                         
   8   1   8        165.20        143.85        37.95 o                         
   9   1   8         71.33         20.00        40.01 o                         
  -9   2   8         29.54         -9.78        38.98 o                         
  -8   2   8        111.84        126.19        41.44 o                         
  -7   2   8         41.13         18.53        32.90 o                         
  -6   2   8       1406.34       1469.18        91.38 o                         
  -5   2   8        405.46        341.46        20.90 o                         
  -4   2   8        144.46        200.35        22.35 o                         
  -3   2   8         12.90         27.36        14.96 o                         
  -2   2   8        710.61        648.35        25.71 o                         
  -1   2   8       1074.29       1061.03        28.81 o                         
   0   2   8        410.77        362.96        16.09 o                         
   1   2   8        628.38        632.90        37.03 o                         
   3   2   8         12.99         -9.25        15.93 o                         
   4   2   8          3.98         13.24        17.55 o                         
   5   2   8        161.73        184.29        42.84 o                         
   6   2   8        441.74        409.94        46.54 o                         
   7   2   8          4.23         16.02        23.01 o                         
   8   2   8          6.54         -8.64        25.66 o                         
  -9   3   8         26.90         50.99        31.15 o                         
  -8   3   8         23.99         48.50        34.43 o                         
  -7   3   8        561.25        554.79        39.09 o                         
  -6   3   8        249.24        241.84        20.86 o                         
  -5   3   8        184.31        247.76        26.03 o                         
  -4   3   8          5.37          8.13        17.54 o                         
  -3   3   8        689.59        612.90        25.81 o                         
  -2   3   8        105.69        136.43        14.95 o                         
  -1   3   8       1804.29       1781.41        43.41 o                         
   0   3   8        208.23        200.94        13.48 o                         
   1   3   8         10.05         -2.80        12.67 o                         
   2   3   8        439.77        428.44        19.10 o                         
   3   3   8       1439.42       1372.42        39.80 o                         
   4   3   8        162.50        227.57        32.21 o                         
   5   3   8        251.56        240.67        21.64 o                         
   6   3   8        322.27        286.98        32.37 o                         
   7   3   8         82.86        118.20        52.43 o                         
   8   3   8         10.80        -19.71        25.54 o                         
  -8   4   8         75.96        100.26        29.08 o                         
  -7   4   8         46.88         24.77        23.65 o                         
  -6   4   8        129.09        182.25        26.68 o                         
  -5   4   8        376.77        346.56        25.22 o                         
  -4   4   8       2013.76       1936.75        56.15 o                         
  -3   4   8         12.23         22.98        20.39 o                         
  -2   4   8        289.26        271.01        15.07 o                         
  -1   4   8          9.89         37.80        11.97 o                         
   0   4   8       1177.39       1277.62        34.98 o                         
   1   4   8          0.67        -12.80        12.80 o                         
   2   4   8         35.33         32.31        24.45 o                         
   3   4   8        217.89        224.29        26.72 o                         
   4   4   8        439.72        515.42        43.87 o                         
   5   4   8         35.35         74.32        23.15 o                         
   6   4   8         70.14         80.79        34.97 o                         
   7   4   8         74.82         62.99        34.07 o                         
   8   4   8         99.83        163.33        29.39 o                         
  -8   5   8         21.98         10.45        26.76 o                         
  -7   5   8        110.87        139.87        30.69 o                         
  -6   5   8         99.22         66.24        25.65 o                         
  -5   5   8         98.56         96.55        22.51 o                         
  -4   5   8         26.07         34.59        19.90 o                         
  -3   5   8         15.98          0.78        17.82 o                         
  -2   5   8          6.85         -7.82        12.12 o                         
  -1   5   8        309.37        336.30        15.36 o                         
   0   5   8        267.89        255.30        17.51 o                         
   1   5   8        353.07        357.78        18.52 o                         
   2   5   8         66.74         51.10        33.58 o                         
   3   5   8        217.43        211.34        68.50 o                         
   4   5   8          7.92        -24.28        24.28 o                         
   5   5   8        253.63        290.25        42.94 o                         
   6   5   8        120.63        111.33        61.15 o                         
   7   5   8         44.98         63.36        25.33 o                         
   8   5   8          0.31          4.64        27.44 o                         
  -8   6   8          0.80          6.07        28.90 o                         
  -7   6   8          0.26        -16.80        21.37 o                         
  -6   6   8        270.82        163.59        46.80 o                         
  -5   6   8        109.60        173.65        55.26 o                         
  -4   6   8        340.13        379.86        25.69 o                         
  -3   6   8         53.70         66.27        23.08 o                         
  -2   6   8        240.66        231.94        25.71 o                         
  -1   6   8        333.55        336.60        19.44 o                         
   0   6   8        124.71        224.24        23.28 o                         
   1   6   8         91.74         85.96        29.71 o                         
   2   6   8        569.13        662.18        32.55 o                         
   3   6   8          1.44          6.68        22.70 o                         
   4   6   8          3.13        -13.03        22.94 o                         
   5   6   8         70.30        185.62        46.72 o                         
   6   6   8        113.42        131.32        31.60 o                         
   7   6   8         52.29         60.04        25.43 o                         
  -7   7   8         66.41         73.04        26.68 o                         
  -6   7   8         18.06         15.46        24.16 o                         
  -5   7   8        138.75        121.47        37.11 o                         
  -4   7   8        186.97        181.27        33.90 o                         
  -3   7   8        452.87        511.37        27.00 o                         
  -2   7   8          0.41         -7.32        23.52 o                         
  -1   7   8        289.75        276.31        19.63 o                         
   0   7   8        539.87        515.11        29.28 o                         
   1   7   8          0.74         -3.74        18.98 o                         
   2   7   8          0.50        -17.57        19.70 o                         
   3   7   8        440.58        535.55        30.48 o                         
   4   7   8          1.23        -18.92        20.62 o                         
   5   7   8         94.34         55.23        24.70 o                         
   6   7   8         23.53         24.27        23.56 o                         
   7   7   8         47.05         57.41        26.74 o                         
  -6   8   8         40.94          8.64        25.17 o                         
  -5   8   8          4.86        -23.63        23.63 o                         
  -4   8   8        291.10        314.51        37.53 o                         
  -3   8   8          0.76         26.66        33.25 o                         
  -2   8   8        239.86         50.54        66.11 o                         
  -1   8   8         50.78         29.82        65.32 o                         
   0   8   8        130.08        110.54        46.54 o                         
   1   8   8         41.73         27.95        24.12 o                         
   2   8   8          4.31         -6.72        27.80 o                         
   3   8   8          0.24         -4.56        24.82 o                         
   4   8   8         46.86         50.91        22.97 o                         
   5   8   8          4.60        -12.59        26.49 o                         
   6   8   8        226.79        154.45        44.42 o                         
  -5   9   8         63.27         53.80        28.22 o                         
  -4   9   8         11.63        -31.72        31.72 o                         
  -3   9   8        248.99        191.08        98.21 o                         
  -2   9   8         19.77         -6.48        30.91 o                         
  -1   9   8        202.09        144.70       109.97 o                         
   0   9   8          7.08          3.38        23.60 o                         
   1   9   8        173.31         64.72        73.42 o                         
   2   9   8          3.01         -8.70        27.69 o                         
   3   9   8         15.84         -2.01        22.87 o                         
   4   9   8          4.59          6.52        23.52 o                         
   5   9   8         91.06         86.95        28.51 o                         
  -4  10   8         26.99        -10.93        57.05 o                         
  -3  10   8          0.32         36.40        46.56 o                         
  -2  10   8         18.59        -14.81        34.80 o                         
  -1  10   8          0.73        -33.79        33.79 o                         
   0  10   8        177.40        105.68        46.72 o                         
   1  10   8          0.01        -23.63        23.63 o                         
   2  10   8         61.62         44.03        25.95 o                         
   3  10   8         39.22         52.20        28.92 o                         
   4  10   8         11.74         12.49        26.61 o                         
  -2  11   8          2.53        -41.84        46.25 o                         
  -1  11   8         11.90        -34.62        34.62 o                         
   0  11   8          7.46         -4.20        60.87 o                         
   1  11   8          9.59          7.83        27.74 o                         
  -9   0   9        336.64        274.94        48.31 o                         
  -7   0   9          1.32          2.86        42.27 o                         
  -5   0   9        838.35        863.90        62.62 o                         
  -3   0   9        200.13        238.33        23.20 o                         
  -1   0   9       1894.63       1748.68        72.79 o                         
   1   0   9         38.83         41.57        19.54 o                         
   5   0   9        297.03        246.86        50.06 o                         
   7   0   9        228.51        108.70        48.31 o                         
  -9   1   9         19.47         24.56        38.14 o                         
  -8   1   9        169.77        211.61        43.58 o                         
  -7   1   9         21.74        -23.93        30.16 o                         
  -6   1   9          1.59          5.45        26.28 o                         
  -5   1   9        189.12        225.42        30.98 o                         
  -4   1   9        712.74        611.24        23.72 o                         
  -3   1   9        282.40        259.55        17.94 o                         
  -2   1   9       1243.87       1190.97        28.28 o                         
  -1   1   9        190.61        220.21        11.81 o                         
   0   1   9        371.70        420.39        17.62 o                         
   1   1   9        151.95        197.89        30.35 o                         
   2   1   9         21.80         35.54        15.84 o                         
   3   1   9        109.16         59.51        36.84 o                         
   4   1   9        301.84        249.20        21.20 o                         
   5   1   9         28.04         23.92        19.96 o                         
   6   1   9         99.44        131.74        26.63 o                         
   7   1   9        190.61        162.44        57.37 o                         
   8   1   9        104.36         67.90        52.76 o                         
  -9   2   9         17.02        -11.64        40.12 o                         
  -8   2   9         54.73         55.74        39.25 o                         
  -7   2   9        481.57        460.94        37.38 o                         
  -6   2   9         27.18         29.65        28.76 o                         
  -5   2   9        302.99        329.68        20.30 o                         
  -4   2   9          6.62         -4.20        16.03 o                         
  -3   2   9        460.36        358.56        13.49 o                         
  -2   2   9          0.21          5.36         9.88 o                         
  -1   2   9          1.34         -5.98        10.60 o                         
   0   2   9          2.62         -3.93        11.14 o                         
   1   2   9       6836.19       7518.38       284.33 o                         
   2   2   9       3270.34       3507.51       100.69 o                         
   3   2   9        111.84        165.86        58.96 o                         
   4   2   9        131.82        196.40        42.48 o                         
   5   2   9        213.94        254.19        42.38 o                         
   6   2   9          0.61         -2.48        24.59 o                         
   7   2   9         63.05         86.89        27.17 o                         
   8   2   9          0.00        -14.07        34.47 o                         
  -9   3   9          1.45        -30.20        30.20 o                         
  -8   3   9        146.40        186.95        44.38 o                         
  -7   3   9          6.24        -14.01        31.11 o                         
  -6   3   9        771.72        758.49        42.83 o                         
  -5   3   9          3.96         -7.65        18.69 o                         
  -4   3   9         82.75        155.33        22.81 o                         
  -3   3   9         87.59        122.02        24.64 o                         
  -2   3   9       2237.67       2244.29        53.00 o                         
  -1   3   9        689.78        764.29        24.60 o                         
   0   3   9       1151.93       1134.90        32.10 o                         
   1   3   9        324.30        341.03        28.62 o                         
   2   3   9        687.93        694.35        31.11 o                         
   4   3   9        239.71        234.87        58.96 o                         
   5   3   9         11.92         38.53        21.40 o                         
   6   3   9        318.85        357.85        28.07 o                         
   7   3   9         49.46         11.66        25.22 o                         
   8   3   9         15.98         57.90        28.24 o                         
  -8   4   9          0.73        -10.34        27.70 o                         
  -7   4   9         17.49         11.29        24.73 o                         
  -6   4   9          1.26        -20.09        20.09 o                         
  -5   4   9       1241.19       1205.30        42.23 o                         
  -4   4   9         67.89        120.24        30.66 o                         
  -3   4   9        110.10        124.60        38.73 o                         
  -2   4   9          0.46        -10.79        12.93 o                         
  -1   4   9       1565.90       1524.09        40.34 o                         
   0   4   9        189.72        193.37        16.59 o                         
   1   4   9          8.24         -7.53        14.43 o                         
   2   4   9        178.55        225.99        31.78 o                         
   3   4   9        170.22        128.91        45.36 o                         
   4   4   9          0.96        -15.64        20.47 o                         
   5   4   9        244.87        238.76        26.81 o                         
   6   4   9          7.77        -21.10        21.10 o                         
   7   4   9        437.86        480.56        33.57 o                         
   8   4   9          3.62          0.48        42.06 o                         
  -8   5   9         37.58         42.68        27.75 o                         
  -7   5   9          0.13        -23.54        23.54 o                         
  -6   5   9        132.85        116.91        53.17 o                         
  -5   5   9         28.22         37.49        20.71 o                         
  -4   5   9        157.01        152.38        24.79 o                         
  -3   5   9        112.25         87.61        24.07 o                         
  -2   5   9         38.41         10.97        17.20 o                         
  -1   5   9        123.69        193.08        37.21 o                         
   0   5   9        230.41        251.72        21.57 o                         
   1   5   9         34.23         -9.30        18.47 o                         
   2   5   9         10.75          4.87        18.25 o                         
   3   5   9         75.33         72.43        30.35 o                         
   4   5   9        784.90        520.95        47.04 o                         
   5   5   9          0.38        -22.29        22.29 o                         
   6   5   9          5.15         -9.92        21.42 o                         
   7   5   9          0.01        -19.60        24.31 o                         
  -7   6   9         28.82         -0.37        22.69 o                         
  -6   6   9         53.17         49.51        21.52 o                         
  -5   6   9         48.35         47.02        21.47 o                         
  -4   6   9          0.01         -3.19        18.77 o                         
  -3   6   9        272.26        302.22        26.93 o                         
  -2   6   9          8.32         -6.76        18.47 o                         
  -1   6   9         58.39         54.75        24.82 o                         
   0   6   9        379.56        399.18        20.76 o                         
   1   6   9        179.74        208.33        70.99 o                         
   2   6   9          4.51         -7.99        37.66 o                         
   3   6   9        210.66        243.79        50.22 o                         
   4   6   9         13.18         30.59        22.68 o                         
   5   6   9          0.54        -10.04        24.02 o                         
   6   6   9         49.06         98.29        31.50 o                         
   7   6   9         56.30         55.73        30.44 o                         
  -7   7   9          1.85        -24.41        24.41 o                         
  -6   7   9        171.26        164.71        39.62 o                         
  -5   7   9          1.25         -6.68        21.83 o                         
  -4   7   9         93.50         89.35        24.09 o                         
  -3   7   9        121.33        172.15        47.54 o                         
  -2   7   9        649.19        685.56        38.05 o                         
  -1   7   9          8.96         36.47        24.33 o                         
   0   7   9         17.29          0.40        19.39 o                         
   1   7   9        236.00        225.95        26.07 o                         
   2   7   9        362.70        389.17        26.62 o                         
   3   7   9          3.55        -19.98        19.98 o                         
   4   7   9        131.89        190.99        27.16 o                         
   5   7   9         39.76         25.23        23.80 o                         
   6   7   9        130.44        111.18        46.91 o                         
  -6   8   9          4.41         -7.52        25.28 o                         
  -5   8   9        100.92         81.65        28.03 o                         
  -4   8   9        120.41        111.80        31.42 o                         
  -3   8   9        400.01        381.25        31.84 o                         
  -2   8   9         39.96         20.10        33.77 o                         
  -1   8   9         77.41         30.14        69.61 o                         
   0   8   9          1.73          1.05        21.27 o                         
   1   8   9        269.20        244.20        63.93 o                         
   2   8   9         49.21         42.63        23.21 o                         
   3   8   9        119.05         95.11        51.22 o                         
   4   8   9         33.96         34.67        36.71 o                         
   5   8   9         96.63         73.65        28.75 o                         
  -5   9   9         21.88          4.81        32.65 o                         
  -4   9   9         95.13         85.39        42.00 o                         
  -3   9   9          9.25        -24.30        27.48 o                         
  -2   9   9         36.95         63.21        30.62 o                         
  -1   9   9         14.91         12.00        34.57 o                         
   0   9   9        142.66         92.36       113.15 o                         
   1   9   9          0.19        -11.38        21.21 o                         
   2   9   9          0.36        -21.69        21.69 o                         
   3   9   9          0.01          8.57        23.25 o                         
   4   9   9        145.30        143.88        53.08 o                         
  -4  10   9         16.05          6.79        33.59 o                         
  -3  10   9         11.35          6.78        31.04 o                         
  -2  10   9          4.51         23.21        36.34 o                         
  -1  10   9          1.72        -34.23        34.23 o                         
   0  10   9          0.09        -39.41        39.41 o                         
   1  10   9         63.17         16.94        30.32 o                         
   2  10   9         20.15          0.90        24.79 o                         
   3  10   9        119.03         71.55        28.65 o                         
   0  11   9         20.71        -37.41        37.41 o                         
  -8   0  10         12.88         21.30        41.96 o                         
  -6   0  10         23.85        -14.30        37.19 o                         
  -4   0  10          1.42          4.12        14.62 o                         
  -2   0  10        387.40        337.80        18.97 o                         
   0   0  10        181.71        169.52        17.08 o                         
   4   0  10         17.01         30.83        35.92 o                         
   6   0  10        258.81        129.68        48.63 o                         
   8   0  10         43.08         10.49        52.44 o                         
  -9   1  10        189.47        193.68        60.39 o                         
  -8   1  10         71.60         77.90        39.54 o                         
  -7   1  10        239.47        265.14        42.67 o                         
  -6   1  10        193.31        207.65        37.08 o                         
  -5   1  10         78.01        111.58        31.18 o                         
  -4   1  10         77.23         91.46        16.52 o                         
  -3   1  10        988.83        862.07        22.84 o                         
  -2   1  10        548.37        493.38        16.71 o                         
  -1   1  10       1066.27       1105.95        28.00 o                         
   0   1  10        445.78        484.31        19.47 o                         
   1   1  10        352.26        207.30        38.94 o                         
   2   1  10         13.50         23.66        17.02 o                         
   3   1  10          9.10        -10.01        19.25 o                         
   4   1  10        199.54        202.85        24.46 o                         
   5   1  10         10.91          9.06        25.28 o                         
   6   1  10        400.51        322.78        30.56 o                         
   7   1  10        116.37        135.38        36.18 o                         
   8   1  10          2.88          8.63        37.42 o                         
  -8   2  10        101.30         90.62        37.98 o                         
  -7   2  10         26.22         -3.69        31.86 o                         
  -6   2  10          2.53        -14.81        28.77 o                         
  -5   2  10        380.39        376.37        21.75 o                         
  -4   2  10       2401.13       2249.28        60.37 o                         
  -3   2  10        120.49        131.32        19.86 o                         
  -2   2  10        145.04        190.62        17.03 o                         
  -1   2  10         96.63        183.02        17.73 o                         
   0   2  10       1616.05       1643.94        42.68 o                         
   1   2  10          0.01          8.58        14.25 o                         
   2   2  10       1817.98       2027.47        65.29 o                         
   3   2  10         44.93         24.53        19.89 o                         
   4   2  10        142.47        180.11        36.01 o                         
   5   2  10          2.98         17.48        24.56 o                         
   6   2  10         76.55         52.61        23.82 o                         
   7   2  10         18.14         -7.71        24.39 o                         
   8   2  10        157.51         71.05        46.88 o                         
  -8   3  10          3.79        -16.86        32.78 o                         
  -7   3  10        140.45        199.41        42.69 o                         
  -6   3  10        197.39        279.96        43.82 o                         
  -5   3  10         36.48         44.24        21.12 o                         
  -4   3  10         85.77        103.29        22.03 o                         
  -3   3  10        489.67        490.49        24.58 o                         
  -2   3  10         20.46         31.03        13.86 o                         
  -1   3  10       1225.72       1087.66        38.20 o                         
   0   3  10          0.44          9.27        14.09 o                         
   1   3  10        809.64        841.57        30.62 o                         
   2   3  10         21.14         11.49        19.20 o                         
   3   3  10        247.31        272.92        32.47 o                         
   4   3  10          0.04          5.85        19.12 o                         
   5   3  10        498.59        560.93        36.88 o                         
   6   3  10          5.81         -6.97        23.29 o                         
   7   3  10          5.01        -24.88        24.88 o                         
   8   3  10         78.73         85.21        31.40 o                         
  -8   4  10         94.11         46.72        30.11 o                         
  -7   4  10          2.78        -23.75        29.86 o                         
  -6   4  10        498.48        498.69        27.95 o                         
  -5   4  10         80.84        112.24        24.35 o                         
  -4   4  10        142.71        229.69        54.67 o                         
  -3   4  10          1.25        -19.15        19.15 o                         
  -2   4  10        789.95        832.22        37.11 o                         
  -1   4  10         92.53        140.83        34.22 o                         
   0   4  10        107.53        204.50        21.33 o                         
   1   4  10        714.97        715.85        31.35 o                         
   2   4  10         16.67         28.98        21.96 o                         
   3   4  10        158.91        148.38        43.39 o                         
   4   4  10          3.79         -0.04        20.87 o                         
   5   4  10         88.37        100.96        28.70 o                         
   6   4  10        123.67        118.06        49.11 o                         
   7   4  10          2.98         28.48        26.40 o                         
  -8   5  10         20.42         20.33        28.84 o                         
  -7   5  10         66.91         43.84        28.11 o                         
  -6   5  10         71.57         38.20        21.99 o                         
  -5   5  10         69.06        140.84        25.25 o                         
  -4   5  10         46.06         44.99        20.23 o                         
  -3   5  10          6.25          9.62        18.31 o                         
  -2   5  10        115.15        138.30        21.15 o                         
  -1   5  10        777.40        796.61        32.57 o                         
   0   5  10        115.49        171.60        53.63 o                         
   1   5  10         21.41         15.50        20.47 o                         
   2   5  10         30.23         29.92        22.37 o                         
   3   5  10        838.15        756.68       111.40 o                         
   4   5  10         50.42         60.29        21.85 o                         
   5   5  10         31.85          2.46        25.49 o                         
   6   5  10         21.55        -15.78        26.31 o                         
   7   5  10         75.47         72.35        29.86 o                         
  -7   6  10         16.53         -9.31        27.91 o                         
  -6   6  10        248.41        257.54        31.64 o                         
  -5   6  10        136.94        137.12        35.78 o                         
  -4   6  10         61.30         46.77        20.31 o                         
  -3   6  10        500.21        494.32        25.64 o                         
  -2   6  10         41.08         60.52        24.77 o                         
  -1   6  10          5.47         14.51        21.67 o                         
   0   6  10        393.73        467.67        27.25 o                         
   1   6  10         57.90        129.85       125.55 o                         
   2   6  10        114.43        104.35        37.96 o                         
   3   6  10         18.07        -10.55        21.83 o                         
   4   6  10         62.40         69.61        38.66 o                         
   5   6  10        191.03        190.97        35.97 o                         
   6   6  10         10.17         10.48        27.94 o                         
  -6   7  10          0.34         14.31        24.33 o                         
  -5   7  10        197.70        213.91        40.23 o                         
  -4   7  10          0.17        -15.16        20.46 o                         
  -3   7  10        323.17        326.21        28.07 o                         
  -2   7  10        114.15        105.46        60.25 o                         
  -1   7  10          1.64          2.99        22.77 o                         
   0   7  10         62.26         63.22        31.40 o                         
   1   7  10         20.40         31.80        27.57 o                         
   2   7  10          7.76         27.62        21.50 o                         
   3   7  10         82.64         64.55        30.20 o                         
   4   7  10          4.40        -12.88        22.81 o                         
   5   7  10        340.86        345.03        50.70 o                         
   6   7  10          0.11        -23.18        28.84 o                         
  -6   8  10         22.80         13.74        26.49 o                         
  -5   8  10          4.35        -12.45        29.53 o                         
  -4   8  10         76.74        101.52        33.23 o                         
  -3   8  10          0.52         22.30        27.15 o                         
  -2   8  10         67.92        138.23        50.19 o                         
  -1   8  10        135.63        100.61       125.23 o                         
   0   8  10        144.65        121.58        50.90 o                         
   1   8  10        225.39        166.59        71.20 o                         
   2   8  10        145.91        147.43        40.67 o                         
   3   8  10         61.86         59.91        24.60 o                         
   4   8  10        172.01        127.32        43.70 o                         
   5   8  10          1.68        -11.11        25.89 o                         
  -5   9  10        154.34         91.78        35.64 o                         
  -4   9  10         31.37         31.48        37.99 o                         
  -3   9  10         72.39         52.06        31.17 o                         
  -2   9  10          9.16          1.47        49.90 o                         
  -1   9  10         85.98        112.82       112.84 o                         
   0   9  10          0.10        -24.78        29.88 o                         
   1   9  10         32.66         36.22        23.44 o                         
   2   9  10          0.01         -9.56        22.00 o                         
   3   9  10         98.87         51.64        31.57 o                         
   4   9  10         10.32          0.20        26.03 o                         
  -3  10  10          0.06         17.85        37.26 o                         
  -2  10  10          4.17         -4.06        35.58 o                         
  -1  10  10          3.71        -26.65        34.98 o                         
   0  10  10         25.79         27.23        59.12 o                         
   1  10  10         50.46         48.76        37.50 o                         
   2  10  10         59.74         39.23        35.84 o                         
  -7   0  11        296.66        293.37        46.72 o                         
  -5   0  11         27.18         26.70        40.37 o                         
  -3   0  11        694.22        608.44        32.58 o                         
  -1   0  11        170.79        233.37        36.87 o                         
   1   0  11       1012.66       1026.81       148.43 o                         
   3   0  11          4.54         24.35        28.82 o                         
   5   0  11        645.12        631.56        52.76 o                         
   7   0  11          9.54        -29.88        42.59 o                         
  -8   1  11         76.32        101.04        37.65 o                         
  -7   1  11          2.67        -30.21        30.21 o                         
  -6   1  11        129.04        154.59        37.37 o                         
  -5   1  11        214.70        235.08        28.19 o                         
  -4   1  11        589.14        503.90        21.81 o                         
  -3   1  11        125.87        145.99        11.47 o                         
  -2   1  11        155.83        173.97        16.88 o                         
  -1   1  11        121.49        184.62        17.43 o                         
   0   1  11        250.69        279.08        16.97 o                         
   1   1  11         35.11         32.80        15.83 o                         
   2   1  11        571.38        503.33        37.27 o                         
   3   1  11        375.42        391.10        60.07 o                         
   4   1  11          7.00         -5.92        25.50 o                         
   5   1  11        296.70        277.09        45.91 o                         
   6   1  11        176.47        182.03        36.93 o                         
   7   1  11          8.46         -6.91        34.38 o                         
   8   1  11         83.68         43.66        40.32 o                         
  -8   2  11          0.66         13.07        34.02 o                         
  -7   2  11        116.20        127.02        37.24 o                         
  -6   2  11        204.84        211.98        39.06 o                         
  -5   2  11         42.97         33.07        26.85 o                         
  -4   2  11         18.29         40.21        18.03 o                         
  -3   2  11        273.19        280.51        18.48 o                         
  -2   2  11          7.44          1.92        12.02 o                         
  -1   2  11       1351.51       1365.39        37.35 o                         
   0   2  11        145.00        153.99        31.20 o                         
   1   2  11         18.98         15.21        14.24 o                         
   2   2  11         89.14        106.51        47.79 o                         
   4   2  11        124.22        130.80        66.94 o                         
   5   2  11         18.10        -11.72        25.11 o                         
   6   2  11          1.58        -26.39        26.39 o                         
   7   2  11         18.56         28.89        35.71 o                         
   8   2  11         13.05         33.86        39.95 o                         
  -8   3  11        158.73        161.16        41.80 o                         
  -7   3  11          0.11         -7.48        31.29 o                         
  -6   3  11        125.06        211.40        41.23 o                         
  -5   3  11         20.49         16.56        19.73 o                         
  -4   3  11        207.96        234.41        22.52 o                         
  -3   3  11        181.81        198.88        20.55 o                         
  -2   3  11        447.84        484.01        20.19 o                         
  -1   3  11        175.38        184.03        19.27 o                         
   0   3  11        960.06       1032.17        36.14 o                         
   1   3  11        152.26        170.37        34.64 o                         
   2   3  11        605.67        668.07        32.31 o                         
   3   3  11         63.75         40.85        36.22 o                         
   4   3  11        511.23        359.17        43.23 o                         
   5   3  11        179.93        181.70        31.22 o                         
   6   3  11         30.33          6.06        29.24 o                         
   7   3  11        124.92         57.61        31.82 o                         
  -8   4  11         10.65        -13.34        35.02 o                         
  -7   4  11        423.04        444.51        40.46 o                         
  -6   4  11        115.62        142.28        37.08 o                         
  -5   4  11        164.01        181.16        26.52 o                         
  -4   4  11          0.95         23.87        21.91 o                         
  -3   4  11        455.81        490.35        29.91 o                         
  -2   4  11        334.88        383.36        26.19 o                         
  -1   4  11        452.51        486.05        23.16 o                         
   0   4  11        113.59        194.88        21.98 o                         
   1   4  11         11.23         10.92        19.95 o                         
   2   4  11         24.69         17.05        20.88 o                         
   3   4  11        235.59        210.31        25.41 o                         
   4   4  11         75.21         31.29        36.53 o                         
   5   4  11        390.82        384.12        31.99 o                         
   6   4  11         38.41         12.42        31.98 o                         
   7   4  11         67.41         70.26        34.25 o                         
  -7   5  11         16.71         20.68        27.58 o                         
  -6   5  11         53.05         26.83        21.70 o                         
  -5   5  11          2.70        -13.72        19.59 o                         
  -4   5  11         58.05         25.16        24.39 o                         
  -3   5  11        298.43        256.79        19.75 o                         
  -2   5  11        142.67        189.33        36.51 o                         
  -1   5  11         14.88         35.30        22.85 o                         
   0   5  11          9.84          8.63        29.96 o                         
   1   5  11         13.98         -5.01        36.43 o                         
   3   5  11         11.56         22.59        22.84 o                         
   4   5  11         68.84         43.25        25.42 o                         
   5   5  11         28.99         25.26        25.67 o                         
   6   5  11         17.15         23.02        27.61 o                         
   7   5  11         20.68         19.88        31.32 o                         
  -7   6  11         17.56          7.29        29.46 o                         
  -6   6  11         18.86         22.35        21.68 o                         
  -5   6  11        207.67        191.11        79.55 o                         
  -4   6  11          3.93        -13.45        19.66 o                         
  -3   6  11          3.39        -15.10        21.49 o                         
  -2   6  11        220.22        204.35        41.14 o                         
  -1   6  11         74.82        114.76        29.60 o                         
   0   6  11        177.51        233.39        29.55 o                         
   2   6  11        156.88        119.60        74.37 o                         
   3   6  11         88.81         72.76        24.68 o                         
   4   6  11         99.72         50.33        31.19 o                         
   5   6  11          9.21          3.36        28.17 o                         
   6   6  11         23.47        -19.76        28.32 o                         
  -6   7  11        216.70        221.96        56.29 o                         
  -5   7  11         19.16         32.39        24.33 o                         
  -4   7  11        222.82        233.29        62.55 o                         
  -3   7  11          6.79        -24.18        24.18 o                         
  -2   7  11         20.69          9.70        24.42 o                         
  -1   7  11         16.74          6.25        28.27 o                         
   0   7  11        223.64        274.58        23.42 o                         
   1   7  11         46.66         66.71        23.22 o                         
   2   7  11         24.03          3.63        36.98 o                         
   3   7  11         29.03          3.58        22.78 o                         
   4   7  11        101.75         87.59        27.83 o                         
   5   7  11         16.10         47.78        29.05 o                         
  -5   8  11         70.63         69.15        31.54 o                         
  -4   8  11        126.17        146.19        46.60 o                         
  -3   8  11         31.90         50.78        29.46 o                         
  -2   8  11         86.32         69.86        52.29 o                         
  -1   8  11        105.35        102.27        98.37 o                         
   0   8  11         13.82        -34.01        34.01 o                         
   1   8  11        248.70        303.19        25.37 o                         
   2   8  11         22.75         28.63        24.84 o                         
   3   8  11        153.92        161.16        51.31 o                         
   4   8  11          2.57         41.76        25.96 o                         
   5   8  11         18.08         -7.99        27.53 o                         
  -4   9  11        112.64         86.96        41.32 o                         
  -3   9  11          8.78        -14.92        28.52 o                         
  -2   9  11         41.41         66.45        44.02 o                         
  -1   9  11         10.76        -16.83        64.84 o                         
   0   9  11         18.09          5.84        49.11 o                         
   1   9  11          0.90        -30.34        30.34 o                         
   2   9  11         65.91         51.63        24.93 o                         
   3   9  11          5.61         26.98        24.31 o                         
  -2  10  11          5.37        -13.68        40.37 o                         
  -1  10  11          0.35         14.46        36.01 o                         
   0  10  11         38.67         66.13        38.57 o                         
   1  10  11         47.70         40.35        37.37 o                         
  -8   0  12         80.72         27.02        50.54 o                         
  -6   0  12         23.43         52.13        48.95 o                         
  -4   0  12        504.66        498.06        52.13 o                         
  -2   0  12         71.85         68.65        34.01 o                         
   0   0  12       1680.76       1651.84        71.20 o                         
   2   0  12          4.87         13.64        25.03 o                         
   4   0  12        147.34        198.34        47.04 o                         
   6   0  12         90.04         46.09        48.95 o                         
  -8   1  12          5.64          9.58        34.53 o                         
  -7   1  12        170.48        219.14        41.17 o                         
  -6   1  12        149.07        168.98        60.39 o                         
  -5   1  12        428.78        442.88        34.60 o                         
  -4   1  12          7.05        -26.40        26.40 o                         
  -3   1  12        482.34        450.62        28.86 o                         
  -2   1  12          0.04         -7.78        11.96 o                         
  -1   1  12          1.25          2.09        12.64 o                         
   0   1  12        110.99        151.02        20.79 o                         
   1   1  12        136.10        191.46        31.10 o                         
   2   1  12        292.63        301.68        29.36 o                         
   3   1  12          3.44         11.39        22.30 o                         
   4   1  12        101.02         91.27        30.09 o                         
   5   1  12        137.27        155.29        43.23 o                         
   6   1  12          5.67         19.52        52.13 o                         
   7   1  12        111.69         43.31        37.20 o                         
  -8   2  12          0.58         22.15        34.49 o                         
  -7   2  12          0.00          2.48        29.67 o                         
  -6   2  12        384.94        378.32        34.50 o                         
  -5   2  12         16.87         54.36        29.32 o                         
  -4   2  12        182.47        189.03        19.25 o                         
  -3   2  12         33.66         37.40        18.61 o                         
  -2   2  12       1920.33       1985.42        57.50 o                         
  -1   2  12         42.15         39.96        15.49 o                         
   0   2  12         84.07         92.45        17.29 o                         
   1   2  12        173.40        186.35        41.43 o                         
   2   2  12        389.55        443.30        28.29 o                         
   3   2  12          7.90         35.88        24.46 o                         
   4   2  12        169.60        131.32        30.08 o                         
   5   2  12          4.00         -8.39        29.05 o                         
   6   2  12        344.76        269.99        77.55 o                         
   7   2  12         20.58        -10.04        35.32 o                         
  -8   3  12          7.57          7.20        36.43 o                         
  -7   3  12         20.14         36.61        36.63 o                         
  -6   3  12        224.56        304.37        45.89 o                         
  -5   3  12        185.60        281.33        67.22 o                         
  -4   3  12        126.35        174.16        23.65 o                         
  -3   3  12        365.21        306.86        23.22 o                         
  -2   3  12         15.80         25.79        15.10 o                         
  -1   3  12        329.88        324.16        18.38 o                         
   0   3  12         18.62         30.51        16.21 o                         
   1   3  12        265.42        330.21        23.81 o                         
   2   3  12        900.95        857.41        37.93 o                         
   3   3  12        593.23        591.62        56.74 o                         
   4   3  12         81.88         35.92        44.57 o                         
   5   3  12        106.58         74.11        47.99 o                         
   6   3  12          2.82        -26.43        26.43 o                         
   7   3  12         85.01         57.77        38.96 o                         
  -7   4  12         42.33         35.25        36.24 o                         
  -6   4  12        225.73        298.46        39.33 o                         
  -5   4  12          5.60          5.87        21.20 o                         
  -4   4  12        133.18         87.79        24.63 o                         
  -3   4  12        186.28        246.03        45.93 o                         
  -2   4  12         14.47         16.89        21.25 o                         
  -1   4  12        154.87        232.55        20.78 o                         
   0   4  12        206.51        214.67        29.17 o                         
   1   4  12          1.35        -19.31        19.31 o                         
   2   4  12         87.75         44.69        43.86 o                         
   3   4  12         60.85         33.27        25.35 o                         
   4   4  12        242.97        247.79        51.81 o                         
   5   4  12          2.38          4.09        28.99 o                         
   6   4  12         16.84         -6.70        26.66 o                         
   7   4  12          2.30        -31.62        34.13 o                         
  -7   5  12         18.33        -21.51        31.42 o                         
  -6   5  12          0.25        -22.42        27.71 o                         
  -5   5  12         48.60         38.69        25.70 o                         
  -4   5  12         86.94         93.33        26.25 o                         
  -3   5  12        193.93        284.38        34.56 o                         
  -2   5  12         31.99         23.72        22.68 o                         
  -1   5  12        238.15        260.36        19.49 o                         
   0   5  12          0.23        -12.14        21.52 o                         
   1   5  12        307.48        337.25        24.74 o                         
   2   5  12         67.07         32.36        25.94 o                         
   3   5  12        145.40         99.59        28.64 o                         
   4   5  12         26.57         -0.11        27.24 o                         
   5   5  12         28.24        -14.58        30.18 o                         
   6   5  12          0.52         -8.67        27.57 o                         
  -6   6  12         86.02         85.22        25.88 o                         
  -5   6  12          6.92          3.17        21.47 o                         
  -4   6  12         42.80         32.40        25.57 o                         
  -3   6  12         78.02        115.95        27.58 o                         
  -2   6  12        100.24         56.83        38.69 o                         
  -1   6  12          0.85          0.88        26.97 o                         
   0   6  12         35.27         34.56        37.66 o                         
   1   6  12         18.37         -6.36        21.08 o                         
   2   6  12        146.98        131.21        52.58 o                         
   3   6  12         34.30         -6.58        22.96 o                         
   4   6  12         86.34         31.04        35.91 o                         
   5   6  12          7.84        -28.94        28.94 o                         
   6   6  12          0.23        -24.99        37.66 o                         
  -6   7  12          2.46          2.67        25.27 o                         
  -5   7  12        125.87        108.15        40.47 o                         
  -4   7  12         16.25        -24.61        24.61 o                         
  -3   7  12         74.54         68.28        38.00 o                         
  -2   7  12        114.78        116.20        45.22 o                         
  -1   7  12         38.12        -19.95        51.49 o                         
   0   7  12         15.34          1.45        28.57 o                         
   1   7  12         41.68         18.68        22.20 o                         
   2   7  12         56.27         37.94        27.67 o                         
   3   7  12         90.58         23.95       106.32 o                         
   4   7  12          4.99        -28.72        28.72 o                         
   5   7  12          0.23         27.65        40.37 o                         
  -5   8  12          0.26        -20.96        29.83 o                         
  -4   8  12          1.42        -28.11        28.42 o                         
  -3   8  12          1.16          4.25        27.61 o                         
  -2   8  12         83.83        103.89        37.83 o                         
  -1   8  12          6.54        -14.94        29.24 o                         
   0   8  12        189.94        219.30       126.34 o                         
   1   8  12         45.01         57.97        23.88 o                         
   2   8  12        126.20        118.23        72.30 o                         
   3   8  12          4.29         -6.26        29.24 o                         
   4   8  12         61.45         33.22        27.15 o                         
  -3   9  12         61.56         59.06        40.80 o                         
  -2   9  12          9.07        -12.35        34.89 o                         
  -1   9  12         10.49        -15.90        43.54 o                         
   0   9  12          9.03        -13.51        45.77 o                         
   1   9  12        134.01        105.98       105.37 o                         
   2   9  12          5.80        -23.28        23.28 o                         
  -7   0  13        160.69        139.22        59.12 o                         
  -5   0  13        128.94        114.42        53.08 o                         
  -3   0  13        151.01        183.89        23.99 o                         
  -1   0  13        862.58        956.60        40.53 o                         
   1   0  13         39.23         69.89        25.08 o                         
   3   0  13        315.40        255.87        38.14 o                         
   5   0  13         49.48         -8.90        38.46 o                         
   7   0  13         26.77         -7.95        50.54 o                         
  -8   1  13         33.13         21.87        40.72 o                         
  -7   1  13          1.05        -23.90        33.34 o                         
  -6   1  13         72.24         72.93        34.33 o                         
  -5   1  13        144.57        173.00        38.99 o                         
  -4   1  13        800.43        763.57        45.06 o                         
  -3   1  13         34.05         46.15        17.45 o                         
  -2   1  13        142.15        163.58        15.12 o                         
  -1   1  13          0.25        -13.84        13.84 o                         
   0   1  13         70.32         75.34        20.14 o                         
   1   1  13        239.63        195.29        23.81 o                         
   2   1  13        145.37        164.76        36.44 o                         
   3   1  13        312.62        270.79        52.66 o                         
   4   1  13         25.64         13.45        33.37 o                         
   5   1  13         25.80         -6.25        29.18 o                         
   6   1  13        136.97         67.86        35.27 o                         
   7   1  13          2.40        -24.81        36.85 o                         
  -7   2  13         62.90         94.96        37.91 o                         
  -6   2  13         37.37         77.54        35.17 o                         
  -5   2  13         20.73         31.25        30.48 o                         
  -4   2  13         31.70          8.81        28.54 o                         
  -3   2  13        797.78        791.79        37.02 o                         
  -2   2  13         81.10        147.06        35.97 o                         
  -1   2  13        184.69        197.16        36.43 o                         
   0   2  13        519.20        562.71        23.58 o                         
   1   2  13        317.83        379.99        31.94 o                         
   2   2  13          5.85        -20.75        20.75 o                         
   3   2  13          1.23         23.71        23.24 o                         
   4   2  13          8.09         -9.73        24.89 o                         
   5   2  13        179.17         70.36        34.08 o                         
   6   2  13          2.69         -6.51        33.15 o                         
   7   2  13          7.64         -6.45        64.68 o                         
  -7   3  13          0.91        -27.05        29.90 o                         
  -6   3  13         66.92         81.85        33.33 o                         
  -5   3  13         39.97        -22.51        28.19 o                         
  -4   3  13        288.23        274.90        20.07 o                         
  -3   3  13          0.07          3.03        17.88 o                         
  -2   3  13        127.56        127.52        40.89 o                         
  -1   3  13        113.55        147.21        20.73 o                         
   0   3  13         96.55        105.68        18.94 o                         
   1   3  13        123.62        128.22        51.74 o                         
   2   3  13       1037.02       1132.08        44.93 o                         
   3   3  13        213.75        182.32        31.90 o                         
   4   3  13          1.20          2.40        26.40 o                         
   5   3  13          1.24         14.76        28.99 o                         
   6   3  13        109.43         91.08        37.10 o                         
  -7   4  13         61.33         97.01        40.78 o                         
  -6   4  13         49.60         67.31        38.18 o                         
  -4   4  13          2.69         -4.31        19.99 o                         
  -3   4  13         25.27         20.54        20.88 o                         
  -2   4  13         45.81         29.47        20.92 o                         
  -1   4  13        441.06        462.81        24.20 o                         
   0   4  13          6.68         14.50        20.52 o                         
   1   4  13         25.22         21.35        20.95 o                         
   2   4  13        109.89        111.27        51.54 o                         
   3   4  13        296.92        304.14        58.80 o                         
   4   4  13         31.07         38.57        28.50 o                         
   5   4  13         76.32         39.94        31.69 o                         
   6   4  13          0.14         -2.24        33.22 o                         
  -6   5  13          7.02        -38.60        38.60 o                         
  -5   5  13         51.67         40.24        25.62 o                         
  -4   5  13        109.90        167.05        49.94 o                         
  -3   5  13         20.26          8.00        22.10 o                         
  -2   5  13         17.98         22.94        30.88 o                         
  -1   5  13          0.37        -20.58        20.58 o                         
   0   5  13        301.00        360.00        24.83 o                         
   1   5  13         90.34        103.87        24.88 o                         
   2   5  13          0.77         -0.19        21.53 o                         
   3   5  13          9.50        -14.11        21.76 o                         
   4   5  13        105.02        114.95        44.08 o                         
   5   5  13          0.19        -21.36        46.88 o                         
   6   5  13         28.74        -11.76        33.90 o                         
  -6   6  13          1.89        -31.69        31.69 o                         
  -5   6  13          2.18        -19.82        25.35 o                         
  -4   6  13         55.90         34.05        27.04 o                         
  -3   6  13         77.83         58.07        27.17 o                         
  -2   6  13         58.69         75.77        27.57 o                         
  -1   6  13        159.26        230.33       105.68 o                         
   0   6  13          3.67        -19.28        27.62 o                         
   1   6  13          5.18        -21.61        21.61 o                         
   2   6  13         82.09         63.55        29.75 o                         
   3   6  13         60.89         30.30        25.31 o                         
   4   6  13          0.10        -12.33        24.75 o                         
   5   6  13         26.10         12.31        50.06 o                         
  -5   7  13         17.31          3.82        28.79 o                         
  -4   7  13          1.23          3.22        33.57 o                         
  -3   7  13         26.90         10.14        26.15 o                         
  -2   7  13        171.29         -0.32        73.10 o                         
  -1   7  13         52.70         65.57        51.49 o                         
   0   7  13         73.43         43.89        48.31 o                         
   1   7  13         15.27         17.02        22.93 o                         
   2   7  13        186.54        141.51        57.00 o                         
   3   7  13          0.42          2.92        27.90 o                         
   4   7  13          0.23         -5.90        30.03 o                         
  -4   8  13          7.80         12.56        31.08 o                         
  -3   8  13          2.72          0.15        35.16 o                         
  -2   8  13          3.88          2.23        32.40 o                         
  -1   8  13         99.62         82.88        52.76 o                         
   0   8  13          4.61         10.55        31.68 o                         
   1   8  13        157.18        168.67        89.16 o                         
   2   8  13          5.52        -11.11        24.29 o                         
   3   8  13         12.54         18.23        24.87 o                         
  -2   9  13         14.84        -13.66        32.49 o                         
  -1   9  13         16.51         23.25        36.62 o                         
   0   9  13         64.72         25.68       103.46 o                         
   1   9  13          0.51         38.10        35.39 o                         
  -6   0  14        578.42        566.08        61.34 o                         
  -4   0  14         12.18         -1.27        40.68 o                         
  -2   0  14        278.47        288.55        22.72 o                         
   0   0  14        119.90        101.05        37.82 o                         
   2   0  14        218.51        240.29        47.04 o                         
   4   0  14         34.56         38.14        41.96 o                         
   6   0  14          9.86        -16.53        47.68 o                         
  -7   1  14         85.89        107.97        39.40 o                         
  -6   1  14          1.29        -30.67        30.67 o                         
  -5   1  14         12.39         13.53        31.16 o                         
  -4   1  14        175.60        248.13        43.15 o                         
  -3   1  14        247.28        260.35        19.26 o                         
  -2   1  14         50.19         84.79        16.62 o                         
  -1   1  14         51.73         41.73        16.87 o                         
   0   1  14         34.38         15.96        22.89 o                         
   1   1  14         32.62         20.36        17.66 o                         
   2   1  14          3.63         -2.60        21.02 o                         
   3   1  14        231.90        244.33        28.26 o                         
   4   1  14          4.72        -26.22        26.22 o                         
   5   1  14         37.13         43.99        32.00 o                         
   6   1  14         24.89          5.40        34.56 o                         
  -7   2  14          3.66          0.59        31.22 o                         
  -6   2  14         30.73         22.16        31.91 o                         
  -5   2  14         43.54         25.17        30.15 o                         
  -4   2  14        237.87        260.59        43.43 o                         
  -3   2  14         88.60        124.63        24.58 o                         
  -2   2  14        227.52        244.22        21.02 o                         
  -1   2  14         26.12         52.35        15.99 o                         
   0   2  14        441.54        531.54        23.86 o                         
   1   2  14         23.58         19.89        20.88 o                         
   2   2  14         49.29         35.05        22.83 o                         
   3   2  14         29.03         11.39        23.68 o                         
   4   2  14        191.93        137.99        31.72 o                         
   5   2  14          6.68          7.17        32.81 o                         
   6   2  14         78.17         14.58        49.11 o                         
  -7   3  14         47.10         31.64        34.90 o                         
  -6   3  14         19.11        -11.53        29.64 o                         
  -5   3  14         58.34         67.54        34.95 o                         
  -4   3  14         44.49         72.10        22.80 o                         
  -3   3  14        359.86        407.79        59.60 o                         
  -2   3  14         30.77         50.18        22.66 o                         
  -1   3  14         10.89        -11.48        15.48 o                         
   0   3  14         20.28         27.81        22.44 o                         
   1   3  14        291.34        333.28        36.39 o                         
   2   3  14         30.86         32.38        23.23 o                         
   3   3  14        223.72        148.38        58.50 o                         
   4   3  14         92.42         93.53        39.57 o                         
   5   3  14         62.54         -0.23        29.86 o                         
   6   3  14        123.31         79.62        40.37 o                         
  -6   4  14        142.66        141.13        41.85 o                         
  -5   4  14         85.27         54.71        39.30 o                         
  -4   4  14          1.53          1.59        20.52 o                         
  -3   4  14         20.72         30.43        21.83 o                         
  -2   4  14          2.89          1.64        21.13 o                         
  -1   4  14        125.37        132.93        36.50 o                         
   0   4  14         99.15        106.77        31.47 o                         
   1   4  14          1.31        -19.62        20.73 o                         
   2   4  14        103.71        111.91        31.31 o                         
   3   4  14         41.29          7.32        25.91 o                         
   4   4  14         45.36         33.18        28.49 o                         
   5   4  14         27.13        -15.26        30.80 o                         
   6   4  14          8.61        -28.46        35.62 o                         
  -6   5  14         30.56         -5.91        44.01 o                         
  -5   5  14        263.21        138.27       118.72 o                         
  -4   5  14          6.38         -5.91        23.11 o                         
  -3   5  14         11.51          5.62        20.99 o                         
  -2   5  14         41.67         39.13        22.65 o                         
  -1   5  14        349.40        125.23        82.96 o                         
   0   5  14         12.47         28.47        21.99 o                         
   1   5  14        101.12         81.82        25.13 o                         
   2   5  14         54.54         39.10        27.72 o                         
   3   5  14        100.66         32.48        28.26 o                         
   4   5  14          4.67         -5.90        26.69 o                         
   5   5  14         20.41        -13.56        33.10 o                         
  -5   6  14         36.75         35.31        37.47 o                         
  -4   6  14         30.90         47.06        43.76 o                         
  -3   6  14          4.04         22.99        24.32 o                         
  -2   6  14        141.78        199.51       128.57 o                         
  -1   6  14         35.77        -19.15        43.23 o                         
   0   6  14        107.17        120.25        26.15 o                         
   1   6  14        176.18        193.53        54.53 o                         
   2   6  14          0.34          8.50        23.12 o                         
   3   6  14         48.26         30.29        24.94 o                         
   4   6  14         50.59         75.21        29.77 o                         
  -4   7  14         13.66        -25.23        27.16 o                         
  -3   7  14         51.56         90.75        40.19 o                         
  -2   7  14          2.35         -0.93        45.13 o                         
  -1   7  14          4.56        -17.74        30.11 o                         
   0   7  14         23.06          7.70        56.10 o                         
   1   7  14        170.98        198.04       104.73 o                         
   2   7  14         97.03         62.93        55.94 o                         
   3   7  14          0.20         22.61        43.23 o                         
  -3   8  14          0.64         -5.16        33.36 o                         
  -2   8  14         26.85         21.17        32.60 o                         
  -1   8  14          0.07         11.51        32.81 o                         
   0   8  14         59.01         22.19        50.22 o                         
   1   8  14          1.71         -0.75        30.88 o                         
   2   8  14         17.55         21.19        26.05 o                         
  -7   0  15        194.38        222.17        68.97 o                         
  -5   0  15        305.19        335.01        48.63 o                         
  -3   0  15        255.48        345.82        68.34 o                         
  -1   0  15         82.80        110.79        44.66 o                         
   1   0  15        199.30        258.56        75.17 o                         
   3   0  15        171.29        172.59        45.77 o                         
   5   0  15         50.12         55.62        45.45 o                         
  -7   1  15          1.27         -5.16        38.09 o                         
  -6   1  15        123.48        124.08        39.42 o                         
  -5   1  15          0.15         -4.28        32.69 o                         
  -4   1  15        120.36        101.01        45.61 o                         
  -3   1  15         36.40         53.20        34.05 o                         
  -2   1  15         81.70        169.57        24.64 o                         
  -1   1  15        195.86        221.00        29.24 o                         
   0   1  15         73.55         38.68        27.57 o                         
   1   1  15        157.20        153.30        24.41 o                         
   2   1  15        175.18        187.86        27.72 o                         
   3   1  15         68.58          6.02        26.63 o                         
   4   1  15         58.01         59.99        39.89 o                         
   5   1  15         40.31         21.50        32.14 o                         
   6   1  15         54.99         30.59        36.31 o                         
  -6   2  15          0.06         -8.91        34.84 o                         
  -5   2  15         32.43         28.90        33.96 o                         
  -4   2  15          2.56         18.27        33.65 o                         
  -3   2  15         55.24         73.72        19.95 o                         
  -2   2  15         23.48          8.16        28.07 o                         
  -1   2  15        124.80        193.49        44.82 o                         
   0   2  15          0.04         12.46        17.44 o                         
   1   2  15         45.75         -1.81        21.12 o                         
   2   2  15         10.58        -20.95        20.95 o                         
   3   2  15         83.57         63.89        28.93 o                         
   4   2  15         32.14         -4.49        28.53 o                         
   5   2  15         41.94         14.90        33.13 o                         
   6   2  15         20.29         24.39        61.34 o                         
  -6   3  15        193.92        212.00        43.49 o                         
  -5   3  15          3.34         -6.81        30.47 o                         
  -4   3  15         21.02         12.63        40.86 o                         
  -3   3  15         14.90         11.75        22.22 o                         
  -2   3  15         23.61         33.99        21.85 o                         
  -1   3  15         53.32         97.38        19.26 o                         
   0   3  15        221.13        242.05        26.54 o                         
   1   3  15          7.82         12.94        20.89 o                         
   2   3  15          4.49         14.97        23.34 o                         
   3   3  15        279.93        223.43        54.99 o                         
   4   3  15        143.28        114.01        32.75 o                         
   5   3  15         66.13         81.67        34.81 o                         
  -6   4  15          2.02        -22.03        39.45 o                         
  -5   4  15        137.47         45.30        44.50 o                         
  -4   4  15         41.98         60.70        23.14 o                         
  -3   4  15         35.99         65.52        23.46 o                         
  -2   4  15         39.60         45.32        21.88 o                         
  -1   4  15         74.72         87.40        68.34 o                         
   0   4  15          0.06        -17.54        27.51 o                         
   1   4  15        187.43        155.05        33.77 o                         
   2   4  15         84.75         78.05        37.64 o                         
   3   4  15        132.01         89.30        62.63 o                         
   4   4  15         29.04         -6.97        27.80 o                         
   5   4  15         32.74         29.64        34.58 o                         
  -5   5  15          0.47          7.04        39.23 o                         
  -4   5  15         95.56         84.77        34.81 o                         
  -3   5  15          0.42        -21.20        21.20 o                         
  -2   5  15         81.20         93.54        46.80 o                         
  -1   5  15          3.21         -9.36        34.33 o                         
   0   5  15         21.64         26.24        22.98 o                         
   1   5  15         16.15          3.09        22.04 o                         
   2   5  15         27.07         51.61        25.78 o                         
   3   5  15         36.70        -26.19        26.19 o                         
   4   5  15          2.81          5.11        28.09 o                         
  -4   6  15          0.47         20.57        25.51 o                         
  -3   6  15         86.27         50.67        39.59 o                         
  -2   6  15         49.01        -76.92        76.92 o                         
  -1   6  15        123.89         89.20        90.90 o                         
   0   6  15         44.20         51.43        36.08 o                         
   1   6  15         11.80         39.17        23.63 o                         
   2   6  15         10.54        -22.73        22.73 o                         
   3   6  15          0.60        -20.98        24.74 o                         
   4   6  15         22.86        -29.26        29.26 o                         
  -3   7  15         24.28         41.30        39.41 o                         
  -2   7  15         29.97         38.54        32.18 o                         
  -1   7  15          0.01         -3.05        30.39 o                         
   0   7  15         89.55        112.51       138.90 o                         
   1   7  15          0.47          0.84        45.61 o                         
   2   7  15         40.03         66.18        33.59 o                         
  -1   8  15         12.71        -36.84        46.25 o                         
   0   8  15          9.64          4.13        34.19 o                         
  -6   0  16        109.54        153.52        62.93 o                         
  -4   0  16        615.21        468.19        53.40 o                         
  -2   0  16          0.96         -9.54        44.18 o                         
   0   0  16         27.39         76.06        67.38 o                         
   2   0  16        104.18         82.32        39.73 o                         
   4   0  16         11.71         41.00        42.91 o                         
  -6   1  16          0.00         21.16        33.84 o                         
  -5   1  16          4.33         13.92        33.14 o                         
  -4   1  16         15.70         -3.32        30.79 o                         
  -3   1  16        149.97        132.17        37.83 o                         
  -2   1  16        107.03         90.31        27.35 o                         
  -1   1  16         26.63         27.05        17.26 o                         
   0   1  16         33.03         14.47        18.06 o                         
   1   1  16        167.31        217.40        43.30 o                         
   2   1  16         69.53         64.39        31.47 o                         
   3   1  16        109.75        103.59        30.87 o                         
   4   1  16         15.21          2.86        42.43 o                         
   5   1  16         16.22        -11.40        32.98 o                         
  -6   2  16         49.54         67.39        36.42 o                         
  -5   2  16          0.24          5.63        34.14 o                         
  -4   2  16         51.04         46.42        32.40 o                         
  -3   2  16         25.33         37.00        55.62 o                         
  -2   2  16        292.63        295.32        36.55 o                         
  -1   2  16          3.55        -15.50        16.52 o                         
   0   2  16          0.96        -17.28        19.38 o                         
   1   2  16          0.03        -21.68        21.68 o                         
   2   2  16        122.85        122.75        40.37 o                         
   3   2  16          0.64         -2.10        36.08 o                         
   4   2  16          2.23        -25.61        30.30 o                         
   5   2  16         36.48         24.21        36.53 o                         
  -6   3  16          4.58        -12.83        36.96 o                         
  -5   3  16        129.18        199.58        48.47 o                         
  -4   3  16         61.49         28.70        40.49 o                         
  -3   3  16         26.63         16.24        40.61 o                         
  -2   3  16         73.09         79.87        35.19 o                         
  -1   3  16        150.91        198.84        71.13 o                         
   0   3  16         66.07         40.52        22.34 o                         
   1   3  16          8.47        -20.24        28.74 o                         
   2   3  16         38.03          4.70        25.78 o                         
   3   3  16         16.28          1.51        64.52 o                         
   4   3  16         12.30          6.04        29.32 o                         
   5   3  16         35.28         15.69        35.82 o                         
  -5   4  16          0.65        -17.25        39.83 o                         
  -4   4  16          4.21          3.78        39.67 o                         
  -3   4  16         10.12        -14.69        24.41 o                         
  -2   4  16          0.45         -5.20        22.64 o                         
  -1   4  16          3.13         -3.46        25.83 o                         
   0   4  16        207.80        228.18        61.95 o                         
   1   4  16         32.82         20.75        22.79 o                         
   2   4  16         63.98         59.92        36.30 o                         
   3   4  16         25.13          3.76        28.31 o                         
   4   4  16         62.78         49.82        34.12 o                         
  -4   5  16          0.01        -19.84        23.34 o                         
  -3   5  16         99.17        126.20        61.51 o                         
  -2   5  16         14.36         20.25        26.86 o                         
  -1   5  16        109.93        104.00        33.90 o                         
   0   5  16         16.63        -14.31        30.04 o                         
   1   5  16         16.64         15.32        36.70 o                         
   2   5  16         47.30         13.14        26.00 o                         
   3   5  16          2.37        -14.58        28.27 o                         
  -4   6  16         46.68         50.95        30.77 o                         
  -3   6  16          0.17        -36.01        76.92 o                         
  -2   6  16        131.05        207.50        64.84 o                         
  -1   6  16          0.72         48.96        29.44 o                         
   0   6  16         56.68         46.76        40.37 o                         
   1   6  16         26.27         25.30        24.36 o                         
   2   6  16          2.44        -14.45        24.52 o                         
   3   6  16          2.26        -28.33        28.33 o                         
  -2   7  16          0.04        -13.03        30.42 o                         
  -1   7  16         34.51          3.50       102.66 o                         
   0   7  16          3.98         12.61        33.57 o                         
   1   7  16          9.74         10.36        51.65 o                         
  -5   0  17        184.13        202.79        57.53 o                         
  -3   0  17        140.28        199.92        62.62 o                         
  -1   0  17         44.32         37.34        40.37 o                         
   1   0  17         23.09         11.44        37.51 o                         
   3   0  17        161.95        158.60        48.95 o                         
  -5   1  17         19.46         33.33        37.51 o                         
  -4   1  17          4.12         21.38        31.58 o                         
  -3   1  17         15.45         22.08        32.30 o                         
  -2   1  17         79.58         43.20        34.32 o                         
  -1   1  17          0.90         17.38        18.93 o                         
   0   1  17        240.70        321.63        41.42 o                         
   1   1  17         57.41         47.11        27.03 o                         
   2   1  17         44.67         47.06        27.25 o                         
   3   1  17          5.89        -22.44        28.85 o                         
   4   1  17         38.99          9.80        31.31 o                         
  -5   2  17         10.52          2.81        32.33 o                         
  -4   2  17         67.92        101.60        38.21 o                         
  -3   2  17        164.53         87.62        84.39 o                         
  -2   2  17          0.92         12.40        22.38 o                         
  -1   2  17          8.47          9.75        23.81 o                         
   0   2  17          1.70         -0.31        21.41 o                         
   1   2  17        108.92        154.31        38.92 o                         
   2   2  17          5.10        -23.97        25.61 o                         
   3   2  17         11.05        -16.05        27.46 o                         
   4   2  17          0.26        -25.04        33.21 o                         
  -5   3  17          0.00         19.35        45.97 o                         
  -4   3  17          2.62         -6.53        38.36 o                         
  -3   3  17         34.25         29.82        39.63 o                         
  -2   3  17         75.70         66.16        30.35 o                         
  -1   3  17         94.96         83.28        43.54 o                         
   0   3  17         38.12         42.55        34.17 o                         
   1   3  17          8.26          0.18        23.85 o                         
   2   3  17         23.01         29.82        26.83 o                         
   3   3  17         55.48         36.81        29.24 o                         
   4   3  17          2.31         -6.55        34.01 o                         
  -4   4  17          1.33        -47.99        47.99 o                         
  -3   4  17          5.30          8.90        24.25 o                         
  -2   4  17          6.93         12.40        49.27 o                         
  -1   4  17         48.45         38.66        27.80 o                         
   0   4  17          4.77         -5.25        33.37 o                         
   1   4  17         54.75         66.99        26.77 o                         
   2   4  17          4.88          2.19        27.80 o                         
   3   4  17        155.78         62.44        38.84 o                         
  -3   5  17         18.49         51.53        57.85 o                         
  -2   5  17         58.07         56.22        38.78 o                         
  -1   5  17          5.13          9.95        27.24 o                         
   0   5  17         89.01        104.86        32.92 o                         
   1   5  17          0.41         14.04        24.89 o                         
   2   5  17         39.68         14.36        28.41 o                         
  -2   6  17         30.10         50.28        31.47 o                         
  -1   6  17         39.74          8.14        39.41 o                         
   0   6  17          1.51        -30.99        30.99 o                         
   1   6  17         23.37         13.21        34.20 o                         
  -4   0  18         14.59         27.33        49.90 o                         
  -2   0  18         78.01        -25.75        61.66 o                         
   0   0  18         35.76         -6.92        31.14 o                         
   2   0  18         68.12        111.88        44.18 o                         
  -4   1  18          3.78        -15.60        32.81 o                         
  -3   1  18          2.18        -12.28        35.18 o                         
  -2   1  18         23.97          3.66        36.83 o                         
  -1   1  18         74.38         31.52        47.99 o                         
   0   1  18         21.44         19.60        22.07 o                         
   1   1  18        171.21        178.57        30.50 o                         
   2   1  18          0.33         -5.16        28.05 o                         
   3   1  18         35.45        -24.75        29.80 o                         
  -4   2  18         18.16         21.45        43.45 o                         
  -3   2  18          6.04        -25.83        37.91 o                         
  -2   2  18         34.69         42.78        39.81 o                         
  -1   2  18          8.38         -3.53        27.94 o                         
   0   2  18         28.81         18.06        23.16 o                         
   1   2  18          1.00        -14.88        23.49 o                         
   2   2  18          4.90         20.27        26.50 o                         
   3   2  18          3.58        -22.46        28.64 o                         
  -4   3  18          2.69        -19.99        43.45 o                         
  -3   3  18         63.62         51.94        48.71 o                         
  -2   3  18         21.05         29.78        25.76 o                         
  -1   3  18          2.59         -1.27        27.32 o                         
   0   3  18          9.05         35.79        30.64 o                         
   1   3  18         28.21          6.80        53.31 o                         
   2   3  18         32.47         28.65        28.55 o                         
   3   3  18          0.79         -7.11        31.78 o                         
  -3   4  18          2.82         -1.00        42.58 o                         
  -2   4  18         23.27        -10.26        26.94 o                         
  -1   4  18          8.49         47.83        29.93 o                         
   0   4  18         13.47        -16.96        30.26 o                         
   1   4  18          0.13          7.92        27.96 o                         
   2   4  18         89.15        107.83        33.88 o                         
  -1   5  18         91.98         66.97        46.41 o                         
   0   5  18          0.00         36.96        64.36 o                         
  -3   0  19        156.96        160.83        66.43 o                         
  -1   0  19         45.40        -51.17        66.75 o                         
   1   0  19         33.89         40.68        37.51 o                         
  -3   1  19          4.79         24.90        40.96 o                         
  -2   1  19         48.35         44.78        44.18 o                         
  -1   1  19         31.85         36.91        40.53 o                         
   0   1  19          9.33         17.09        22.76 o                         
   1   1  19          0.31        -25.96        25.96 o                         
   2   1  19         32.31          9.69        29.56 o                         
  -3   2  19         14.85        -37.52        41.08 o                         
  -2   2  19          1.22        -12.29        41.46 o                         
  -1   2  19         21.80         25.45        30.99 o                         
   0   2  19          2.10        -23.26        30.67 o                         
   1   2  19         19.66         56.16        42.75 o                         
   2   2  19          0.01        -28.22        28.22 o                         
  -2   3  19         17.31         -9.22        68.97 o                         
  -1   3  19         68.52         80.16        33.95 o                         
   0   3  19         21.85         32.17        47.52 o                         
   1   3  19         36.89         38.31        30.90 o                         
                                                                                
