# Supplementary material for: Co(NCS)2(abpt)2 and Ni(NCS)2(abpt)2 [abpt is 4-amino-3,5-bis­(pyridin-2-yl)-1,2,4-triazole]: structural characterization of polymorphs A and B
Source: Acta Crystallogr C Struct Chem. 2021 Nov 16;77(Pt 12):777–81. doi: 10.1107/S2053229621010251 (PMC8645156; doi:10.1107/S2053229621010251)
Supplement: Supplementary file 7 [file c-77-00777-Co_B_300Ksup7.hkl]

data_Co_B_300K                                                                  
_shelx_title ' TestM1 in P2(1)/n'                                               
_shelx_refln_list_code          4                                               
_shelx_F_calc_maximum      207.43                                               
_exptl_crystal_F_000       666.00                                               
_reflns_d_resolution_high  0.8301                                               
                                                                                
loop_                                                                           
 _space_group_symop_operation_xyz                                               
 'x, y, z'                                                                      
 '-x+1/2, y+1/2, -z+1/2'                                                        
 '-x, -y, -z'                                                                   
 'x-1/2, -y-1/2, z-1/2'                                                         
                                                                                
_cell_length_a    11.5855                                                       
_cell_length_b     9.5998                                                       
_cell_length_c    12.8411                                                       
_cell_angle_alpha  90.000                                                       
_cell_angle_beta  101.300                                                       
_cell_angle_gamma  90.000                                                       
                                                                                
_shelx_F_squared_multiplier     1.000                                           
                                                                                
loop_                                                                           
 _refln_index_h                                                                 
 _refln_index_k                                                                 
 _refln_index_l                                                                 
 _refln_F_squared_calc                                                          
 _refln_F_squared_meas                                                          
 _refln_F_squared_sigma                                                         
 _refln_observed_status                                                         
   2   0   0      17958.20      16936.35       226.47 o                         
   4   0   0      17109.96      17262.51       599.15 o                         
   6   0   0      16098.39      15914.25       218.52 o                         
   8   0   0        733.97        773.57        31.41 o                         
  10   0   0         93.13        116.84        10.62 o                         
  12   0   0        232.04        201.43        14.30 o                         
   1   1   0       2822.07       2926.08        34.39 o                         
   2   1   0        180.95        195.83         5.34 o                         
   3   1   0       3984.84       4070.13        42.41 o                         
   4   1   0        864.38        833.19        13.00 o                         
   5   1   0       4416.69       4249.52        46.73 o                         
   6   1   0          7.33          5.53         2.58 o                         
   7   1   0       3448.80       3355.79        41.13 o                         
   8   1   0        317.73        335.35        10.14 o                         
   9   1   0       1591.63       1594.16        35.42 o                         
  10   1   0          0.37          6.09         4.41 o                         
  11   1   0        879.80        865.76        23.07 o                         
  12   1   0        232.40        207.19        15.86 o                         
  13   1   0        108.91         97.97        12.69 o                         
   0   2   0       3440.05       3449.41        70.41 o                         
   1   2   0        581.81        604.13        17.47 o                         
   2   2   0        130.41        111.34         5.03 o                         
   3   2   0          4.47          0.80         2.26 o                         
   4   2   0         47.89         51.99         2.45 o                         
   5   2   0       1052.26       1275.33        18.89 o                         
   6   2   0         23.42         41.91         3.96 o                         
   7   2   0         14.88         13.27         3.42 o                         
   8   2   0         94.07         95.61         6.39 o                         
   9   2   0         47.60         55.27         6.94 o                         
  10   2   0        570.98        581.83        15.40 o                         
  11   2   0          6.16          9.83         7.72 o                         
  12   2   0        190.71        166.93        11.74 o                         
  13   2   0         98.99        101.89        13.68 o                         
   1   3   0       1247.05       1345.61        25.19 o                         
   2   3   0         23.08         48.12         4.28 o                         
   3   3   0        299.70        308.80         9.70 o                         
   4   3   0        263.13        270.61        12.04 o                         
   5   3   0         43.99         41.20         2.86 o                         
   6   3   0        399.69        397.47        10.20 o                         
   7   3   0        163.14        187.32         8.95 o                         
   8   3   0        203.09        177.10         7.97 o                         
   9   3   0         77.58         79.56         7.63 o                         
  10   3   0          0.93         -3.68         5.49 o                         
  11   3   0        102.99        108.23        14.64 o                         
  12   3   0        127.41        110.25        10.87 o                         
  13   3   0         22.13         31.03         8.68 o                         
   0   4   0       1307.33       1284.31        37.53 o                         
   1   4   0          6.49          5.31         3.65 o                         
   2   4   0       1066.79        980.74        55.66 o                         
   3   4   0       1415.11       1501.31        31.00 o                         
   4   4   0       1505.26       1395.87        28.76 o                         
   5   4   0         34.12         50.23         7.64 o                         
   6   4   0         36.59         28.17         4.02 o                         
   7   4   0        994.53        976.32        21.00 o                         
   8   4   0        239.72        265.18        12.49 o                         
   9   4   0        532.76        558.89        18.55 o                         
  10   4   0         82.44         94.58        10.56 o                         
  11   4   0        248.38        238.13        16.08 o                         
  12   4   0          4.53         17.04         7.34 o                         
   1   5   0       3204.67       2995.12        51.88 o                         
   2   5   0         26.99         21.96         5.37 o                         
   3   5   0       2857.43       2744.65        49.93 o                         
   4   5   0          5.01         14.58         5.64 o                         
   5   5   0       1539.98       1459.57        28.70 o                         
   6   5   0          3.43          2.85         4.45 o                         
   7   5   0        709.90        720.67        20.60 o                         
   8   5   0        263.50        239.67        19.42 o                         
   9   5   0        538.20        536.99        19.02 o                         
  10   5   0         76.76         84.44        14.34 o                         
  11   5   0          4.97         16.94         7.89 o                         
  12   5   0          6.63         10.34        13.91 o                         
   0   6   0         89.33        115.53        13.49 o                         
   1   6   0         50.56         55.91         7.75 o                         
   2   6   0       2710.32       2719.75        51.43 o                         
   3   6   0         91.26        131.12        14.76 o                         
   4   6   0        398.03        413.09        22.56 o                         
   5   6   0          0.20         -5.63         6.06 o                         
   6   6   0        109.84        114.36        12.05 o                         
   7   6   0         47.71         63.58        19.40 o                         
   8   6   0        720.97        700.24        26.81 o                         
   9   6   0         30.19         31.73         9.53 o                         
  10   6   0        262.35        228.98        36.47 o                         
  11   6   0         12.53         16.60        10.96 o                         
   1   7   0        141.96        135.91        11.02 o                         
   2   7   0        121.94        129.19        11.45 o                         
   3   7   0        477.49        494.25        27.62 o                         
   4   7   0         15.85         20.03         7.45 o                         
   5   7   0          0.96          7.14         7.00 o                         
   6   7   0         44.04         39.53         8.88 o                         
   7   7   0         29.91         23.49        14.34 o                         
   8   7   0         26.90         27.89         9.78 o                         
   9   7   0        108.37        133.66        21.93 o                         
  10   7   0         50.19         57.47        12.67 o                         
   0   8   0        212.31        158.96        18.55 o                         
   1   8   0        125.32        119.68        12.21 o                         
   2   8   0         31.18         32.28         9.70 o                         
   3   8   0         22.32         28.32         9.28 o                         
   4   8   0         76.77         76.82        11.03 o                         
   5   8   0         96.11        100.14        12.52 o                         
   6   8   0        125.31        128.77        13.80 o                         
   7   8   0          8.32         -8.55         8.63 o                         
   8   8   0         55.79         91.23        15.60 o                         
   9   8   0         16.49         30.54        11.77 o                         
   1   9   0        370.60        349.81        21.93 o                         
   2   9   0         16.45         10.16         8.16 o                         
   3   9   0        127.39        137.11        14.14 o                         
   4   9   0        170.19        158.08        14.30 o                         
   5   9   0        344.12        368.42        20.27 o                         
   6   9   0          2.63         21.14         9.53 o                         
   7   9   0         77.89         71.85        13.11 o                         
   8   9   0        115.24        130.13        15.49 o                         
   0  10   0        841.77        820.08        43.01 o                         
   1  10   0         10.00          0.99         8.93 o                         
   2  10   0        502.86        494.83        24.00 o                         
   3  10   0         29.45         24.81         9.83 o                         
   4  10   0        424.02        384.30        21.61 o                         
   5  10   0          0.00          4.64         9.84 o                         
   6  10   0        252.88        261.68        19.49 o                         
   1  11   0         32.98         42.77        26.14 o                         
   2  11   0          0.07         -3.95         9.98 o                         
   3  11   0         42.52         66.59        13.07 o                         
   4  11   0         26.28         14.11        11.48 o                         
 -13   0   1        358.13        384.95        29.94 o                         
 -11   0   1        214.57        205.25        18.13 o                         
  -9   0   1         12.37         20.79         5.94 o                         
  -7   0   1       2846.12       2859.87        51.08 o                         
  -5   0   1          5.77          6.13         2.21 o                         
  -3   0   1       3242.80       3146.88        40.10 o                         
  -1   0   1       2662.01       2624.10        38.29 o                         
   1   0   1       1944.99       1936.59        29.06 o                         
   3   0   1       1541.83       1482.55        26.23 o                         
   5   0   1        615.29        716.18        18.18 o                         
   7   0   1        676.30        659.61        13.80 o                         
   9   0   1        843.82        761.20        23.83 o                         
  11   0   1        334.38        331.09        33.31 o                         
  13   0   1          5.50         10.23         9.91 o                         
 -13   1   1         41.61         32.17         8.10 o                         
 -12   1   1        312.09        289.80        14.04 o                         
 -11   1   1        542.79        527.69        15.00 o                         
 -10   1   1        207.54        212.72        14.42 o                         
  -9   1   1        675.30        677.30        15.55 o                         
  -8   1   1       1653.38       1628.82        25.23 o                         
  -7   1   1        257.29        209.05         7.47 o                         
  -6   1   1       3173.23       3274.09        30.46 o                         
  -5   1   1        268.56        240.23         4.61 o                         
  -4   1   1       2935.92       2773.56        43.93 o                         
  -3   1   1      12010.72      11686.26        92.29 o                         
  -2   1   1        467.93        451.55         8.22 o                         
  -1   1   1       7422.85       6983.72        67.60 o                         
   0   1   1       3868.98       4052.03        51.61 o                         
   1   1   1        108.58        146.80         4.49 o                         
   2   1   1       2361.15       2256.86        24.59 o                         
   3   1   1       1082.27       1072.29        12.68 o                         
   4   1   1       1215.52       1198.08        24.65 o                         
   5   1   1          1.29          1.28         2.98 o                         
   6   1   1       1063.93       1053.21        17.54 o                         
   7   1   1         46.05         41.13         4.42 o                         
   8   1   1        165.43        166.09         8.29 o                         
   9   1   1         43.35         49.45         5.54 o                         
  10   1   1         32.29         33.12         5.32 o                         
  11   1   1         13.40         12.54         5.25 o                         
  12   1   1        168.00        188.63        10.10 o                         
  13   1   1          0.67         -4.22         7.78 o                         
 -13   2   1         29.22         46.96        10.40 o                         
 -12   2   1         82.13         74.08         9.24 o                         
 -11   2   1        255.60        225.77        19.62 o                         
 -10   2   1        340.56        342.66        14.26 o                         
  -9   2   1        101.54        102.79         7.39 o                         
  -8   2   1         23.75         35.11         4.39 o                         
  -7   2   1        165.77        155.35         6.66 o                         
  -6   2   1       2240.76       2409.45        30.80 o                         
  -5   2   1       1371.87       1392.10        15.25 o                         
  -4   2   1       8921.56       8915.74        72.27 o                         
  -3   2   1       3383.63       3258.78        31.36 o                         
  -2   2   1        442.58        468.88         9.89 o                         
  -1   2   1       4968.36       5182.16        59.70 o                         
   0   2   1      12204.01      12770.06       121.41 o                         
   1   2   1       3541.02       3595.87        37.30 o                         
   2   2   1       2194.81       2271.10        29.46 o                         
   3   2   1      10195.54       9999.28        97.63 o                         
   4   2   1        295.27        309.57        16.38 o                         
   5   2   1       3044.92       2789.47        43.21 o                         
   6   2   1        283.66        276.06        12.23 o                         
   7   2   1       3392.74       3328.01        51.79 o                         
   8   2   1        143.86        142.69         7.22 o                         
   9   2   1       3775.84       3612.35        47.22 o                         
  10   2   1        603.31        579.88        15.50 o                         
  11   2   1        702.72        720.85        29.09 o                         
  12   2   1          4.46         18.65         7.51 o                         
  13   2   1        389.72        431.78        18.09 o                         
 -13   3   1          5.19         -1.37         9.69 o                         
 -12   3   1         69.39         69.20         9.56 o                         
 -11   3   1         49.94         48.28        10.58 o                         
 -10   3   1        524.41        506.84        17.77 o                         
  -9   3   1         76.66         60.09         9.69 o                         
  -8   3   1       1143.78       1150.96        22.33 o                         
  -7   3   1         40.83         59.97         6.21 o                         
  -6   3   1          2.38          2.78         2.16 o                         
  -5   3   1        111.42        126.07         4.30 o                         
  -4   3   1       2405.68       2383.13        39.25 o                         
  -3   3   1        177.63        197.95        11.58 o                         
  -2   3   1       2685.94       2646.16        35.87 o                         
  -1   3   1        908.63        875.10        15.33 o                         
   0   3   1       2172.91       2261.01        30.43 o                         
   1   3   1        182.05        188.13         5.51 o                         
   2   3   1       2207.16       2196.27        28.97 o                         
   3   3   1        136.92        131.89        13.54 o                         
   4   3   1       6507.25       6584.59        91.66 o                         
   5   3   1          2.66         -3.75         3.75 o                         
   6   3   1       2014.66       1901.46        27.21 o                         
   7   3   1        173.97        188.41         7.92 o                         
   8   3   1       1503.41       1485.07        25.07 o                         
   9   3   1          5.37          4.07         4.25 o                         
  10   3   1        765.48        764.81        22.23 o                         
  11   3   1        179.19        169.49        11.52 o                         
  12   3   1        115.23         98.19        10.46 o                         
  13   3   1          3.46          9.34         8.86 o                         
 -12   4   1         43.04         57.52        11.48 o                         
 -11   4   1        115.39        122.70        13.80 o                         
 -10   4   1          2.14         -0.15         7.62 o                         
  -9   4   1        323.12        354.12        17.70 o                         
  -8   4   1        794.36        728.64        20.66 o                         
  -7   4   1        630.46        647.88        22.82 o                         
  -6   4   1        495.07        526.61        10.38 o                         
  -5   4   1        388.58        351.46         8.11 o                         
  -4   4   1        576.01        601.31        18.48 o                         
  -3   4   1       2215.12       2199.88        40.69 o                         
  -2   4   1       2031.32       2117.51        31.63 o                         
  -1   4   1       2116.70       2108.00        30.99 o                         
   0   4   1        564.75        608.45        29.12 o                         
   1   4   1       1843.67       1965.30        35.78 o                         
   2   4   1       1272.47       1442.09        24.08 o                         
   3   4   1         29.22         40.39         6.84 o                         
   4   4   1        177.99        251.09         9.65 o                         
   5   4   1         30.96         22.18         4.78 o                         
   6   4   1         21.69         18.02         4.84 o                         
   7   4   1        340.26        351.04        12.90 o                         
   8   4   1        870.23        851.52        20.97 o                         
   9   4   1         25.52         25.59         6.16 o                         
  10   4   1          6.77         11.40         6.23 o                         
  11   4   1         40.59         69.45         9.61 o                         
  12   4   1         45.35         64.35        12.78 o                         
 -12   5   1         99.08        128.01        15.18 o                         
 -11   5   1          6.29          7.28         9.07 o                         
 -10   5   1        314.38        322.66        23.61 o                         
  -9   5   1         56.52         36.41         9.23 o                         
  -8   5   1         48.42         37.35         9.07 o                         
  -7   5   1        127.82        134.77        12.21 o                         
  -6   5   1       1315.43       1311.26        33.81 o                         
  -5   5   1         29.73         35.63        10.96 o                         
  -4   5   1         40.22         33.78         6.86 o                         
  -3   5   1        300.62        342.56        14.14 o                         
  -2   5   1        241.01        225.80        11.18 o                         
  -1   5   1        606.70        671.86        19.23 o                         
   0   5   1         20.34         18.54         5.21 o                         
   1   5   1        224.23        258.61        25.30 o                         
   2   5   1        224.36        275.85        12.07 o                         
   3   5   1        221.30        250.37         9.97 o                         
   4   5   1          6.80         10.77         4.40 o                         
   5   5   1          0.03         -4.74         4.74 o                         
   6   5   1         60.35         71.93         7.68 o                         
   7   5   1         69.04         52.07         5.79 o                         
   8   5   1          3.19         10.41         5.96 o                         
   9   5   1          4.18          1.48         5.93 o                         
  10   5   1          5.26          1.25         6.84 o                         
  11   5   1         36.23         36.69         8.67 o                         
  12   5   1          0.99         -6.09         8.67 o                         
 -11   6   1         67.11         63.85        15.60 o                         
 -10   6   1         52.55         49.27        11.22 o                         
  -9   6   1        511.20        523.67        24.15 o                         
  -8   6   1        485.87        448.48        21.41 o                         
  -7   6   1         53.00         44.77        10.96 o                         
  -6   6   1        146.56        133.19        12.01 o                         
  -5   6   1        929.56        907.70        37.95 o                         
  -4   6   1        681.30        618.92        21.46 o                         
  -3   6   1        551.84        530.77        33.31 o                         
  -2   6   1       1000.14        985.50        26.53 o                         
  -1   6   1         65.70         59.62        10.75 o                         
   0   6   1        229.43        207.07        29.51 o                         
   1   6   1          4.50          8.01         5.37 o                         
   2   6   1          0.29         -1.14         8.64 o                         
   3   6   1        156.75        149.64        11.02 o                         
   4   6   1         20.31         15.28         6.40 o                         
   5   6   1         66.05         68.87         7.58 o                         
   6   6   1        443.50        450.24        16.54 o                         
   7   6   1        591.81        570.73        23.55 o                         
   8   6   1        519.58        514.25        18.66 o                         
   9   6   1        302.42        267.67        14.42 o                         
  10   6   1         30.20         33.40         8.33 o                         
  11   6   1         20.57         22.74         9.06 o                         
 -11   7   1          1.76         -2.92        11.11 o                         
 -10   7   1         70.92         74.74        15.81 o                         
  -9   7   1         52.24         45.54        15.60 o                         
  -8   7   1         15.14          0.62         8.16 o                         
  -7   7   1          5.25         -1.70         8.16 o                         
  -6   7   1          7.46         13.91         7.75 o                         
  -5   7   1         41.65         46.80         9.23 o                         
  -4   7   1        335.34        324.29        16.69 o                         
  -3   7   1         58.49         76.04        15.60 o                         
  -2   7   1        107.50        122.50        10.85 o                         
  -1   7   1         47.48         40.34         7.90 o                         
   0   7   1        450.53        469.58        18.93 o                         
   1   7   1         61.40         74.62        13.49 o                         
   2   7   1       1129.84       1120.63        30.56 o                         
   3   7   1        166.00        156.03        11.93 o                         
   4   7   1       1469.77       1479.50        37.56 o                         
   5   7   1          8.97         13.49        10.54 o                         
   6   7   1        410.91        438.99        20.68 o                         
   7   7   1         10.25          5.20         8.33 o                         
   8   7   1        533.08        535.92        24.56 o                         
   9   7   1         35.06         37.10        11.11 o                         
  10   7   1        299.69        312.85        29.09 o                         
 -10   8   1         25.64         13.91        11.63 o                         
  -9   8   1        110.90         75.75        13.84 o                         
  -8   8   1         41.07         37.89        17.29 o                         
  -7   8   1        197.38        188.43        26.35 o                         
  -6   8   1        213.68        180.72        15.05 o                         
  -5   8   1        384.45        341.81        18.62 o                         
  -4   8   1        998.41       1026.72        32.04 o                         
  -3   8   1         78.57         77.05        13.28 o                         
  -2   8   1          4.40          3.96         7.14 o                         
  -1   8   1        727.85        753.42        26.23 o                         
   0   8   1        478.91        465.89        20.42 o                         
   1   8   1       1081.28       1044.42        31.15 o                         
   2   8   1        474.75        458.56        20.42 o                         
   3   8   1         41.32         75.05        15.18 o                         
   4   8   1        178.21        161.82        15.60 o                         
   5   8   1       1022.66       1005.27        32.48 o                         
   6   8   1         25.82         27.97        10.33 o                         
   7   8   1        424.11        422.20        22.06 o                         
   8   8   1          9.01         15.05        11.17 o                         
   9   8   1        119.13        136.10        15.95 o                         
  -8   9   1         48.23         40.48        11.63 o                         
  -7   9   1          1.56         -4.52         9.66 o                         
  -6   9   1        345.86        324.47        19.97 o                         
  -5   9   1          6.67          4.01         8.94 o                         
  -4   9   1         23.47         27.11         9.28 o                         
  -3   9   1          1.38         -0.82         9.49 o                         
  -2   9   1        532.77        489.28        22.35 o                         
  -1   9   1        151.54        137.08        28.88 o                         
   0   9   1        134.28        128.92        14.00 o                         
   1   9   1        170.16        189.70        14.83 o                         
   2   9   1         57.85         90.48        21.50 o                         
   3   9   1         67.24         82.33        12.07 o                         
   4   9   1          7.53          9.64        18.55 o                         
   5   9   1         13.43         25.06         9.53 o                         
   6   9   1        152.24        167.59        15.35 o                         
   7   9   1          2.76          6.60        10.08 o                         
   8   9   1         22.63          8.55        23.40 o                         
  -6  10   1         17.52         30.05        10.85 o                         
  -5  10   1         69.94         71.58        12.82 o                         
  -4  10   1         47.69         53.69        11.33 o                         
  -3  10   1         59.81         87.32        12.78 o                         
  -2  10   1          3.64         -8.35         8.35 o                         
  -1  10   1         32.27         41.19        10.21 o                         
   0  10   1         19.25         16.48        10.75 o                         
   1  10   1         21.70          8.78         9.48 o                         
   2  10   1         74.74         68.37        12.35 o                         
   3  10   1         11.28          4.18         9.70 o                         
   4  10   1         19.55         21.96         9.98 o                         
   5  10   1          0.54          0.81         9.98 o                         
   6  10   1          9.42         12.34        12.44 o                         
  -4  11   1         63.28         49.81        12.97 o                         
  -3  11   1         10.44          8.29        10.72 o                         
  -2  11   1         60.17         36.08        11.28 o                         
  -1  11   1         44.95         40.79        11.77 o                         
   0  11   1        115.37        131.97        16.10 o                         
   1  11   1         19.06         16.87        10.56 o                         
   2  11   1         38.04         36.66        11.48 o                         
   3  11   1          9.87         14.86        11.15 o                         
 -12   0   2          3.99         13.49        11.81 o                         
 -10   0   2        969.82        964.46        28.08 o                         
  -8   0   2        152.00        146.22         6.63 o                         
  -6   0   2         42.81         47.51         8.43 o                         
  -4   0   2        115.52        143.17         6.58 o                         
  -2   0   2        432.89        371.29         9.23 o                         
   0   0   2      11653.88      11223.13       217.99 o                         
   2   0   2       5594.43       5608.94        73.92 o                         
   4   0   2       4879.03       4886.50        96.96 o                         
   6   0   2       3675.40       3666.03        50.26 o                         
   8   0   2        142.31        121.67         9.54 o                         
  10   0   2        396.12        442.41        18.93 o                         
  12   0   2        242.73        280.44        16.70 o                         
 -13   1   2         12.04         -3.79         8.65 o                         
 -12   1   2         44.95         53.87         8.08 o                         
 -11   1   2        553.40        604.92        19.17 o                         
 -10   1   2       1137.84       1141.10        22.04 o                         
  -9   1   2         21.61         18.30         5.60 o                         
  -8   1   2         15.89         20.89         3.20 o                         
  -7   1   2         86.64         79.97         3.51 o                         
  -6   1   2        469.90        507.99        12.48 o                         
  -5   1   2       1503.30       1494.31        17.41 o                         
  -4   1   2        114.16        101.56         4.17 o                         
  -3   1   2        906.57        995.09        13.96 o                         
  -2   1   2        282.48        302.78         9.07 o                         
  -1   1   2       1736.43       1745.18        19.55 o                         
   0   1   2         53.30         51.22         1.97 o                         
   1   1   2       1726.65       1682.42        22.90 o                         
   2   1   2       3100.25       3063.00        69.01 o                         
   3   1   2         48.80         48.54         3.18 o                         
   4   1   2         13.16         17.22         2.20 o                         
   5   1   2       1176.98       1103.19        14.57 o                         
   6   1   2        520.87        484.13        11.67 o                         
   7   1   2        704.53        662.05        14.44 o                         
   8   1   2        218.71        228.11         7.53 o                         
   9   1   2         14.71         18.28         4.41 o                         
  10   1   2         37.77         30.62         5.36 o                         
  11   1   2        141.75        161.39         9.41 o                         
  12   1   2          0.63          7.44         5.94 o                         
  13   1   2        165.84        220.62        13.55 o                         
 -13   2   2          3.27         11.69         9.53 o                         
 -12   2   2        184.48        193.49        17.08 o                         
 -11   2   2        438.01        433.56        21.50 o                         
 -10   2   2       1385.15       1434.41        31.06 o                         
  -9   2   2         63.32         75.91         7.85 o                         
  -8   2   2       1798.97       1763.37        36.45 o                         
  -7   2   2         72.63         73.70         3.45 o                         
  -6   2   2       3352.05       3281.66        33.53 o                         
  -5   2   2        200.13        243.18         5.47 o                         
  -4   2   2       6517.25       6640.50        69.50 o                         
  -3   2   2        533.45        574.66        10.12 o                         
  -2   2   2       2076.09       2026.78        27.70 o                         
  -1   2   2         58.82         62.05         2.83 o                         
   0   2   2        964.38        978.35        12.83 o                         
   1   2   2          3.18         -1.15         1.58 o                         
   2   2   2        696.13        691.64        10.70 o                         
   3   2   2          1.96         -0.10         1.75 o                         
   4   2   2        170.89        169.51         4.98 o                         
   5   2   2       1182.09       1292.61        16.34 o                         
   6   2   2        489.78        481.24        11.60 o                         
   7   2   2         85.89        104.74         6.21 o                         
   8   2   2         67.04         81.82         6.42 o                         
   9   2   2         24.79         11.95         5.90 o                         
  10   2   2        976.87        957.29        20.91 o                         
  11   2   2          0.40         12.47         7.18 o                         
  12   2   2          7.77         10.45         7.41 o                         
  13   2   2         25.24         23.96        12.80 o                         
 -13   3   2        264.13        279.26        18.46 o                         
 -12   3   2          0.10         13.67         8.76 o                         
 -11   3   2        573.25        567.84        24.26 o                         
 -10   3   2         76.92         93.53        11.62 o                         
  -9   3   2        611.77        626.16        23.63 o                         
  -8   3   2         46.31         53.43         8.58 o                         
  -7   3   2       1878.70       1769.09        25.05 o                         
  -6   3   2        264.70        245.37         5.97 o                         
  -5   3   2        518.55        407.16         7.17 o                         
  -4   3   2         86.21         88.24         5.08 o                         
  -3   3   2       1311.35       1249.83        26.62 o                         
  -2   3   2       1167.93       1198.88        24.74 o                         
  -1   3   2       3754.36       3767.54        40.39 o                         
   0   3   2       3864.71       4029.89        42.84 o                         
   1   3   2       5547.45       5517.56        60.86 o                         
   2   3   2       1141.04       1184.91        25.59 o                         
   3   3   2       7199.15       7196.43        73.15 o                         
   4   3   2        771.05        734.83        14.37 o                         
   5   3   2        840.10        829.07        18.23 o                         
   6   3   2        559.97        561.68        13.00 o                         
   7   3   2        960.78        988.74        23.73 o                         
   8   3   2        319.81        346.33        11.43 o                         
   9   3   2        466.90        486.67        15.91 o                         
  10   3   2         13.65         19.52         5.12 o                         
  11   3   2        137.10        124.32        14.82 o                         
  12   3   2          0.95         11.09         7.59 o                         
 -13   4   2          6.91          0.38        13.07 o                         
 -12   4   2         90.61        100.54        13.49 o                         
 -11   4   2          1.06         -3.78         7.98 o                         
 -10   4   2        124.64        130.58        13.68 o                         
  -9   4   2        303.44        298.17        16.87 o                         
  -8   4   2        467.28        507.73        20.81 o                         
  -7   4   2        383.43        387.71        17.26 o                         
  -6   4   2        663.83        616.29        13.17 o                         
  -5   4   2          7.48          7.07         3.21 o                         
  -4   4   2       1596.94       1610.85        23.31 o                         
  -3   4   2       1242.57       1164.53        21.66 o                         
  -2   4   2       1295.38       1163.35        20.85 o                         
  -1   4   2       1459.12       1567.69        26.52 o                         
   0   4   2       2749.22       2871.14        33.73 o                         
   1   4   2       2570.49       2662.79        31.88 o                         
   2   4   2       2853.90       2871.39        34.23 o                         
   3   4   2       1189.59       1179.43        23.55 o                         
   4   4   2        953.03        907.56        17.74 o                         
   5   4   2       1300.33       1399.41        33.23 o                         
   6   4   2        705.98        693.24        18.39 o                         
   7   4   2         75.71         66.48         7.61 o                         
   8   4   2       1257.01       1261.86        27.23 o                         
   9   4   2          4.57         13.54         4.87 o                         
  10   4   2         95.90        106.50        12.26 o                         
  11   4   2         13.06         34.28         7.76 o                         
  12   4   2        284.79        305.66        16.12 o                         
 -12   5   2          5.82         26.60        10.23 o                         
 -11   5   2         11.36          0.21         8.80 o                         
 -10   5   2        108.70         91.27        12.61 o                         
  -9   5   2        820.26        762.19        27.82 o                         
  -8   5   2        228.85        217.41        22.77 o                         
  -7   5   2        199.60        205.22        14.00 o                         
  -6   5   2         70.99         76.20         7.14 o                         
  -5   5   2        184.39        187.66         8.00 o                         
  -4   5   2          5.19          6.35         4.27 o                         
  -3   5   2       2975.05       3025.96        44.21 o                         
  -2   5   2        655.63        722.87        16.79 o                         
  -1   5   2        624.56        618.45        20.00 o                         
   0   5   2        375.51        428.62        12.25 o                         
   1   5   2        153.00         92.55         5.28 o                         
   2   5   2        374.28        405.80        14.67 o                         
   3   5   2        690.14        603.99        15.65 o                         
   4   5   2        471.58        473.09        14.27 o                         
   5   5   2        761.30        804.78        22.29 o                         
   6   5   2        430.84        412.31        24.73 o                         
   7   5   2          6.45          7.02         5.37 o                         
   8   5   2          7.75          7.30         5.83 o                         
   9   5   2        426.94        438.35        18.42 o                         
  10   5   2          5.90         10.75         6.84 o                         
  11   5   2        166.88        144.71        12.41 o                         
 -11   6   2         13.77          9.26        14.12 o                         
 -10   6   2        179.06        176.35        15.47 o                         
  -9   6   2          7.15         11.20         8.70 o                         
  -8   6   2         23.18         45.03         9.84 o                         
  -7   6   2         47.99         45.23        17.92 o                         
  -6   6   2        270.76        261.84        22.77 o                         
  -5   6   2         24.10         14.52        13.49 o                         
  -4   6   2        876.42        826.11        25.16 o                         
  -3   6   2         49.36         59.88         8.19 o                         
  -2   6   2        550.02        538.31        18.93 o                         
  -1   6   2        425.14        372.33        15.35 o                         
   0   6   2          4.51          6.39         5.51 o                         
   1   6   2        934.46        849.56        24.14 o                         
   2   6   2       1949.83       2035.85        41.89 o                         
   3   6   2        338.64        322.87        12.42 o                         
   4   6   2        154.02        152.54         9.33 o                         
   5   6   2       1534.47       1469.65        34.54 o                         
   6   6   2        136.94        126.04        10.21 o                         
   7   6   2        223.03        215.17        12.17 o                         
   8   6   2        664.36        681.05        21.74 o                         
   9   6   2         95.20         89.87        10.52 o                         
  10   6   2         13.38         19.79         8.08 o                         
  11   6   2          0.74         -0.38        11.22 o                         
 -11   7   2        115.81        120.20        16.39 o                         
 -10   7   2          0.09          2.30         9.72 o                         
  -9   7   2        168.80        183.18        15.63 o                         
  -8   7   2        303.33        268.85        17.72 o                         
  -7   7   2        161.17        154.61        14.46 o                         
  -6   7   2         24.49         33.49         9.23 o                         
  -5   7   2         65.08         70.21        10.28 o                         
  -4   7   2        141.52        133.30        11.77 o                         
  -3   7   2       1404.45       1336.98        74.84 o                         
  -2   7   2          3.04          1.56         5.81 o                         
  -1   7   2        147.73        134.73        11.18 o                         
   0   7   2          0.33          7.16         6.54 o                         
   1   7   2        386.07        374.90        17.14 o                         
   2   7   2        376.62        383.57        21.29 o                         
   3   7   2        797.17        807.51        25.79 o                         
   4   7   2         19.83         22.12        10.96 o                         
   5   7   2        141.84        157.97        15.47 o                         
   6   7   2         58.72         45.57        10.24 o                         
   7   7   2        207.65        226.46        14.30 o                         
   8   7   2         15.87         17.42         8.10 o                         
   9   7   2         10.96         10.57         7.93 o                         
  10   7   2          5.26         16.48         8.71 o                         
 -10   8   2        112.06        104.15        25.93 o                         
  -9   8   2          3.71         14.97        10.43 o                         
  -8   8   2        550.26        492.60        24.43 o                         
  -7   8   2         13.53          4.25        14.55 o                         
  -6   8   2        419.67        415.01        21.16 o                         
  -5   8   2         53.36         48.13        10.08 o                         
  -4   8   2         18.50         17.51         8.03 o                         
  -3   8   2        133.91        140.16        12.65 o                         
  -2   8   2       1064.69       1062.46        31.60 o                         
  -1   8   2        325.51        329.31        17.58 o                         
   0   8   2          5.92          0.00         8.43 o                         
   1   8   2        303.01        304.33        16.84 o                         
   2   8   2         45.69         76.56        10.68 o                         
   3   8   2          6.12         -6.86         6.86 o                         
   4   8   2         88.13         80.71        10.88 o                         
   5   8   2        308.82        325.10        23.19 o                         
   6   8   2          0.71         -1.43         8.49 o                         
   7   8   2          6.89         -6.66        10.12 o                         
   8   8   2          4.54         -9.69         9.69 o                         
   9   8   2         14.54          9.50        11.32 o                         
  -8   9   2          0.17         14.41        12.86 o                         
  -7   9   2         32.87         51.03        11.91 o                         
  -6   9   2         22.91         28.94        10.12 o                         
  -5   9   2        300.71        234.28        17.28 o                         
  -4   9   2        105.83         53.97        15.18 o                         
  -3   9   2          3.28          6.90         8.03 o                         
  -2   9   2          4.05         15.99         8.63 o                         
  -1   9   2         43.02         48.33        11.17 o                         
   0   9   2          8.48         14.12         8.35 o                         
   1   9   2        583.94        527.50        23.09 o                         
   2   9   2        100.53        116.77        13.24 o                         
   3   9   2         29.81         17.08         9.24 o                         
   4   9   2          6.71          6.84         8.49 o                         
   5   9   2        124.34        148.43        15.21 o                         
   6   9   2          6.77         16.65        10.43 o                         
   7   9   2        134.68        138.24        25.72 o                         
   8   9   2          2.22         -3.22        17.29 o                         
  -6  10   2         11.69         10.50        18.55 o                         
  -5  10   2          8.65         16.01         9.98 o                         
  -4  10   2          1.68         -5.48         8.94 o                         
  -3  10   2         41.24         45.69        11.33 o                         
  -2  10   2         13.76         10.98         9.69 o                         
  -1  10   2          0.36         -9.07         9.07 o                         
   0  10   2        308.96        261.54        20.24 o                         
   1  10   2         10.81         19.21         9.96 o                         
   2  10   2        157.08        166.42        16.80 o                         
   3  10   2         41.10         37.15        21.71 o                         
   4  10   2        210.45        223.11        17.09 o                         
   5  10   2         79.09         65.90        12.95 o                         
   6  10   2        118.91        155.48        17.26 o                         
  -4  11   2          4.95          3.51        12.65 o                         
  -3  11   2         87.73         82.77        16.65 o                         
  -2  11   2        108.45         91.28        14.30 o                         
  -1  11   2        115.11        106.53        15.05 o                         
   0  11   2        128.45        158.61        16.69 o                         
   1  11   2         16.85         12.23        10.42 o                         
   2  11   2         27.07         33.12        11.91 o                         
   3  11   2        100.01         68.77        13.75 o                         
 -13   0   3         15.78         18.97        12.65 o                         
 -11   0   3        500.19        469.28        29.51 o                         
  -9   0   3        614.12        598.30        30.78 o                         
  -7   0   3       4797.28       4859.80        76.05 o                         
  -5   0   3       1802.85       1783.54        33.06 o                         
  -3   0   3       3073.54       3059.94       109.20 o                         
  -1   0   3      25867.60      25474.31       340.62 o                         
   1   0   3       2357.37       2467.42        56.92 o                         
   3   0   3       7555.89       7426.03       125.06 o                         
   5   0   3       3363.72       3484.35        60.01 o                         
   7   0   3       2823.51       2809.64        40.63 o                         
   9   0   3         29.66         30.86         7.16 o                         
  11   0   3        205.92        205.02        14.30 o                         
 -13   1   3        141.99        159.06        14.60 o                         
 -12   1   3        402.40        396.68        20.57 o                         
 -11   1   3        105.48         99.37        11.77 o                         
 -10   1   3        130.57        140.90        12.05 o                         
  -9   1   3          0.62          1.69         5.64 o                         
  -8   1   3       1444.07       1441.17        26.67 o                         
  -7   1   3       1284.10       1248.82        19.22 o                         
  -6   1   3        982.79        951.23        15.58 o                         
  -5   1   3         54.80         59.64         3.96 o                         
  -4   1   3       2334.60       2286.71        27.61 o                         
  -3   1   3        228.11        246.58         6.50 o                         
  -2   1   3       4677.78       4631.22        47.69 o                         
  -1   1   3      43025.49      40898.19       692.63 o                         
   0   1   3       5008.47       4954.76        49.93 o                         
   1   1   3       1954.20       1863.58        19.05 o                         
   2   1   3       1870.40       1789.48        21.68 o                         
   3   1   3        264.61        306.82        11.44 o                         
   4   1   3        103.76        169.12         6.22 o                         
   5   1   3        710.37        868.36        11.79 o                         
   6   1   3        533.88        527.26        13.58 o                         
   7   1   3        575.11        578.72        11.72 o                         
   8   1   3         67.23         77.69         5.35 o                         
   9   1   3        527.32        500.77        14.12 o                         
  10   1   3        130.59        123.31         8.33 o                         
  11   1   3        221.77        226.34        10.57 o                         
  12   1   3        193.79        190.41        15.47 o                         
 -13   2   3        156.80        154.88        15.90 o                         
 -12   2   3        277.01        279.24        17.58 o                         
 -11   2   3          8.10         14.12         7.45 o                         
 -10   2   3        704.83        750.19        53.13 o                         
  -9   2   3          3.84         -3.03         4.63 o                         
  -8   2   3        263.69        263.03        10.66 o                         
  -7   2   3         14.03         16.04         3.37 o                         
  -6   2   3         91.74         91.35         5.29 o                         
  -5   2   3         72.79         74.73         4.60 o                         
  -4   2   3         62.55         65.39         4.14 o                         
  -3   2   3        970.77       1047.19        16.27 o                         
  -2   2   3        414.24        393.73         6.67 o                         
  -1   2   3       4710.33       4874.26        44.63 o                         
   0   2   3       3703.39       3792.07        35.75 o                         
   1   2   3        310.21        372.05         6.77 o                         
   2   2   3        134.48        146.30         5.17 o                         
   3   2   3        236.22        204.25         5.85 o                         
   4   2   3          0.02         -0.70         2.19 o                         
   5   2   3         64.92         64.97         3.69 o                         
   6   2   3        178.97        168.54         5.26 o                         
   7   2   3       1090.93       1060.43        24.89 o                         
   8   2   3         20.40         18.86         4.10 o                         
   9   2   3        679.31        673.11        16.63 o                         
  10   2   3         16.50         12.69         5.21 o                         
  11   2   3         81.35         96.24         8.76 o                         
  12   2   3          8.77          5.06         7.64 o                         
 -13   3   3          0.05         -4.22         9.24 o                         
 -12   3   3         74.05         62.91        21.71 o                         
 -11   3   3         36.82         38.43         9.39 o                         
 -10   3   3         48.13         61.77        10.12 o                         
  -9   3   3          0.05          6.01         5.08 o                         
  -8   3   3        112.40        120.15        10.03 o                         
  -7   3   3         14.78         24.49         3.88 o                         
  -6   3   3        465.01        552.79        12.36 o                         
  -5   3   3         97.91         87.92         5.08 o                         
  -4   3   3        168.70        163.28         9.86 o                         
  -3   3   3        463.38        480.59        10.27 o                         
  -2   3   3         31.40         30.01         2.42 o                         
  -1   3   3        105.65        100.90         4.10 o                         
   0   3   3          2.30          4.40         2.05 o                         
   1   3   3        344.30        388.80         8.32 o                         
   2   3   3         85.90         78.25         4.09 o                         
   3   3   3         98.96         95.64         5.75 o                         
   4   3   3       1478.50       1486.16        20.99 o                         
   5   3   3        538.99        542.04        12.31 o                         
   6   3   3         28.58         26.40         4.26 o                         
   7   3   3        130.20        131.50         8.52 o                         
   8   3   3          5.65          6.14         4.17 o                         
   9   3   3        447.05        445.34        13.71 o                         
  10   3   3        208.76        243.66        10.91 o                         
  11   3   3         77.27         74.95         9.54 o                         
  12   3   3         26.48         40.96        16.02 o                         
 -13   4   3         17.99         30.91        10.68 o                         
 -12   4   3          2.79          6.86        10.54 o                         
 -11   4   3        549.38        525.45        44.27 o                         
 -10   4   3        450.29        474.73        22.04 o                         
  -9   4   3        536.13        545.29        22.77 o                         
  -8   4   3         33.00         44.67         6.63 o                         
  -7   4   3       1279.30       1280.49        26.88 o                         
  -6   4   3         25.41         31.39         4.99 o                         
  -5   4   3       3561.96       3513.34        42.87 o                         
  -4   4   3       1679.30       1798.90        25.68 o                         
  -3   4   3       2689.60       2481.94        34.02 o                         
  -2   4   3         24.61         22.63         3.81 o                         
  -1   4   3       2998.07       3020.11        35.25 o                         
   0   4   3        711.13        758.65        13.30 o                         
   1   4   3       1226.09       1214.05        18.17 o                         
   2   4   3        319.17        341.12         8.63 o                         
   3   4   3       1881.46       1737.05        24.12 o                         
   4   4   3         17.15         13.67         3.15 o                         
   5   4   3       1650.88       1573.40        23.31 o                         
   6   4   3        121.68        124.33         8.44 o                         
   7   4   3        305.87        309.63        12.78 o                         
   8   4   3         66.47         91.53         8.61 o                         
   9   4   3        119.80        143.22         9.09 o                         
  10   4   3        146.13        150.54        24.35 o                         
  11   4   3        165.34        152.82        11.93 o                         
  12   4   3         15.14         28.90         8.92 o                         
 -12   5   3        155.16        146.36        18.34 o                         
 -11   5   3        160.92        153.20        18.34 o                         
 -10   5   3        835.62        730.80        49.12 o                         
  -9   5   3         53.38         69.48        10.98 o                         
  -8   5   3        457.47        439.15        32.04 o                         
  -7   5   3         19.66         21.39         5.88 o                         
  -6   5   3       3248.75       3298.63        42.89 o                         
  -5   5   3          0.13          1.19         3.71 o                         
  -4   5   3       2723.24       2658.43        35.59 o                         
  -3   5   3        312.55        286.08        12.27 o                         
  -2   5   3       5581.49       5517.54        70.72 o                         
  -1   5   3        648.23        695.93        16.22 o                         
   0   5   3       4128.14       4012.24        46.32 o                         
   1   5   3        283.16        296.13         8.82 o                         
   2   5   3       5367.56       5434.01        76.02 o                         
   3   5   3          0.01          0.54         4.02 o                         
   4   5   3       1134.81       1080.09        18.89 o                         
   5   5   3        124.55        141.39         9.57 o                         
   6   5   3       1019.23       1009.89        39.84 o                         
   7   5   3        183.76        185.37        12.16 o                         
   8   5   3        878.48        870.94        19.88 o                         
   9   5   3          0.15         -2.51         6.67 o                         
  10   5   3        146.83        123.85        11.40 o                         
  11   5   3         71.74         67.36        10.36 o                         
 -11   6   3        109.76        111.47        15.30 o                         
 -10   6   3         49.84         42.54        11.81 o                         
  -9   6   3       1213.42       1174.54        37.21 o                         
  -8   6   3         66.70         79.37        11.62 o                         
  -7   6   3        946.45        955.08        30.53 o                         
  -6   6   3         32.89         36.56         8.49 o                         
  -5   6   3       1360.39       1309.72        23.71 o                         
  -4   6   3        301.24        285.06        12.08 o                         
  -3   6   3       3148.98       3160.23        48.26 o                         
  -2   6   3         60.36         65.86         6.81 o                         
  -1   6   3       1477.34       1470.06        27.67 o                         
   0   6   3        266.62        279.04        11.01 o                         
   1   6   3       1421.78       1396.26        22.87 o                         
   2   6   3        414.08        453.86        12.03 o                         
   3   6   3        500.98        498.50        12.76 o                         
   4   6   3         44.56         53.28         6.88 o                         
   5   6   3        348.60        336.34        14.14 o                         
   6   6   3        182.77        165.27        10.55 o                         
   7   6   3         33.37         40.04         7.49 o                         
   8   6   3        204.92        210.48        12.73 o                         
   9   6   3        367.39        354.00        16.60 o                         
  10   6   3         80.05         77.48        10.61 o                         
 -11   7   3         19.03         16.83        11.32 o                         
 -10   7   3         79.02         87.75        14.14 o                         
  -9   7   3          4.96          0.87        11.17 o                         
  -8   7   3         10.71          8.85        12.65 o                         
  -7   7   3        174.38        163.04        14.87 o                         
  -6   7   3         23.67         26.93         8.49 o                         
  -5   7   3        310.57        289.77        18.21 o                         
  -4   7   3         34.47         40.34         8.33 o                         
  -3   7   3         21.19         19.56         5.75 o                         
  -2   7   3         16.92         17.20         5.75 o                         
  -1   7   3         79.95         94.08        16.21 o                         
   0   7   3        401.24        405.35        14.36 o                         
   1   7   3        277.08        295.32        15.50 o                         
   2   7   3         25.54         41.59         8.33 o                         
   3   7   3         77.09         89.08         8.65 o                         
   4   7   3        772.28        796.86        21.73 o                         
   5   7   3         65.23         82.45         8.90 o                         
   6   7   3        118.29        130.29        13.72 o                         
   7   7   3         61.42         40.17        10.86 o                         
   8   7   3        294.95        320.88        15.98 o                         
   9   7   3          3.62          7.46         8.25 o                         
  10   7   3        113.31        121.49        12.94 o                         
 -10   8   3          7.82          0.29        11.18 o                         
  -9   8   3          8.52          4.36        10.56 o                         
  -8   8   3         43.53         33.84        10.56 o                         
  -7   8   3          5.88          0.02         8.46 o                         
  -6   8   3         73.88         73.30        16.65 o                         
  -5   8   3         37.95         20.27        10.33 o                         
  -4   8   3        118.86        115.00        12.67 o                         
  -3   8   3          4.29          4.12         7.44 o                         
  -2   8   3          2.72         10.12         7.45 o                         
  -1   8   3         14.26          5.25         7.08 o                         
   0   8   3        120.34        133.86        31.83 o                         
   1   8   3         54.33         87.13        23.40 o                         
   2   8   3        361.12        344.56        21.50 o                         
   3   8   3         29.97         24.03         8.35 o                         
   4   8   3         39.78         61.08        10.42 o                         
   5   8   3        128.14        131.21        14.55 o                         
   6   8   3        270.16        267.17        18.85 o                         
   7   8   3         10.09         13.67         7.76 o                         
   8   8   3         29.92         41.19         9.19 o                         
  -8   9   3         35.31         40.33        11.91 o                         
  -7   9   3          0.03         -4.10         9.48 o                         
  -6   9   3        452.66        404.44        22.21 o                         
  -5   9   3         19.54         14.85         9.23 o                         
  -4   9   3         73.58         79.93        12.22 o                         
  -3   9   3          1.08          2.11         9.28 o                         
  -2   9   3        380.93        435.69        21.32 o                         
  -1   9   3         91.89         80.58        12.21 o                         
   0   9   3         93.52         94.56        12.67 o                         
   1   9   3          0.02          9.85        12.65 o                         
   2   9   3        122.23         98.85        12.51 o                         
   3   9   3         15.34          6.15        14.55 o                         
   4   9   3        113.75        114.65        13.70 o                         
   5   9   3         25.93         63.36        11.75 o                         
   6   9   3        143.76        156.58        15.21 o                         
   7   9   3        173.56        180.36        17.58 o                         
  -6  10   3          1.59          8.78        20.45 o                         
  -5  10   3        252.01        290.65        19.51 o                         
  -4  10   3          5.76         -1.26         9.24 o                         
  -3  10   3        326.98        398.04        21.76 o                         
  -2  10   3          5.11         10.74         9.53 o                         
  -1  10   3        385.36        367.97        20.87 o                         
   0  10   3        180.51        149.83        18.13 o                         
   1  10   3        467.52        445.62        22.64 o                         
   2  10   3         11.23         13.68        14.12 o                         
   3  10   3        200.34        181.01        16.62 o                         
   4  10   3         30.55         36.24        11.28 o                         
   5  10   3        113.79        124.48        19.82 o                         
  -3  11   3          6.20          7.52        10.72 o                         
  -2  11   3         31.36         41.22        11.64 o                         
  -1  11   3          1.66         -9.55        12.65 o                         
   0  11   3         48.44         34.18        11.32 o                         
   1  11   3          0.05          2.90        10.42 o                         
   2  11   3         38.74         40.79        12.13 o                         
 -12   0   4       1032.81        999.28        46.80 o                         
 -10   0   4       1157.67       1155.71        46.80 o                         
  -8   0   4        695.41        676.01        19.95 o                         
  -6   0   4        108.24        105.24         7.56 o                         
  -4   0   4       1018.89       1000.52        31.83 o                         
  -2   0   4      23439.09      23199.83       307.82 o                         
   2   0   4        496.22        538.24        26.35 o                         
   4   0   4       1008.74       1098.13        29.27 o                         
   6   0   4          8.42          5.20         4.70 o                         
   8   0   4         15.51         12.65         5.96 o                         
  10   0   4        190.79        198.01        14.97 o                         
  12   0   4         35.38         28.78        21.50 o                         
 -13   1   4        127.39        140.26        24.45 o                         
 -12   1   4        252.95        248.83        25.09 o                         
 -11   1   4         90.53         74.79        10.62 o                         
 -10   1   4        267.10        269.33        18.76 o                         
  -9   1   4         27.50         31.07         5.20 o                         
  -8   1   4          3.99          9.94         4.50 o                         
  -7   1   4       1266.36       1322.59        20.79 o                         
  -6   1   4       1092.64       1150.35        18.51 o                         
  -5   1   4       3152.46       3155.70        37.30 o                         
  -4   1   4        717.00        693.82        12.47 o                         
  -3   1   4          4.54          2.41         2.11 o                         
  -2   1   4       1188.61       1244.79        16.84 o                         
  -1   1   4      18509.56      18258.64       173.75 o                         
   0   1   4        609.09        578.13         8.70 o                         
   1   1   4        654.94        582.81         8.57 o                         
   2   1   4          6.28          9.31         2.79 o                         
   3   1   4          2.94          3.01         1.95 o                         
   4   1   4        162.97        171.54         5.25 o                         
   5   1   4        867.60        826.39        11.96 o                         
   6   1   4        371.74        383.75         8.05 o                         
   7   1   4         20.89         24.86         4.01 o                         
   8   1   4        200.02        211.67         8.86 o                         
   9   1   4          3.13         14.22         4.68 o                         
  10   1   4        273.52        265.19        10.98 o                         
  11   1   4        151.05        163.87         9.64 o                         
  12   1   4          7.69         17.21         6.99 o                         
 -13   2   4          3.08         -8.63         8.63 o                         
 -12   2   4         59.57         69.50        17.50 o                         
 -11   2   4         92.50         97.86        12.07 o                         
 -10   2   4        156.65        162.94        13.08 o                         
  -9   2   4         84.29         94.15         7.94 o                         
  -8   2   4        722.15        732.25        18.71 o                         
  -7   2   4         93.67        106.23         6.10 o                         
  -6   2   4       2219.56       2079.21        40.77 o                         
  -5   2   4          1.77          7.11         2.92 o                         
  -4   2   4        322.74        293.61        12.66 o                         
  -3   2   4         30.36         43.08         5.42 o                         
  -2   2   4       5511.53       5484.29        56.91 o                         
  -1   2   4        872.89        917.88        12.08 o                         
   0   2   4       2841.69       2808.63        28.19 o                         
   1   2   4        949.79        955.00        12.54 o                         
   2   2   4       3495.04       3459.55        34.49 o                         
   3   2   4        426.69        440.79         8.47 o                         
   4   2   4       3670.74       3461.20        40.32 o                         
   5   2   4        291.74        289.06         7.40 o                         
   6   2   4       2930.61       2855.39        29.40 o                         
   7   2   4          2.56          4.52         3.50 o                         
   8   2   4        779.79        774.18        15.37 o                         
   9   2   4         25.59         31.38         7.42 o                         
  10   2   4        610.75        628.98        17.10 o                         
  11   2   4         88.63        109.56         8.64 o                         
  12   2   4         69.34         85.61         8.68 o                         
 -13   3   4          6.11         10.90        10.12 o                         
 -12   3   4         49.05         59.69        24.67 o                         
 -11   3   4        270.32        265.11        26.77 o                         
 -10   3   4        147.97        157.59         9.75 o                         
  -9   3   4        190.11        189.97        10.21 o                         
  -8   3   4         71.69         67.14         7.08 o                         
  -7   3   4         15.88         31.35         6.94 o                         
  -6   3   4        207.93        222.98         8.23 o                         
  -5   3   4        751.70        712.72        14.31 o                         
  -4   3   4        117.92        121.61         5.82 o                         
  -3   3   4       2948.79       2800.52        34.15 o                         
  -2   3   4        100.48        111.84         4.15 o                         
  -1   3   4       2251.04       2244.70        24.49 o                         
   0   3   4        234.01        255.63         6.21 o                         
   1   3   4       4221.24       4240.61        41.49 o                         
   2   3   4       1740.69       1888.63        24.32 o                         
   3   3   4       4785.63       4877.11        53.06 o                         
   4   3   4         28.46         36.26         6.39 o                         
   5   3   4       1103.36       1046.32        17.46 o                         
   6   3   4        125.17        130.23        16.51 o                         
   7   3   4       2724.07       2667.14        37.59 o                         
   8   3   4        584.38        552.54        15.79 o                         
   9   3   4        979.34       1030.23        43.45 o                         
  10   3   4          6.09         -1.64         5.49 o                         
  11   3   4        130.50        155.80        10.16 o                         
  12   3   4          4.86          7.04        10.26 o                         
 -13   4   4         79.44         78.72        13.28 o                         
 -12   4   4        124.77        149.75        25.93 o                         
 -11   4   4         79.93         88.26        17.29 o                         
 -10   4   4        186.41        199.53        11.78 o                         
  -9   4   4       1371.95       1405.27        30.45 o                         
  -8   4   4        583.96        562.77        17.55 o                         
  -7   4   4          3.42         -4.10         5.34 o                         
  -6   4   4         75.11         69.03         5.89 o                         
  -5   4   4       1719.17       1688.68        25.66 o                         
  -4   4   4        940.94        932.43        21.85 o                         
  -3   4   4        991.67       1023.92        17.78 o                         
  -2   4   4        313.91        298.86         7.06 o                         
  -1   4   4        129.74        128.76         6.46 o                         
   0   4   4        631.52        640.10        17.16 o                         
   1   4   4         23.71         40.87         5.78 o                         
   2   4   4        176.11        183.52         6.51 o                         
   3   4   4         11.40         14.34         3.14 o                         
   4   4   4        509.43        506.57        11.66 o                         
   5   4   4         76.17         78.60         5.87 o                         
   6   4   4        445.71        440.54        14.74 o                         
   7   4   4       1003.52        953.00        27.93 o                         
   8   4   4         16.01         13.47         5.29 o                         
   9   4   4        127.42        133.26         8.29 o                         
  10   4   4         13.56         18.00         7.18 o                         
  11   4   4         66.09         82.74        13.64 o                         
 -12   5   4         16.32          6.25         9.78 o                         
 -11   5   4        100.09        114.41        18.34 o                         
 -10   5   4        176.35        131.90        14.16 o                         
  -9   5   4        686.18        695.80        21.30 o                         
  -8   5   4         47.95         63.66         8.08 o                         
  -7   5   4        340.69        322.95        13.60 o                         
  -6   5   4         17.71         17.70         4.78 o                         
  -5   5   4        516.45        507.90        13.30 o                         
  -4   5   4        134.87        130.90         7.12 o                         
  -3   5   4       1600.53       1655.92        25.58 o                         
  -2   5   4          5.99          7.42         3.70 o                         
  -1   5   4        237.67        259.81         8.08 o                         
   0   5   4          6.30         -1.54         2.90 o                         
   1   5   4          7.12          7.77         2.99 o                         
   2   5   4        109.03        120.68         6.14 o                         
   3   5   4         42.02         56.03         5.04 o                         
   4   5   4          8.01          5.78         3.60 o                         
   5   5   4        430.73        405.11        15.80 o                         
   6   5   4        498.99        478.91        16.36 o                         
   7   5   4        112.16        118.13        24.88 o                         
   8   5   4        113.88        102.01        10.71 o                         
   9   5   4         66.30         79.29        12.53 o                         
  10   5   4          0.01         11.71         7.86 o                         
  11   5   4          1.19         -7.40         8.29 o                         
 -11   6   4        124.25        152.43        16.53 o                         
 -10   6   4         45.20         22.28         9.98 o                         
  -9   6   4        248.82        265.65        17.74 o                         
  -8   6   4        144.63        145.62        11.09 o                         
  -7   6   4        175.95        182.52        12.63 o                         
  -6   6   4        423.25        472.02        16.05 o                         
  -5   6   4        625.13        650.39        16.19 o                         
  -4   6   4        262.09        263.49        12.23 o                         
  -3   6   4        193.15        204.47        10.27 o                         
  -2   6   4        680.39        710.87        18.41 o                         
  -1   6   4        310.19        313.88        14.57 o                         
   0   6   4        164.86        155.39         7.42 o                         
   1   6   4         13.64         20.68         4.21 o                         
   2   6   4       1413.04       1459.65        23.82 o                         
   3   6   4         52.18         46.84         5.18 o                         
   4   6   4        343.87        345.24        10.88 o                         
   5   6   4         95.92        101.22         9.94 o                         
   6   6   4          9.84          0.51         6.24 o                         
   7   6   4         14.17         24.14         6.88 o                         
   8   6   4        382.80        409.12        17.36 o                         
   9   6   4         14.88         18.52         7.86 o                         
  10   6   4          2.50          1.38        10.02 o                         
 -11   7   4         67.60         62.91        24.03 o                         
 -10   7   4          7.32         15.89        10.28 o                         
  -9   7   4        123.82        116.16        14.70 o                         
  -8   7   4         54.17         46.80        14.76 o                         
  -7   7   4        264.26        250.55        16.99 o                         
  -6   7   4          4.12          2.72         5.45 o                         
  -5   7   4          4.91         19.31         5.60 o                         
  -4   7   4         27.31         17.26         5.44 o                         
  -3   7   4        849.33        817.04        21.57 o                         
  -2   7   4         11.72         15.55         5.76 o                         
  -1   7   4        110.33        115.78         8.78 o                         
   0   7   4         96.61        111.04         8.70 o                         
   1   7   4       1100.82       1113.63        28.60 o                         
   2   7   4         88.16         93.90         7.94 o                         
   3   7   4       1921.71       1922.10        30.51 o                         
   4   7   4         36.60         36.70         7.95 o                         
   5   7   4        856.86        903.24        24.07 o                         
   6   7   4         39.49         26.05         7.19 o                         
   7   7   4        988.24       1000.22        27.28 o                         
   8   7   4        146.07        146.28        12.73 o                         
   9   7   4        427.83        446.98        19.28 o                         
  -9   8   4          0.46         13.70        10.73 o                         
  -8   8   4        174.69        167.94        16.25 o                         
  -7   8   4         16.98         -2.17         8.49 o                         
  -6   8   4        342.95        322.06        18.89 o                         
  -5   8   4         52.61         62.70        15.67 o                         
  -4   8   4        920.15        932.46        30.39 o                         
  -3   8   4         99.02         94.42         9.63 o                         
  -2   8   4       1873.38       1787.33        36.02 o                         
  -1   8   4        106.24         92.64         9.54 o                         
   0   8   4       1193.11       1213.97        27.91 o                         
   1   8   4        194.70        171.06        13.91 o                         
   2   8   4       1360.59       1360.37        36.97 o                         
   3   8   4        121.01        138.25        11.02 o                         
   4   8   4       1004.06       1003.11        26.28 o                         
   5   8   4         12.63          9.81         6.89 o                         
   6   8   4        462.00        523.65        19.84 o                         
   7   8   4         67.76         73.54        10.17 o                         
   8   8   4        293.92        296.50        16.21 o                         
  -8   9   4         60.43         66.90        13.42 o                         
  -7   9   4        246.92        224.55        17.39 o                         
  -6   9   4         98.56        104.83        17.29 o                         
  -5   9   4        212.04        212.69        16.70 o                         
  -4   9   4         18.10          2.01         8.49 o                         
  -3   9   4         85.77         97.00        12.65 o                         
  -2   9   4         16.84         36.47         9.84 o                         
  -1   9   4        193.80        186.09        15.39 o                         
   0   9   4         14.66         29.35         8.93 o                         
   1   9   4        179.81        174.55        15.18 o                         
   2   9   4        128.44        140.71        14.61 o                         
   3   9   4         19.18         24.31         9.48 o                         
   4   9   4          0.24          1.90         8.94 o                         
   5   9   4        137.55        103.39        13.97 o                         
   6   9   4          5.23         24.98        11.18 o                         
   7   9   4         27.86         29.68        12.21 o                         
  -6  10   4         27.33         54.49        25.72 o                         
  -5  10   4        171.70        167.96        16.84 o                         
  -4  10   4          0.64          4.74         9.83 o                         
  -3  10   4          2.11         -1.56        10.33 o                         
  -2  10   4         12.23         22.74        10.02 o                         
  -1  10   4         27.37         22.02        10.08 o                         
   0  10   4          0.35         21.08         9.84 o                         
   1  10   4         35.11         39.00        10.88 o                         
   2  10   4        113.19         98.58        13.54 o                         
   3  10   4         15.71         29.41        11.60 o                         
   4  10   4         13.27          8.36        10.72 o                         
   5  10   4          1.52          4.45        20.45 o                         
  -3  11   4          4.12          6.18        11.18 o                         
  -2  11   4          4.11         10.46        10.72 o                         
  -1  11   4         48.10         52.21        12.65 o                         
   0  11   4         13.05          4.09        10.58 o                         
   1  11   4          2.49         10.12        14.34 o                         
 -13   0   5        230.32        201.96        21.50 o                         
 -11   0   5        517.88        519.88        31.20 o                         
  -9   0   5         70.36         71.26        13.91 o                         
  -7   0   5       1328.66       1365.32        43.01 o                         
  -5   0   5        714.21        688.08        18.92 o                         
  -3   0   5        702.17        629.93        16.00 o                         
  -1   0   5       4150.01       3958.15        59.29 o                         
   1   0   5        471.79        467.17        22.35 o                         
   3   0   5       4380.09       4230.47       121.64 o                         
   5   0   5       1593.77       1548.62        26.37 o                         
   7   0   5       2050.24       1953.87        33.10 o                         
   9   0   5         52.85         72.76        16.23 o                         
  11   0   5        431.16        435.55        30.36 o                         
 -13   1   5          1.36         -6.30         8.79 o                         
 -12   1   5        357.36        380.06        20.27 o                         
 -11   1   5        426.05        420.88        28.88 o                         
 -10   1   5         41.87         42.52         8.88 o                         
  -9   1   5          8.94         15.37         5.03 o                         
  -8   1   5        737.52        717.72        15.34 o                         
  -7   1   5          2.58          5.86         3.45 o                         
  -6   1   5        987.04       1003.29        28.66 o                         
  -5   1   5         12.48         12.09         3.00 o                         
  -4   1   5       2110.99       2052.98        33.65 o                         
  -3   1   5        703.28        685.33        12.19 o                         
  -2   1   5       2777.26       2758.56        69.52 o                         
  -1   1   5       1534.43       1586.14        19.78 o                         
   0   1   5        187.97        196.46         6.07 o                         
   1   1   5         98.80         93.96         6.96 o                         
   2   1   5       2080.37       2030.45        22.06 o                         
   3   1   5       1961.48       1964.99        25.67 o                         
   4   1   5        123.35        101.99         5.19 o                         
   5   1   5        338.81        335.37         7.51 o                         
   6   1   5       1627.77       1597.84        19.78 o                         
   7   1   5         15.70         13.40         3.96 o                         
   8   1   5        387.15        358.54        16.49 o                         
   9   1   5         17.37         26.29         5.25 o                         
  10   1   5        304.45        303.96        17.48 o                         
  11   1   5          0.18         14.02        15.39 o                         
  12   1   5        182.38        195.49        15.93 o                         
 -13   2   5        282.69        299.32        18.75 o                         
 -12   2   5          4.14         -9.07        14.55 o                         
 -11   2   5        158.76        173.16        13.70 o                         
 -10   2   5         62.86         63.83        13.28 o                         
  -9   2   5       1790.43       1807.97        34.01 o                         
  -8   2   5         52.61         64.14         5.70 o                         
  -7   2   5        827.84        793.11        16.11 o                         
  -6   2   5       1200.24       1201.31        20.20 o                         
  -5   2   5       1678.69       1598.32        23.63 o                         
  -4   2   5         93.62        105.12         7.97 o                         
  -3   2   5       1083.03       1076.30        16.99 o                         
  -2   2   5       3671.77       3827.85        42.49 o                         
  -1   2   5       2859.34       2809.61        29.46 o                         
   0   2   5        287.59        301.25        10.31 o                         
   1   2   5       1517.88       1562.73        18.36 o                         
   2   2   5          3.37          6.28         2.20 o                         
   3   2   5        276.09        283.43         8.11 o                         
   4   2   5        689.37        706.27        13.81 o                         
   5   2   5        325.67        344.10         8.40 o                         
   6   2   5        245.02        259.85         7.19 o                         
   7   2   5         44.27         51.30         6.00 o                         
   8   2   5        177.38        167.00         8.77 o                         
   9   2   5         21.75         20.24         5.51 o                         
  10   2   5         28.39         27.28         7.22 o                         
  11   2   5          4.17         -0.34         8.79 o                         
 -13   3   5          0.97         -4.52         9.28 o                         
 -12   3   5         82.90         95.20        12.07 o                         
 -11   3   5         34.15         23.43        14.34 o                         
 -10   3   5         63.32         53.41         7.25 o                         
  -9   3   5         23.31         18.72         5.71 o                         
  -8   3   5       1023.35        981.94        23.24 o                         
  -7   3   5         21.56         16.78         4.53 o                         
  -6   3   5        281.04        282.04        14.61 o                         
  -5   3   5        159.58        151.80         6.99 o                         
  -4   3   5        732.60        687.26        14.08 o                         
  -3   3   5          0.33         -1.52         2.22 o                         
  -2   3   5       1052.12       1057.61        14.78 o                         
  -1   3   5       2609.17       2679.78        31.83 o                         
   0   3   5       1802.33       1890.01        23.55 o                         
   1   3   5       1247.26       1319.32        17.20 o                         
   2   3   5        571.51        597.62        10.63 o                         
   3   3   5          7.91         11.81         2.90 o                         
   4   3   5        475.37        467.22        11.16 o                         
   5   3   5         92.86         99.02         6.99 o                         
   6   3   5        234.53        234.20         9.34 o                         
   7   3   5        244.40        242.60         8.97 o                         
   8   3   5        137.15        145.13         7.75 o                         
   9   3   5        553.36        521.94        15.15 o                         
  10   3   5         84.80        104.28        16.13 o                         
  11   3   5         35.05         58.16        10.92 o                         
 -12   4   5         80.55         97.29        13.24 o                         
 -11   4   5        226.12        238.51        16.66 o                         
 -10   4   5         81.40         99.13         9.15 o                         
  -9   4   5         19.35         18.74         6.21 o                         
  -8   4   5        117.61        122.82         9.47 o                         
  -7   4   5         75.18         82.93        11.44 o                         
  -6   4   5        118.36        126.37         7.57 o                         
  -5   4   5         73.29         67.50         5.83 o                         
  -4   4   5       1273.97       1305.68        22.33 o                         
  -3   4   5        137.38        124.77         4.78 o                         
  -2   4   5         82.29        112.13         4.85 o                         
  -1   4   5         45.88         34.97         3.63 o                         
   0   4   5         15.43         10.01         2.83 o                         
   1   4   5        584.26        569.70        10.93 o                         
   2   4   5        118.08        159.99        10.05 o                         
   3   4   5       2074.66       2050.93        25.59 o                         
   4   4   5         36.63         43.93         5.66 o                         
   5   4   5        121.42        129.05        10.96 o                         
   6   4   5        123.77        123.42         9.55 o                         
   7   4   5        569.30        559.50        16.98 o                         
   8   4   5        125.22        135.45         9.46 o                         
   9   4   5        425.64        442.09        14.71 o                         
  10   4   5          1.77         -6.79         6.79 o                         
  11   4   5         95.44        105.41        19.40 o                         
 -12   5   5          1.07         19.41        10.38 o                         
 -11   5   5          3.11         -6.28         8.28 o                         
 -10   5   5        239.77        227.97        16.76 o                         
  -9   5   5        186.62        163.69        10.87 o                         
  -8   5   5         27.50         30.52        15.74 o                         
  -7   5   5         58.65         42.09         6.56 o                         
  -6   5   5        470.56        471.70        13.66 o                         
  -5   5   5          2.78          8.46         4.27 o                         
  -4   5   5        611.21        630.83        15.12 o                         
  -3   5   5        175.91        184.76         8.64 o                         
  -2   5   5        323.74        327.12         9.41 o                         
  -1   5   5        615.55        685.16        12.78 o                         
   0   5   5        184.64        170.81         6.59 o                         
   1   5   5          2.13         -0.31         3.18 o                         
   2   5   5        253.01        245.69        10.71 o                         
   3   5   5         58.05         57.51         5.25 o                         
   4   5   5        105.26        102.79         6.25 o                         
   5   5   5        797.90        734.77        15.84 o                         
   6   5   5        107.38        111.35        13.23 o                         
   7   5   5         62.04         62.85        12.03 o                         
   8   5   5        335.28        337.86        13.33 o                         
   9   5   5         48.66         60.20         7.72 o                         
  10   5   5        228.51        270.87        18.33 o                         
 -11   6   5         29.76         39.37        11.75 o                         
 -10   6   5        112.10         92.80        13.33 o                         
  -9   6   5        131.60        134.42        13.99 o                         
  -8   6   5         57.89         73.50        10.85 o                         
  -7   6   5        114.45        116.46         9.96 o                         
  -6   6   5        439.41        433.64        16.01 o                         
  -5   6   5        206.21        197.87         9.92 o                         
  -4   6   5        544.53        582.20        24.22 o                         
  -3   6   5        601.37        625.68        15.46 o                         
  -2   6   5       1510.83       1523.52        25.77 o                         
  -1   6   5        694.28        724.20        16.36 o                         
   0   6   5        545.55        547.69        13.35 o                         
   1   6   5        713.80        733.61        23.17 o                         
   2   6   5        230.58        204.93         8.46 o                         
   3   6   5        498.29        499.78        14.34 o                         
   4   6   5        216.47        219.43         9.01 o                         
   5   6   5       1484.68       1447.39        35.10 o                         
   6   6   5         43.88         43.79         9.33 o                         
   7   6   5        281.78        295.24        14.11 o                         
   8   6   5         70.66         80.86         9.94 o                         
   9   6   5        153.28        143.29        13.09 o                         
 -10   7   5        290.58        264.29        39.21 o                         
  -9   7   5        173.33        169.02        15.97 o                         
  -8   7   5        332.68        338.67        15.80 o                         
  -7   7   5          0.13         -7.11         9.23 o                         
  -6   7   5        202.35        214.64        22.86 o                         
  -5   7   5        230.77        222.62        10.65 o                         
  -4   7   5        719.86        708.36        17.96 o                         
  -3   7   5        318.01        311.87        11.67 o                         
  -2   7   5        530.24        527.14        14.94 o                         
  -1   7   5          7.51          2.53         5.11 o                         
   0   7   5        693.26        702.26        16.38 o                         
   1   7   5        330.92        348.04        11.43 o                         
   2   7   5         56.66         57.38         6.10 o                         
   3   7   5         17.25          7.97         4.87 o                         
   4   7   5        973.88        882.87        19.33 o                         
   5   7   5          5.51          6.15         6.26 o                         
   6   7   5         13.54         15.65         6.92 o                         
   7   7   5         71.63         78.23        10.99 o                         
   8   7   5         71.76         81.53        19.61 o                         
   9   7   5         15.62         27.78        13.70 o                         
  -9   8   5         48.01         36.89        12.22 o                         
  -8   8   5        168.94        141.71        15.79 o                         
  -7   8   5        143.42        136.15        14.61 o                         
  -6   8   5        422.92        366.21        16.54 o                         
  -5   8   5        331.44        324.98        17.68 o                         
  -4   8   5         27.39         18.37         5.94 o                         
  -3   8   5        238.30        233.87        11.03 o                         
  -2   8   5        731.90        764.80        22.07 o                         
  -1   8   5         29.53         22.09         6.61 o                         
   0   8   5        360.39        370.65        17.19 o                         
   1   8   5        319.93        352.31        14.52 o                         
   2   8   5          4.05         -5.17         5.20 o                         
   3   8   5         57.99         63.26         7.85 o                         
   4   8   5        335.25        298.63        14.19 o                         
   5   8   5         15.47         14.86        14.19 o                         
   6   8   5         39.89         26.04         8.72 o                         
   7   8   5         39.46         42.05        10.86 o                         
  -8   9   5          9.14          2.46        12.65 o                         
  -7   9   5         20.55         19.50        10.42 o                         
  -6   9   5        241.00        235.29        23.61 o                         
  -5   9   5         83.99         86.12        12.51 o                         
  -4   9   5          0.94         -1.86         7.34 o                         
  -3   9   5         57.37         67.66         9.83 o                         
  -2   9   5         60.58         70.32        12.30 o                         
  -1   9   5        339.37        347.74        15.58 o                         
   0   9   5        245.95        241.25        16.25 o                         
   1   9   5        128.12        103.68        27.62 o                         
   2   9   5         22.99         14.62         9.36 o                         
   3   9   5        110.13        136.22        15.30 o                         
   4   9   5         16.19         22.46         7.93 o                         
   5   9   5         21.28         14.64        11.90 o                         
   6   9   5         58.62         79.05        11.02 o                         
  -6  10   5          0.17         -9.70        19.82 o                         
  -5  10   5          1.36          9.01        16.65 o                         
  -4  10   5          4.90          3.18         8.71 o                         
  -3  10   5         22.54         30.74         8.70 o                         
  -2  10   5         25.05         19.29        10.28 o                         
  -1  10   5        124.50        110.02        14.57 o                         
   0  10   5         87.27         74.19        12.52 o                         
   1  10   5         79.60        105.66        13.84 o                         
   2  10   5         54.19         57.03        18.13 o                         
   3  10   5         42.48         36.34        11.62 o                         
   4  10   5          0.04          8.75        13.49 o                         
 -12   0   6       2308.42       2425.25        80.53 o                         
 -10   0   6       1844.57       1897.79        63.67 o                         
  -8   0   6       1385.65       1407.42        33.38 o                         
  -6   0   6       5910.72       5978.52        93.14 o                         
  -4   0   6       3028.61       2869.15        69.57 o                         
  -2   0   6        194.30        177.59         7.59 o                         
   0   0   6       9547.70       9144.88       191.84 o                         
   2   0   6        291.18        281.65        19.40 o                         
   4   0   6         80.08         59.33         5.20 o                         
   6   0   6       1003.14       1038.29        21.94 o                         
   8   0   6        203.01        230.21        21.08 o                         
  10   0   6        212.18        224.73        23.19 o                         
 -13   1   6         66.01         61.31        11.62 o                         
 -12   1   6         31.00         29.41         9.39 o                         
 -11   1   6         96.62         94.69        32.47 o                         
 -10   1   6         17.43         30.47         9.91 o                         
  -9   1   6        803.48        789.00        34.31 o                         
  -8   1   6        314.25        305.43        10.12 o                         
  -7   1   6       1286.18       1271.48        21.71 o                         
  -6   1   6         15.44         23.42         4.02 o                         
  -5   1   6       2682.66       2594.77        36.82 o                         
  -4   1   6          5.07         10.80         2.96 o                         
  -3   1   6       1505.80       1432.95        20.44 o                         
  -2   1   6       3015.74       3163.45        48.44 o                         
  -1   1   6       6169.02       6113.60       108.46 o                         
   0   1   6        514.75        487.26        10.60 o                         
   1   1   6        889.22        909.58        16.01 o                         
   2   1   6         57.00         48.67         2.87 o                         
   3   1   6        843.35        793.50        11.92 o                         
   4   1   6         47.33         56.86         4.04 o                         
   5   1   6       1974.36       1914.53        22.19 o                         
   6   1   6         76.09         91.38         5.34 o                         
   7   1   6        119.40        126.53         7.80 o                         
   8   1   6        731.97        680.61        25.64 o                         
   9   1   6        392.68        383.65        19.51 o                         
  10   1   6         69.16         76.54        13.91 o                         
  11   1   6         39.98         48.02        10.42 o                         
 -13   2   6         21.23         25.98         9.98 o                         
 -12   2   6          0.69          3.79        19.40 o                         
 -11   2   6          0.73         -0.91        18.13 o                         
 -10   2   6         24.27         42.47         6.79 o                         
  -9   2   6         74.22         62.13         7.02 o                         
  -8   2   6         15.37         20.08         4.52 o                         
  -7   2   6         35.72         50.10         5.46 o                         
  -6   2   6          4.69          8.32         3.64 o                         
  -5   2   6         35.47         49.03         5.60 o                         
  -4   2   6        166.47        177.97         6.96 o                         
  -3   2   6        645.42        629.14        15.64 o                         
  -2   2   6       2719.12       2759.95        33.19 o                         
  -1   2   6        144.84        136.95         5.31 o                         
   0   2   6        467.18        479.81        10.79 o                         
   1   2   6         48.02         49.29         3.22 o                         
   2   2   6        957.46        952.98        13.70 o                         
   3   2   6       1044.30       1071.86        15.35 o                         
   4   2   6        445.16        430.06         9.40 o                         
   5   2   6          0.40          2.37         3.47 o                         
   6   2   6        711.18        717.89        13.95 o                         
   7   2   6        151.92        173.41         8.57 o                         
   8   2   6          4.09          6.32        11.81 o                         
   9   2   6         10.05         22.72         9.07 o                         
  10   2   6         86.71        102.45        12.43 o                         
  11   2   6          9.54         12.91        12.02 o                         
 -13   3   6         10.47         17.86        10.28 o                         
 -12   3   6        209.79        194.74        43.01 o                         
 -11   3   6        198.97        192.56        14.70 o                         
 -10   3   6          2.43          8.80         6.87 o                         
  -9   3   6         55.23         60.95         8.80 o                         
  -8   3   6        264.61        264.78        11.87 o                         
  -7   3   6         31.75         34.38         4.93 o                         
  -6   3   6        116.40        131.83         7.85 o                         
  -5   3   6        640.39        649.31        14.58 o                         
  -4   3   6         85.81         89.37         4.48 o                         
  -3   3   6         17.30         17.29         2.96 o                         
  -2   3   6        464.95        507.48        10.06 o                         
  -1   3   6         10.57         15.90         2.79 o                         
   0   3   6         99.24         93.65         4.64 o                         
   1   3   6         27.79         26.80         3.19 o                         
   2   3   6         86.16         91.87         4.71 o                         
   3   3   6        911.54        916.42        14.69 o                         
   4   3   6        294.50        285.17         8.25 o                         
   5   3   6        268.96        290.53         9.69 o                         
   6   3   6        317.17        310.72        10.67 o                         
   7   3   6        304.15        302.39        11.29 o                         
   8   3   6        349.98        333.90        21.12 o                         
   9   3   6        232.65        236.17        16.10 o                         
  10   3   6         29.68         21.71         9.24 o                         
  11   3   6        124.06        130.67        14.49 o                         
 -12   4   6        217.54        194.61        16.09 o                         
 -11   4   6        321.63        293.58        18.29 o                         
 -10   4   6        417.59        412.03        16.16 o                         
  -9   4   6          5.38          8.72         6.05 o                         
  -8   4   6        429.58        426.15        15.60 o                         
  -7   4   6        359.96        361.45        12.17 o                         
  -6   4   6        398.77        426.70        14.12 o                         
  -5   4   6          1.67          0.83         4.02 o                         
  -4   4   6       2404.27       2375.27        33.37 o                         
  -3   4   6        141.19        159.49         5.83 o                         
  -2   4   6        419.79        390.00         8.96 o                         
  -1   4   6        121.52        145.81         5.63 o                         
   0   4   6        721.32        720.45        12.66 o                         
   1   4   6        558.18        568.01        11.23 o                         
   2   4   6       1635.66       1611.26        21.69 o                         
   3   4   6        481.57        530.58        11.41 o                         
   4   4   6        973.21        970.66        16.39 o                         
   5   4   6        374.03        363.90        10.05 o                         
   6   4   6         49.95         43.17         7.24 o                         
   7   4   6         26.80         47.76         9.22 o                         
   8   4   6        391.67        384.63        13.66 o                         
   9   4   6        237.72        223.81        16.07 o                         
  10   4   6        191.64        217.16        16.32 o                         
 -12   5   6          1.47         -2.83        10.42 o                         
 -11   5   6        135.33        132.87        11.71 o                         
 -10   5   6          1.98         -2.02         6.85 o                         
  -9   5   6        429.66        442.95        17.27 o                         
  -8   5   6          6.94          1.72         5.91 o                         
  -7   5   6       1122.11       1094.75        22.54 o                         
  -6   5   6          3.66          8.25         4.77 o                         
  -5   5   6       1436.31       1392.39        24.88 o                         
  -4   5   6        221.17        243.87         9.86 o                         
  -3   5   6       1785.73       1766.53        27.84 o                         
  -2   5   6         15.00         16.58         3.51 o                         
  -1   5   6        797.62        812.72        14.41 o                         
   0   5   6         13.57         13.81         3.72 o                         
   1   5   6       2684.10       2807.74        33.12 o                         
   2   5   6        103.64        101.54         5.85 o                         
   3   5   6        257.29        259.11        14.61 o                         
   4   5   6         70.65         86.18         5.96 o                         
   5   5   6        333.77        313.71        15.58 o                         
   6   5   6          3.07          7.33         5.85 o                         
   7   5   6        715.43        737.07        22.05 o                         
   8   5   6          1.70         -6.01         6.01 o                         
   9   5   6         62.97         67.05         9.73 o                         
  10   5   6          0.90         10.54        13.91 o                         
 -11   6   6         41.11         29.44        16.02 o                         
 -10   6   6        241.60        223.94        13.53 o                         
  -9   6   6         19.79         17.26        10.74 o                         
  -8   6   6        365.43        364.73        15.71 o                         
  -7   6   6        166.81        160.61        10.81 o                         
  -6   6   6          5.05          2.30         5.59 o                         
  -5   6   6        110.00        115.31        11.20 o                         
  -4   6   6        631.59        633.59        16.25 o                         
  -3   6   6         84.05         72.03         6.99 o                         
  -2   6   6        817.01        880.33        24.33 o                         
  -1   6   6        135.33        131.82         6.49 o                         
   0   6   6         39.38         40.53         4.93 o                         
   1   6   6          8.54          4.71         4.06 o                         
   2   6   6        488.95        506.40        12.29 o                         
   3   6   6        978.76        984.60        17.97 o                         
   4   6   6        144.71        157.91         9.21 o                         
   5   6   6        149.76        138.97         9.20 o                         
   6   6   6          3.34         -0.40         6.64 o                         
   7   6   6         86.20         86.29        13.18 o                         
   8   6   6        142.79        155.03        14.18 o                         
   9   6   6         38.40         46.92         9.71 o                         
 -10   7   6         52.04         30.31         9.24 o                         
  -9   7   6         10.95         16.24         8.99 o                         
  -8   7   6         13.88          7.60         7.29 o                         
  -7   7   6          7.84         13.73         9.48 o                         
  -6   7   6         31.72         26.67         6.54 o                         
  -5   7   6        296.69        286.32        14.42 o                         
  -4   7   6         26.27         30.76         6.00 o                         
  -3   7   6         17.41         28.57         5.90 o                         
  -2   7   6          0.03         -2.38         4.93 o                         
  -1   7   6         95.73         87.44         7.63 o                         
   0   7   6          3.21         -1.52         4.18 o                         
   1   7   6         53.74         43.91         5.34 o                         
   2   7   6          1.31         -3.02         4.68 o                         
   3   7   6         83.16         87.45         7.09 o                         
   4   7   6          2.42          3.57         5.20 o                         
   5   7   6         25.94         13.59         7.86 o                         
   6   7   6          1.29         -2.43         8.49 o                         
   7   7   6        166.66        187.37        12.84 o                         
   8   7   6          2.75         12.77         8.59 o                         
  -9   8   6         86.24         94.15        14.90 o                         
  -8   8   6         76.94         63.60         9.96 o                         
  -7   8   6        150.90        131.53        11.51 o                         
  -6   8   6         23.35         18.80         7.45 o                         
  -5   8   6          0.04          2.27         6.08 o                         
  -4   8   6          3.25          6.93         5.97 o                         
  -3   8   6         17.34         12.65         5.96 o                         
  -2   8   6          1.76          6.43         5.48 o                         
  -1   8   6         57.00         55.96         7.12 o                         
   0   8   6        223.79        207.76        10.51 o                         
   1   8   6          5.78          5.10         5.53 o                         
   2   8   6         38.09         40.65         6.51 o                         
   3   8   6        138.14        129.93         9.00 o                         
   4   8   6         92.33         90.52         9.96 o                         
   5   8   6         10.75         -2.35         8.76 o                         
   6   8   6         94.95         84.95        12.43 o                         
   7   8   6        148.61        161.01        16.54 o                         
  -7   9   6        118.42        154.59        16.53 o                         
  -6   9   6         11.93         18.75        10.78 o                         
  -5   9   6        142.91        140.21        10.58 o                         
  -4   9   6         26.25         31.94         7.55 o                         
  -3   9   6        324.81        324.91        16.43 o                         
  -2   9   6         62.10         60.14         8.07 o                         
  -1   9   6         64.34         54.23         7.94 o                         
   0   9   6         15.62          3.94         7.42 o                         
   1   9   6        226.41        229.58        12.81 o                         
   2   9   6          0.02         -6.04         7.22 o                         
   3   9   6         84.21         98.25        13.24 o                         
   4   9   6          9.89         20.42        10.12 o                         
   5   9   6         40.23         38.29        11.34 o                         
  -5  10   6         58.23         61.24        21.93 o                         
  -4  10   6        185.64        197.50        17.53 o                         
  -3  10   6          0.00         -2.94        10.53 o                         
  -2  10   6         92.89         92.07        12.96 o                         
  -1  10   6          3.48         19.07         9.08 o                         
   0  10   6        169.07        176.31        16.37 o                         
   1  10   6         52.82         62.19        12.05 o                         
   2  10   6         11.46         18.87        21.08 o                         
   3  10   6          7.39         18.55        16.44 o                         
 -13   0   7        489.02        443.14        32.04 o                         
 -11   0   7        145.57        142.09        19.40 o                         
  -9   0   7         53.87         58.61         8.10 o                         
  -7   0   7        696.14        671.12        21.30 o                         
  -5   0   7        527.45        554.09        17.82 o                         
  -3   0   7        913.45        969.32        22.22 o                         
  -1   0   7         50.95         54.75         3.55 o                         
   1   0   7          1.78          8.01         8.01 o                         
   3   0   7       1208.88       1190.28        43.85 o                         
   5   0   7        213.90        224.43        14.31 o                         
   7   0   7        109.78         89.39        16.02 o                         
   9   0   7          1.42         -2.53        10.54 o                         
 -13   1   7          0.43         -2.63         9.09 o                         
 -12   1   7        140.56        170.91        23.19 o                         
 -11   1   7          0.06          9.28         7.75 o                         
 -10   1   7         52.75         51.22         9.30 o                         
  -9   1   7         99.67         85.96        12.21 o                         
  -8   1   7        403.95        398.39        12.60 o                         
  -7   1   7        463.71        459.36        12.51 o                         
  -6   1   7        342.46        349.93        10.38 o                         
  -5   1   7         83.05         80.85         5.46 o                         
  -4   1   7          3.77          9.19         3.18 o                         
  -3   1   7       2238.53       2257.44        30.49 o                         
  -2   1   7        278.64        275.84         7.05 o                         
  -1   1   7         69.24         76.88        15.97 o                         
   0   1   7         79.41         70.48        10.42 o                         
   1   1   7        141.07        148.17         7.00 o                         
   2   1   7       1729.18       1649.31        23.19 o                         
   3   1   7         18.44         24.55         3.89 o                         
   4   1   7        330.78        317.50        12.70 o                         
   5   1   7          6.91         -1.63         4.36 o                         
   6   1   7        729.75        683.43        16.61 o                         
   7   1   7         43.20         41.95         7.22 o                         
   8   1   7        170.74        184.73        14.46 o                         
   9   1   7        214.44        236.52        16.39 o                         
  10   1   7         42.04         27.56        10.54 o                         
 -13   2   7         47.95         34.93        14.12 o                         
 -12   2   7        361.02        349.63        20.45 o                         
 -11   2   7         12.65          9.36         7.90 o                         
 -10   2   7        180.23        183.22        10.82 o                         
  -9   2   7        924.68        911.86        22.87 o                         
  -8   2   7         46.53         51.88         5.83 o                         
  -7   2   7        717.53        681.67        15.71 o                         
  -6   2   7         53.60         61.29         7.26 o                         
  -5   2   7       2000.30       1979.34        33.05 o                         
  -4   2   7        264.22        263.46         8.64 o                         
  -3   2   7       9051.47       8662.65        89.36 o                         
  -2   2   7       3220.18       3209.49        46.04 o                         
  -1   2   7       7895.76       7909.04       141.43 o                         
   0   2   7          2.60          3.87         2.21 o                         
   1   2   7       2837.62       2701.75        29.12 o                         
   2   2   7         17.93         17.63         3.87 o                         
   3   2   7       2653.54       2687.54        40.35 o                         
   4   2   7        947.51        931.87        17.89 o                         
   5   2   7       1612.59       1581.06        30.89 o                         
   6   2   7        117.59        126.03        10.05 o                         
   7   2   7         32.16         44.00         7.48 o                         
   8   2   7         63.76         51.26        10.33 o                         
   9   2   7        387.51        422.75        21.16 o                         
  10   2   7         69.75         75.31        28.25 o                         
 -12   3   7        148.39        134.65        14.23 o                         
 -11   3   7         21.43         49.66        15.39 o                         
 -10   3   7        164.01        159.54        10.49 o                         
  -9   3   7         24.29         27.26         6.67 o                         
  -8   3   7        957.42        971.84        20.23 o                         
  -7   3   7        344.22        357.98        11.57 o                         
  -6   3   7        789.39        787.24        17.13 o                         
  -5   3   7        200.38        207.69         8.81 o                         
  -4   3   7       1602.84       1576.13        24.32 o                         
  -3   3   7        292.43        309.42         8.06 o                         
  -2   3   7       2640.63       2565.22        29.31 o                         
  -1   3   7        242.03        264.20         7.28 o                         
   0   3   7       3189.25       3209.53        34.40 o                         
   1   3   7        124.54        128.56         9.26 o                         
   2   3   7       2047.69       2058.96        25.77 o                         
   3   3   7          5.02          5.49         3.83 o                         
   4   3   7       2664.75       2603.77        35.74 o                         
   5   3   7         13.43         12.13         4.80 o                         
   6   3   7       2226.68       2146.82        50.06 o                         
   7   3   7         33.33         47.48         9.60 o                         
   8   3   7        657.61        642.11        25.73 o                         
   9   3   7          6.15         11.81         8.65 o                         
  10   3   7        243.83        237.58        17.42 o                         
 -12   4   7         20.72         20.77        10.23 o                         
 -11   4   7        506.46        571.67        25.09 o                         
 -10   4   7          7.98          8.34         6.78 o                         
  -9   4   7        127.76        122.78         9.85 o                         
  -8   4   7         21.90         11.82         6.16 o                         
  -7   4   7         73.12         69.65         6.85 o                         
  -6   4   7         64.00         68.10         8.89 o                         
  -5   4   7        669.56        690.79        16.80 o                         
  -4   4   7          0.78          0.81         3.80 o                         
  -3   4   7        202.77        184.49         7.06 o                         
  -2   4   7        212.18        198.90        10.00 o                         
  -1   4   7         52.85         57.93         5.21 o                         
   0   4   7        108.33        121.24         5.70 o                         
   1   4   7        572.74        608.87        15.56 o                         
   2   4   7         52.60         65.10         5.72 o                         
   3   4   7        128.76        148.93        10.83 o                         
   4   4   7         69.59         71.91         6.20 o                         
   5   4   7         14.80         20.79         6.76 o                         
   6   4   7         39.53         39.24         7.58 o                         
   7   4   7        540.01        504.85        17.83 o                         
   8   4   7          0.18          3.39         7.01 o                         
   9   4   7        102.14         96.26        12.48 o                         
  10   4   7         30.62         35.52        10.88 o                         
 -11   5   7         11.85         16.17         7.75 o                         
 -10   5   7        470.44        469.74        18.51 o                         
  -9   5   7         12.12         27.66         7.29 o                         
  -8   5   7         38.45         51.94        14.63 o                         
  -7   5   7         44.72         37.90         6.16 o                         
  -6   5   7        359.41        379.28        18.25 o                         
  -5   5   7        184.65        175.76        10.80 o                         
  -4   5   7        103.72        107.74         7.77 o                         
  -3   5   7        128.56        134.92         7.67 o                         
  -2   5   7          6.35          5.86         3.37 o                         
  -1   5   7         65.65         67.56         5.27 o                         
   0   5   7        217.55        212.31         7.58 o                         
   1   5   7        322.78        328.09        13.08 o                         
   2   5   7         39.83         35.94         4.56 o                         
   3   5   7          0.83          2.33         4.23 o                         
   4   5   7         91.09        106.45         7.47 o                         
   5   5   7         35.59         45.58         8.85 o                         
   6   5   7        315.27        309.02        14.12 o                         
   7   5   7        195.00        188.41        12.65 o                         
   8   5   7          0.77         -4.45         7.26 o                         
   9   5   7          1.22         -4.22         9.24 o                         
 -11   6   7          5.26          9.01         9.80 o                         
 -10   6   7         91.14         92.78        10.64 o                         
  -9   6   7          1.01          2.93         7.51 o                         
  -8   6   7        182.13        198.03        12.21 o                         
  -7   6   7          9.23          6.13         6.21 o                         
  -6   6   7         31.76         32.49        12.24 o                         
  -5   6   7         83.40         92.02        10.95 o                         
  -4   6   7         21.09         15.91         5.13 o                         
  -3   6   7          6.95          8.96         4.92 o                         
  -2   6   7         26.02         19.47         7.53 o                         
  -1   6   7         52.07         58.43         5.47 o                         
   0   6   7          1.51          1.63         3.91 o                         
   1   6   7          4.33          7.72         4.17 o                         
   2   6   7        157.75        142.34         7.34 o                         
   3   6   7        168.57        178.57         9.17 o                         
   4   6   7         13.80         16.27         5.39 o                         
   5   6   7        157.93        142.09        11.53 o                         
   6   6   7          0.11          5.42         7.34 o                         
   7   6   7         22.10         33.50         8.46 o                         
   8   6   7         31.05         31.68        11.55 o                         
 -10   7   7         65.31         75.88        10.98 o                         
  -9   7   7          6.75          0.62        26.77 o                         
  -8   7   7        144.51        156.29        12.38 o                         
  -7   7   7         37.02         38.02         8.21 o                         
  -6   7   7         78.27         96.11         8.83 o                         
  -5   7   7         33.32         31.82         6.22 o                         
  -4   7   7        736.19        705.75        18.60 o                         
  -3   7   7         36.11         39.50         6.18 o                         
  -2   7   7         75.65         79.10         7.58 o                         
  -1   7   7         10.51         14.85         5.63 o                         
   0   7   7        580.68        593.53        16.07 o                         
   1   7   7        130.79        115.88         7.35 o                         
   2   7   7        126.68        131.74         8.71 o                         
   3   7   7          1.95          1.86         5.57 o                         
   4   7   7        502.49        540.02        19.53 o                         
   5   7   7          3.36          3.55         7.16 o                         
   6   7   7         41.40         34.19         8.54 o                         
   7   7   7         32.61         37.29         9.45 o                         
  -8   8   7          7.44          1.94         8.32 o                         
  -7   8   7        107.39        124.84        12.41 o                         
  -6   8   7         12.65          9.46         7.78 o                         
  -5   8   7        237.83        262.47        13.69 o                         
  -4   8   7         35.23         36.05         7.08 o                         
  -3   8   7        377.07        354.78        13.76 o                         
  -2   8   7         36.96         25.92         6.43 o                         
  -1   8   7        411.61        418.11        14.50 o                         
   0   8   7         13.72         21.73         7.00 o                         
   1   8   7        642.08        655.26        17.90 o                         
   2   8   7         24.58         29.60         6.61 o                         
   3   8   7        384.94        368.34        17.71 o                         
   4   8   7         60.88         54.58         9.57 o                         
   5   8   7        170.69        213.79        13.89 o                         
   6   8   7         77.01         85.91        11.69 o                         
  -7   9   7          4.58         18.58        11.82 o                         
  -6   9   7        213.13        249.74        14.93 o                         
  -5   9   7         90.31         83.92         9.31 o                         
  -4   9   7         17.47         20.79         9.92 o                         
  -3   9   7         74.86         60.25         8.53 o                         
  -2   9   7         90.69        109.74         9.75 o                         
  -1   9   7        134.87        171.17        10.90 o                         
   0   9   7        163.13        160.15        10.83 o                         
   1   9   7        134.93         99.53        11.14 o                         
   2   9   7          0.43         -1.77         9.26 o                         
   3   9   7         13.62         -0.25         8.56 o                         
   4   9   7          4.06          5.63         8.91 o                         
  -4  10   7          3.15          2.46         8.00 o                         
  -3  10   7          0.38          0.03         7.71 o                         
  -2  10   7         48.16         56.97         8.69 o                         
  -1  10   7          0.36         -1.17         7.49 o                         
   0  10   7         12.61          5.25         9.07 o                         
   1  10   7         30.88         44.25        10.28 o                         
 -12   0   8        173.56        162.33        21.08 o                         
 -10   0   8          3.94         13.49        10.54 o                         
  -8   0   8        439.70        467.37        18.78 o                         
  -6   0   8       1447.33       1514.49        40.06 o                         
  -4   0   8        865.57        834.71        21.86 o                         
  -2   0   8       3449.21       3585.18        94.02 o                         
   0   0   8       2073.52       2056.32        64.09 o                         
   2   0   8        795.73        687.27        33.31 o                         
   4   0   8       2479.11       2404.59        72.10 o                         
   6   0   8       1568.04       1571.43        39.87 o                         
   8   0   8        634.12        641.31        37.95 o                         
  10   0   8        477.73        542.65        36.26 o                         
 -13   1   8        179.46        168.19        14.74 o                         
 -12   1   8         19.08         11.03         8.93 o                         
 -11   1   8        283.94        267.62        16.10 o                         
 -10   1   8          0.38         11.12         6.12 o                         
  -9   1   8        175.38        173.52         9.37 o                         
  -8   1   8        342.52        362.02        11.56 o                         
  -7   1   8        140.38        146.54        10.16 o                         
  -6   1   8        225.41        229.58         8.75 o                         
  -5   1   8        994.35        960.35        20.10 o                         
  -4   1   8        214.48        182.24         9.43 o                         
  -3   1   8          2.16          0.38         2.94 o                         
  -2   1   8        360.71        377.41         8.61 o                         
  -1   1   8        560.88        538.98        18.42 o                         
   0   1   8        172.20        193.84        13.08 o                         
   1   1   8       1513.59       1449.36        83.48 o                         
   2   1   8        191.55        192.32        11.64 o                         
   3   1   8        401.55        394.56        14.64 o                         
   4   1   8         53.03         60.84         7.94 o                         
   5   1   8       1652.47       1592.60        28.17 o                         
   6   1   8         65.15         72.80         7.39 o                         
   7   1   8        398.98        386.98        19.66 o                         
   8   1   8        142.68        150.70        13.56 o                         
   9   1   8        372.11        375.63        30.78 o                         
  10   1   8         48.34         64.22        12.05 o                         
 -12   2   8          9.24          4.45         9.18 o                         
 -11   2   8          0.50         10.77         8.43 o                         
 -10   2   8        237.96        223.51        11.89 o                         
  -9   2   8         29.97         27.92         6.88 o                         
  -8   2   8         98.95        105.90        10.79 o                         
  -7   2   8         89.13         95.50         6.99 o                         
  -6   2   8        959.45        953.65        18.96 o                         
  -5   2   8         20.17         28.78         4.60 o                         
  -4   2   8        276.58        279.34         9.03 o                         
  -3   2   8        213.27        214.92         7.86 o                         
  -2   2   8       3023.70       3089.12        37.58 o                         
  -1   2   8        287.01        319.53        10.77 o                         
   0   2   8        564.50        604.84        12.81 o                         
   1   2   8        151.60        135.21         6.73 o                         
   2   2   8        181.70        174.95         7.36 o                         
   3   2   8          0.36         -0.48         6.74 o                         
   4   2   8        249.08        239.49        13.72 o                         
   5   2   8          0.55          0.37         5.52 o                         
   6   2   8         23.23         30.69        10.02 o                         
   7   2   8         17.62         15.40         6.89 o                         
   8   2   8         22.16         13.49        15.81 o                         
   9   2   8          0.04          3.52         9.09 o                         
  10   2   8         31.18         42.11        11.02 o                         
 -12   3   8        129.16        127.63        15.18 o                         
 -11   3   8        149.36        167.90        14.46 o                         
 -10   3   8         34.79         25.88         7.21 o                         
  -9   3   8        757.35        709.47        20.90 o                         
  -8   3   8         82.48        106.97         7.99 o                         
  -7   3   8        580.72        582.72        15.18 o                         
  -6   3   8         77.95         89.66        11.32 o                         
  -5   3   8        217.40        207.39         8.90 o                         
  -4   3   8         81.91         79.97         6.54 o                         
  -3   3   8        622.12        606.31        13.96 o                         
  -2   3   8         27.36         30.42         3.83 o                         
  -1   3   8        328.63        325.17         9.94 o                         
   0   3   8        144.21        140.65         7.00 o                         
   1   3   8         16.49         19.00         4.17 o                         
   2   3   8        785.45        750.75        15.88 o                         
   3   3   8        291.78        300.48        14.73 o                         
   4   3   8          9.45         13.30         5.61 o                         
   5   3   8         14.73         20.87         6.02 o                         
   6   3   8        610.65        580.42        24.74 o                         
   7   3   8         43.13         33.36         7.81 o                         
   8   3   8         11.08          2.74        12.44 o                         
   9   3   8          9.42         11.11         9.06 o                         
 -12   4   8        112.99        135.91        32.68 o                         
 -11   4   8        281.36        259.77        14.00 o                         
 -10   4   8         50.82         52.37         8.14 o                         
  -9   4   8         63.51         62.50         8.67 o                         
  -8   4   8         79.45         97.05         9.62 o                         
  -7   4   8        882.78        867.10        25.99 o                         
  -6   4   8        142.99        132.08         8.47 o                         
  -5   4   8       1265.70       1342.02        26.25 o                         
  -4   4   8        527.04        528.86        14.07 o                         
  -3   4   8        585.27        561.87        13.97 o                         
  -2   4   8         92.89         94.03         5.60 o                         
  -1   4   8        394.76        405.32         9.89 o                         
   0   4   8        251.18        247.62         9.11 o                         
   1   4   8         51.91         43.85         5.90 o                         
   2   4   8        440.33        452.43        12.80 o                         
   3   4   8          0.03          4.10         4.51 o                         
   4   4   8         76.86         91.94        14.52 o                         
   5   4   8        420.93        393.67        20.27 o                         
   6   4   8        169.99        173.98        14.16 o                         
   7   4   8        151.89        174.48        15.59 o                         
   8   4   8        617.80        585.60        23.27 o                         
   9   4   8         33.38         14.91        10.12 o                         
 -11   5   8          0.60          9.69         8.33 o                         
 -10   5   8          4.34         11.18         8.60 o                         
  -9   5   8          4.98          4.71         6.88 o                         
  -8   5   8         54.46         49.43         7.95 o                         
  -7   5   8          4.70          6.32         6.39 o                         
  -6   5   8         19.09         21.82         5.69 o                         
  -5   5   8         14.59         12.70         5.52 o                         
  -4   5   8         19.15         10.33         5.66 o                         
  -3   5   8        207.70        209.70         9.47 o                         
  -2   5   8          9.07          8.49         4.79 o                         
  -1   5   8        235.32        239.07        11.20 o                         
   0   5   8          6.10          8.51         4.38 o                         
   1   5   8       1087.55       1120.90        21.75 o                         
   2   5   8          1.44         -2.43         4.72 o                         
   3   5   8        601.24        631.41        16.02 o                         
   4   5   8         60.52         64.83         6.97 o                         
   5   5   8        760.18        775.47        29.36 o                         
   6   5   8          0.53          2.01         8.97 o                         
   7   5   8        394.06        413.55        22.50 o                         
   8   5   8          1.76         11.48         8.00 o                         
 -10   6   8        350.96        361.89        17.40 o                         
  -9   6   8          0.01          0.18         7.27 o                         
  -8   6   8        231.79        245.47        13.60 o                         
  -7   6   8        367.97        393.63        19.12 o                         
  -6   6   8         20.03         17.82         6.36 o                         
  -5   6   8        129.73        134.42         9.20 o                         
  -4   6   8       1084.62       1074.27        31.30 o                         
  -3   6   8        219.40        243.80        13.67 o                         
  -2   6   8        306.42        325.61        11.89 o                         
  -1   6   8         12.16         15.46         6.13 o                         
   0   6   8         17.87          6.79         4.73 o                         
   1   6   8         74.02         67.26         6.77 o                         
   2   6   8        331.12        340.28        18.69 o                         
   3   6   8         79.57         74.90         7.35 o                         
   4   6   8        358.38        395.19        13.45 o                         
   5   6   8          0.05          5.96         9.11 o                         
   6   6   8         46.35         42.48        13.49 o                         
   7   6   8          2.68         18.29        16.65 o                         
  -9   7   8        239.47        188.68        17.13 o                         
  -8   7   8          0.85         12.02         8.08 o                         
  -7   7   8        499.60        451.41        18.50 o                         
  -6   7   8          3.48          6.67         6.88 o                         
  -5   7   8        334.79        356.22        13.86 o                         
  -4   7   8         10.39         11.65         7.30 o                         
  -3   7   8       1011.35       1010.60        31.57 o                         
  -2   7   8         34.49         40.24         6.57 o                         
  -1   7   8        264.28        273.10        13.43 o                         
   0   7   8         33.51         38.72         8.00 o                         
   1   7   8         63.14         65.48        13.55 o                         
   2   7   8          3.92          3.04         5.76 o                         
   3   7   8        342.90        347.70        13.29 o                         
   4   7   8          6.41          4.34         7.55 o                         
   5   7   8          9.22         -4.03         9.81 o                         
   6   7   8          2.46         15.43        10.52 o                         
  -8   8   8         98.38         80.19        12.50 o                         
  -7   8   8         58.91         55.74         9.78 o                         
  -6   8   8         82.81        100.46        11.81 o                         
  -5   8   8          8.55          0.36         6.71 o                         
  -4   8   8          4.43         14.13         6.72 o                         
  -3   8   8         95.56        112.34         9.46 o                         
  -2   8   8          9.49          8.50         7.43 o                         
  -1   8   8        107.40        106.34        10.75 o                         
   0   8   8        113.43        105.78        10.77 o                         
   1   8   8         20.85         19.72         7.85 o                         
   2   8   8          4.20         18.53         8.11 o                         
   3   8   8         13.25         15.26         7.73 o                         
   4   8   8          0.40          4.50         8.42 o                         
   5   8   8         26.57         31.59        11.45 o                         
  -6   9   8          6.46         20.13         9.13 o                         
  -5   9   8         24.51         25.48         8.22 o                         
  -4   9   8         16.75          8.82        13.08 o                         
  -3   9   8         18.99         28.70         8.65 o                         
  -2   9   8         29.85         46.97        13.16 o                         
  -1   9   8         27.71         40.12         8.73 o                         
   0   9   8          0.89         -3.20         8.27 o                         
   1   9   8        141.33        143.00        13.20 o                         
   2   9   8         17.09         18.99        12.02 o                         
   3   9   8         22.08         20.97        12.35 o                         
 -11   0   9        433.10        453.68        29.51 o                         
  -9   0   9        541.69        553.67        21.46 o                         
  -7   0   9       1885.37       1849.59        87.70 o                         
  -5   0   9       1337.00       1275.98        30.19 o                         
  -3   0   9        134.37        126.04        11.81 o                         
  -1   0   9       1079.62       1053.67        43.85 o                         
   1   0   9        600.00        612.22        32.89 o                         
   3   0   9          1.97         15.60        11.38 o                         
   5   0   9        371.96        359.13        18.16 o                         
   7   0   9        986.14        949.10        47.22 o                         
   9   0   9        134.29         60.29        16.02 o                         
 -12   1   9        148.99        168.90        14.23 o                         
 -11   1   9         92.08         86.05        11.32 o                         
 -10   1   9        192.14        188.91        13.62 o                         
  -9   1   9         40.85         37.64         5.83 o                         
  -8   1   9        301.12        300.45        10.92 o                         
  -7   1   9        141.88        142.93         9.92 o                         
  -6   1   9        367.99        378.00        11.42 o                         
  -5   1   9          6.80         12.81         3.95 o                         
  -4   1   9        120.52        118.17         7.06 o                         
  -3   1   9        207.36        212.93         7.05 o                         
  -2   1   9       1870.93       1806.82        29.91 o                         
  -1   1   9        200.69        211.31        14.27 o                         
   0   1   9        680.09        688.34        25.13 o                         
   1   1   9       1284.86       1274.95        35.55 o                         
   2   1   9        733.56        703.40        20.54 o                         
   3   1   9        269.17        289.08        13.38 o                         
   4   1   9        324.33        347.74        21.10 o                         
   5   1   9        319.15        339.82        12.92 o                         
   6   1   9        267.64        239.88        13.82 o                         
   7   1   9        101.78        112.14        16.02 o                         
   8   1   9         59.62         88.80        12.65 o                         
   9   1   9         22.64          6.32         9.24 o                         
 -12   2   9          7.77          0.89         9.06 o                         
 -11   2   9        113.77         95.35        21.29 o                         
 -10   2   9          4.12         12.27         6.43 o                         
  -9   2   9        103.92        104.06         9.29 o                         
  -8   2   9          3.11         -0.65         5.97 o                         
  -7   2   9          2.22          5.50         4.66 o                         
  -6   2   9         70.88         80.28         7.29 o                         
  -5   2   9          3.67          8.47         4.19 o                         
  -4   2   9         37.56         42.88         4.90 o                         
  -3   2   9        983.11       1010.07        17.86 o                         
  -2   2   9         78.44         75.62         7.13 o                         
  -1   2   9          2.56          7.03         8.85 o                         
   0   2   9        440.79        422.52        15.44 o                         
   1   2   9        392.67        378.20        14.84 o                         
   2   2   9        357.91        361.96        23.01 o                         
   3   2   9        331.80        346.83        14.61 o                         
   4   2   9          0.02          1.68         5.85 o                         
   5   2   9        575.61        571.66        19.00 o                         
   6   2   9        231.69        213.25        18.46 o                         
   7   2   9          7.06          8.03         6.98 o                         
   8   2   9          0.26          7.99         9.49 o                         
   9   2   9        140.83        153.01        32.89 o                         
 -12   3   9         41.92         41.82        12.65 o                         
 -11   3   9        135.64        143.75        14.76 o                         
 -10   3   9          2.84         -6.47         6.47 o                         
  -9   3   9        111.09        100.63        10.00 o                         
  -8   3   9         25.76         29.46         5.88 o                         
  -7   3   9          0.21          3.07         4.92 o                         
  -6   3   9         39.75         56.62         6.43 o                         
  -5   3   9        534.88        526.97        19.72 o                         
  -4   3   9         74.91         93.47         6.87 o                         
  -3   3   9        505.19        504.66        13.23 o                         
  -2   3   9          1.78          1.69         4.02 o                         
  -1   3   9         65.20         86.26         6.56 o                         
   0   3   9         40.62         63.90         7.61 o                         
   1   3   9          0.03          3.70         5.39 o                         
   2   3   9        136.77        136.47        10.42 o                         
   3   3   9         64.36         60.32         7.91 o                         
   4   3   9         67.20         86.34         8.89 o                         
   5   3   9        104.55        104.98        11.43 o                         
   6   3   9         17.65         32.16        10.12 o                         
   7   3   9          7.40          5.68         7.62 o                         
   8   3   9         64.17         72.93        12.01 o                         
 -11   4   9        235.20        228.48        13.47 o                         
 -10   4   9          0.18          7.19         7.62 o                         
  -9   4   9         85.27         96.97        14.21 o                         
  -8   4   9         19.27         22.06        10.95 o                         
  -7   4   9        494.19        489.42        14.90 o                         
  -6   4   9         22.15         16.02         5.63 o                         
  -5   4   9        870.17        907.05        19.71 o                         
  -4   4   9          5.51         -0.43         4.66 o                         
  -3   4   9        108.20        108.74         9.30 o                         
  -2   4   9          0.19         -1.30         4.18 o                         
  -1   4   9        482.67        471.17        13.04 o                         
   0   4   9         32.76         44.10         5.58 o                         
   1   4   9        160.69        139.74        10.77 o                         
   2   4   9        407.99        385.58        15.29 o                         
   3   4   9        178.08        169.83        10.81 o                         
   4   4   9        150.06        162.17        10.94 o                         
   5   4   9         72.41         67.51        11.70 o                         
   6   4   9         20.13         21.93        15.39 o                         
   7   4   9        171.40        159.03        16.80 o                         
   8   4   9        119.70        131.30        22.00 o                         
 -11   5   9          5.50         15.10         8.68 o                         
 -10   5   9        399.57        427.52        30.51 o                         
  -9   5   9         27.23         43.60         8.67 o                         
  -8   5   9        143.71        158.60        12.64 o                         
  -7   5   9         56.65         61.95         7.78 o                         
  -6   5   9        390.19        373.56        16.30 o                         
  -5   5   9         14.30         19.85         6.20 o                         
  -4   5   9        677.97        693.77        21.13 o                         
  -3   5   9          6.14         -1.58         6.00 o                         
  -2   5   9        761.32        772.63        21.54 o                         
  -1   5   9          3.99         11.00         4.94 o                         
   0   5   9        688.36        729.15        17.15 o                         
   1   5   9          0.70         -0.21         4.78 o                         
   2   5   9        994.73       1041.64        26.50 o                         
   3   5   9         15.43         13.63         6.64 o                         
   4   5   9        369.30        382.36        15.89 o                         
   5   5   9         77.72         57.83        22.77 o                         
   6   5   9        129.35        131.45        15.85 o                         
   7   5   9          4.89         -5.99        10.23 o                         
 -10   6   9          0.09         -0.69         8.74 o                         
  -9   6   9        203.55        184.18        12.70 o                         
  -8   6   9          4.35          3.89         7.48 o                         
  -7   6   9        119.40        147.24        10.68 o                         
  -6   6   9         53.44         40.52         9.39 o                         
  -5   6   9        273.68        272.75        12.09 o                         
  -4   6   9        129.68        148.61        11.33 o                         
  -3   6   9        321.16        365.55        15.75 o                         
  -2   6   9         66.03         63.41         8.40 o                         
  -1   6   9        191.77        195.49        11.41 o                         
   0   6   9         16.03         14.57         5.73 o                         
   1   6   9         76.37         78.55         8.89 o                         
   2   6   9        386.52        414.95        16.37 o                         
   3   6   9        122.63        124.65        10.51 o                         
   4   6   9          0.22         -3.96        13.91 o                         
   5   6   9         17.06          7.75        12.23 o                         
   6   6   9         21.70         18.41        10.60 o                         
  -9   7   9         16.16         11.72         9.24 o                         
  -8   7   9        117.58        105.36        11.60 o                         
  -7   7   9         45.76         46.09         8.84 o                         
  -6   7   9         18.15         14.87         7.03 o                         
  -5   7   9         87.41        101.49        10.68 o                         
  -4   7   9        130.23        131.95        11.65 o                         
  -3   7   9         25.93         29.08         7.80 o                         
  -2   7   9          5.71         -2.74         7.01 o                         
  -1   7   9         80.09         90.98         9.91 o                         
   0   7   9        159.49        167.21        13.97 o                         
   1   7   9          0.49          3.93         7.27 o                         
   2   7   9          2.09          0.50        10.72 o                         
   3   7   9         24.87         24.63         7.98 o                         
   4   7   9        109.30        152.31        18.13 o                         
   5   7   9         27.49         21.44        11.53 o                         
  -7   8   9         51.89         58.06        13.88 o                         
  -6   8   9          1.64          0.44         8.74 o                         
  -5   8   9         59.72         59.15        13.19 o                         
  -4   8   9          0.20         -9.21         9.21 o                         
  -3   8   9        106.61        116.41        22.97 o                         
  -2   8   9          3.02          3.04         7.69 o                         
  -1   8   9        278.87        253.92        22.24 o                         
   0   8   9         25.34         50.62         8.82 o                         
   1   8   9        102.93        120.36        21.61 o                         
   2   8   9        141.54        145.23        17.50 o                         
   3   8   9        203.73        195.23        17.60 o                         
   4   8   9         53.08         93.60        24.03 o                         
  -4   9   9         75.95         80.17        11.41 o                         
  -3   9   9          1.59        -10.14        13.71 o                         
  -2   9   9         59.39         57.70        10.55 o                         
  -1   9   9         70.10         68.26        10.33 o                         
   0   9   9        220.65        233.47        17.17 o                         
   1   9   9         81.77         98.88        12.47 o                         
 -12   0  10         15.90         26.14        14.76 o                         
 -10   0  10          2.57         -5.06        10.96 o                         
  -8   0  10          7.24          6.76         6.89 o                         
  -6   0  10          8.57          8.46         7.17 o                         
  -4   0  10         68.69         83.91        15.60 o                         
  -2   0  10        132.83        122.27        16.44 o                         
   0   0  10          1.12         19.40        10.12 o                         
   2   0  10         63.29         54.81        14.34 o                         
   4   0  10         68.86         60.94        10.28 o                         
   6   0  10          1.55          6.21        12.86 o                         
   8   0  10          3.32        -12.65        12.65 o                         
 -12   1  10          3.81         -2.46         9.39 o                         
 -11   1  10         55.85         65.62        14.55 o                         
 -10   1  10        143.34        134.39        12.95 o                         
  -9   1  10          1.59          2.94         5.65 o                         
  -8   1  10         22.49         27.34         8.70 o                         
  -7   1  10        131.73        138.78         8.01 o                         
  -6   1  10         59.70         53.59         6.07 o                         
  -5   1  10         11.36          8.61         4.24 o                         
  -4   1  10       1035.33        998.05        22.36 o                         
  -3   1  10         66.94         63.71        12.86 o                         
  -2   1  10        328.32        365.23        21.50 o                         
  -1   1  10        129.78        138.25        13.49 o                         
   0   1  10         54.49         42.05         9.78 o                         
   1   1  10         53.51         55.14        11.81 o                         
   2   1  10        384.38        367.93        15.55 o                         
   3   1  10         82.87         90.56         9.38 o                         
   4   1  10         31.63         36.23         7.83 o                         
   5   1  10        194.12        196.22        10.83 o                         
   6   1  10        142.96        125.30        11.57 o                         
   7   1  10          2.00          4.10         8.93 o                         
   8   1  10         29.19         29.90         9.72 o                         
 -11   2  10         16.31         21.93         9.54 o                         
 -10   2  10        302.61        331.63        14.58 o                         
  -9   2  10         31.15         34.45         6.46 o                         
  -8   2  10        171.29        164.97        10.29 o                         
  -7   2  10         97.16        108.55         8.28 o                         
  -6   2  10       1275.28       1306.13        23.59 o                         
  -5   2  10        304.70        311.32        10.31 o                         
  -4   2  10        423.51        455.36        15.61 o                         
  -3   2  10          0.19         -5.03         7.49 o                         
  -2   2  10       1912.40       1964.78        48.71 o                         
  -1   2  10         49.41         51.85        10.64 o                         
   0   2  10        512.79        496.92        19.03 o                         
   1   2  10          4.99         13.08         8.45 o                         
   2   2  10       1097.07       1111.77        27.69 o                         
   3   2  10          0.29          2.51         6.31 o                         
   4   2  10        960.19        889.70        34.00 o                         
   5   2  10          0.43         -1.00         6.68 o                         
   6   2  10        114.85        126.81        11.95 o                         
   7   2  10          0.01          9.62         8.49 o                         
   8   2  10        206.23        185.32        16.23 o                         
 -11   3  10         77.01        100.84        14.52 o                         
 -10   3  10        145.53        130.37        11.18 o                         
  -9   3  10        510.28        493.89        17.77 o                         
  -8   3  10         56.71         72.15         9.43 o                         
  -7   3  10        383.48        413.38        13.35 o                         
  -6   3  10          1.12          5.98         5.31 o                         
  -5   3  10       1028.53       1045.96        21.33 o                         
  -4   3  10        884.79        841.70        22.48 o                         
  -3   3  10       2602.27       2461.95        43.54 o                         
  -2   3  10         95.21         72.99         8.29 o                         
  -1   3  10       1570.89       1600.30        33.53 o                         
   0   3  10          0.31         -5.41         5.41 o                         
   1   3  10        703.06        739.21        21.73 o                         
   2   3  10         20.25         27.23         6.79 o                         
   3   3  10        867.10        882.47        24.51 o                         
   4   3  10          3.44          1.11         6.92 o                         
   5   3  10        312.10        313.32        49.96 o                         
   6   3  10        347.05        341.17        21.31 o                         
   7   3  10        158.48        171.68        13.15 o                         
   8   3  10         23.15         22.64        11.28 o                         
 -11   4  10         14.40          5.48         8.64 o                         
 -10   4  10        112.77        136.77        11.58 o                         
  -9   4  10         59.49         57.98        11.77 o                         
  -8   4  10        240.12        232.17        11.17 o                         
  -7   4  10          0.20          4.29         5.90 o                         
  -6   4  10        204.45        208.55        10.13 o                         
  -5   4  10          3.33         10.25         6.89 o                         
  -4   4  10        320.15        327.76        14.42 o                         
  -3   4  10          1.62         -2.21         7.28 o                         
  -2   4  10          8.21         12.66         6.14 o                         
  -1   4  10          0.24         -3.87         5.59 o                         
   0   4  10        377.72        383.06        16.05 o                         
   1   4  10          0.83         -5.88         5.88 o                         
   2   4  10         44.62         40.85         7.86 o                         
   3   4  10         29.32         35.45         7.47 o                         
   4   4  10         30.40         47.18         8.86 o                         
   5   4  10         23.93         24.24        24.45 o                         
   6   4  10        426.71        441.90        24.36 o                         
   7   4  10          5.17          5.91         8.09 o                         
 -10   5  10          0.76          2.33         8.35 o                         
  -9   5  10         21.64         38.15         8.92 o                         
  -8   5  10          0.07          7.67         7.59 o                         
  -7   5  10         44.46         40.62         7.20 o                         
  -6   5  10        132.11        139.80        12.13 o                         
  -5   5  10         17.96         19.33         7.44 o                         
  -4   5  10         27.11         36.95         7.62 o                         
  -3   5  10         13.97         23.90         7.50 o                         
  -2   5  10         31.60         21.54         9.28 o                         
  -1   5  10         92.80         74.77        18.55 o                         
   0   5  10         18.01         10.28         7.89 o                         
   1   5  10        206.63        203.49        12.19 o                         
   2   5  10         41.17         62.56         8.88 o                         
   3   5  10         63.02         64.27         9.24 o                         
   4   5  10          0.51         14.61         7.92 o                         
   5   5  10         10.51          6.45        11.38 o                         
   6   5  10          7.54          3.17        10.21 o                         
  -9   6  10         50.88         54.88         9.81 o                         
  -8   6  10        150.73        149.60        22.35 o                         
  -7   6  10          1.36         -8.21         9.39 o                         
  -6   6  10          4.30          7.82         8.07 o                         
  -5   6  10         65.22         63.75         9.59 o                         
  -4   6  10         95.78        108.08        10.48 o                         
  -3   6  10         17.90         21.45         9.63 o                         
  -2   6  10         55.58         62.86         8.93 o                         
  -1   6  10          2.50          4.38         9.60 o                         
   0   6  10          3.85         -2.25         9.22 o                         
   1   6  10         97.04         99.70        10.38 o                         
   2   6  10        225.50        243.22        13.63 o                         
   3   6  10         17.96         17.68         7.97 o                         
   4   6  10         84.32         70.07        15.18 o                         
   5   6  10         13.01         11.57        15.81 o                         
  -8   7  10          9.73          3.15        10.98 o                         
  -7   7  10        248.32        252.76        18.33 o                         
  -6   7  10         14.22         13.78        16.33 o                         
  -5   7  10        380.74        427.63        34.81 o                         
  -4   7  10         15.40         14.23        13.59 o                         
  -3   7  10        570.33        605.40        21.41 o                         
  -2   7  10          0.90         17.11         7.89 o                         
  -1   7  10        664.58        608.51        27.61 o                         
   0   7  10          0.57          2.19         9.81 o                         
   1   7  10        275.73        272.39        25.30 o                         
   2   7  10          1.19         12.32         7.94 o                         
   3   7  10        503.38        531.63        20.32 o                         
   4   7  10          5.45         11.72        16.87 o                         
  -6   8  10        122.55        129.45        20.47 o                         
  -5   8  10         20.22         20.08         9.65 o                         
  -4   8  10        302.60        316.91        16.95 o                         
  -3   8  10         10.74         -0.94        14.63 o                         
  -2   8  10        102.23        129.46        18.29 o                         
  -1   8  10          0.99          4.14        11.04 o                         
   0   8  10        184.32        192.98        40.69 o                         
   1   8  10          1.53         12.44        11.55 o                         
   2   8  10        134.85        148.62        15.97 o                         
 -11   0  11         17.95          9.70        13.07 o                         
  -9   0  11          1.42          2.06         7.86 o                         
  -7   0  11         55.02         48.49        14.34 o                         
  -5   0  11         75.68         83.91        16.87 o                         
  -3   0  11        223.90        245.39        24.03 o                         
  -1   0  11        228.41        225.15        22.35 o                         
   1   0  11        951.94        910.31        44.69 o                         
   3   0  11        604.00        511.89        47.22 o                         
   5   0  11        453.11        393.31        68.09 o                         
   7   0  11        587.93        577.64        38.37 o                         
 -11   1  11          2.44         11.79         9.39 o                         
 -10   1  11         36.72         49.06         8.33 o                         
  -9   1  11        348.26        307.35        14.72 o                         
  -8   1  11        117.46        114.53         8.42 o                         
  -7   1  11        266.13        246.71        13.90 o                         
  -6   1  11        304.80        269.63        16.84 o                         
  -5   1  11        265.79        310.25        18.18 o                         
  -4   1  11        218.16        234.53        15.93 o                         
  -3   1  11        202.07        198.43        15.35 o                         
  -2   1  11        652.35        674.82        26.53 o                         
  -1   1  11        161.82        171.06        14.31 o                         
   0   1  11        146.34        154.21        13.56 o                         
   1   1  11         28.19         29.78        10.12 o                         
   2   1  11         69.74         69.19        10.15 o                         
   3   1  11        123.97        139.57        11.81 o                         
   4   1  11        185.51        180.97        13.83 o                         
   5   1  11          4.09         -4.58         6.02 o                         
   6   1  11         64.06         57.12         9.49 o                         
   7   1  11          0.25          9.80         9.53 o                         
 -11   2  11         37.04         58.64        16.87 o                         
 -10   2  11          3.08          5.06         7.85 o                         
  -9   2  11        243.44        260.11        19.47 o                         
  -8   2  11         97.69        105.91         9.55 o                         
  -7   2  11        154.99        167.20        11.08 o                         
  -6   2  11        115.53        107.36        12.48 o                         
  -5   2  11          2.22          4.59         7.56 o                         
  -4   2  11          6.53          4.96         9.49 o                         
  -3   2  11         53.49         52.36        10.38 o                         
  -2   2  11          0.13         -0.32         8.16 o                         
  -1   2  11         19.71         19.96         9.22 o                         
   0   2  11         92.70        104.27        10.12 o                         
   1   2  11        139.13        165.44        20.21 o                         
   2   2  11         39.19         46.05         8.29 o                         
   3   2  11         17.96         25.30         7.60 o                         
   4   2  11          9.13         14.48         7.30 o                         
   5   2  11        222.81        242.22        14.57 o                         
   6   2  11          1.98         11.40         8.05 o                         
   7   2  11          5.00          6.29        10.75 o                         
 -10   3  11        212.26        230.23        13.11 o                         
  -9   3  11         37.66         46.53         8.41 o                         
  -8   3  11        364.59        355.37        15.60 o                         
  -7   3  11          3.10          3.46         6.94 o                         
  -6   3  11        455.09        429.64        21.61 o                         
  -5   3  11        185.60        189.03        15.21 o                         
  -4   3  11        573.14        547.25        24.79 o                         
  -3   3  11        468.56        421.41        32.26 o                         
  -2   3  11         89.31         92.89        11.66 o                         
  -1   3  11         27.61         27.09         7.25 o                         
   0   3  11         87.26         77.48        12.60 o                         
   1   3  11         23.70         25.80         7.29 o                         
   2   3  11          0.82          6.81         6.81 o                         
   3   3  11        440.13        439.55        17.83 o                         
   4   3  11        117.61        110.44        10.98 o                         
   5   3  11         53.91         44.62        11.34 o                         
   6   3  11         23.17         22.96        10.18 o                         
   7   3  11         17.27         23.10         9.53 o                         
 -10   4  11          0.02         -7.73         7.73 o                         
  -9   4  11        135.07        145.97        11.64 o                         
  -8   4  11          6.77          3.78         7.98 o                         
  -7   4  11        151.13        164.21        12.08 o                         
  -6   4  11        161.72        164.72        11.96 o                         
  -5   4  11        203.44        199.66        16.45 o                         
  -4   4  11          4.18         16.67         9.81 o                         
  -3   4  11        284.88        282.75        19.02 o                         
  -2   4  11          6.51         16.42         9.36 o                         
  -1   4  11        314.81        338.87        15.15 o                         
   0   4  11        116.80        123.47        10.89 o                         
   1   4  11        246.12        261.07        14.07 o                         
   2   4  11          0.25         -4.04         7.05 o                         
   3   4  11        367.21        376.37        16.71 o                         
   4   4  11          0.00         -0.14        11.66 o                         
   5   4  11         59.61         89.63        35.21 o                         
   6   4  11          1.44         -2.83        24.45 o                         
  -9   5  11         12.30         24.36        12.23 o                         
  -8   5  11         30.62         29.67        10.72 o                         
  -7   5  11         85.27         68.03         9.70 o                         
  -6   5  11         25.52         43.58         8.84 o                         
  -5   5  11          2.15          4.77         9.98 o                         
  -4   5  11         59.87         51.15        15.18 o                         
  -3   5  11          6.05         10.31         9.62 o                         
  -2   5  11        318.15        313.32        20.23 o                         
  -1   5  11        112.36        110.26        14.38 o                         
   0   5  11        576.74        644.20        29.10 o                         
   1   5  11          7.48         14.74         7.57 o                         
   2   5  11        955.72        950.72        27.20 o                         
   3   5  11          6.73          3.80         7.98 o                         
   4   5  11        899.54        893.69        34.40 o                         
   5   5  11         56.58         69.71        13.24 o                         
  -8   6  11          1.65          1.31        10.42 o                         
  -7   6  11        129.79        171.76        15.44 o                         
  -6   6  11          7.69         12.21         8.91 o                         
  -5   6  11        649.64        613.39        28.63 o                         
  -4   6  11          3.66          3.93         9.98 o                         
  -3   6  11        168.24        178.26        21.71 o                         
  -2   6  11         13.03          2.66        10.73 o                         
  -1   6  11        197.84        197.52        35.84 o                         
   0   6  11        126.33        119.46        19.18 o                         
   1   6  11        172.21        202.51        16.68 o                         
   2   6  11          8.78         14.75        11.43 o                         
   3   6  11        191.22        245.59        24.80 o                         
   4   6  11         17.65         17.39        12.01 o                         
  -6   7  11         25.36         33.06        11.99 o                         
  -5   7  11         43.93         53.51        17.71 o                         
  -4   7  11        167.28        160.93        29.30 o                         
  -3   7  11          0.16          9.78        11.04 o                         
  -2   7  11         62.02         40.47        12.56 o                         
  -1   7  11         37.94         30.88        11.39 o                         
   0   7  11         17.58          4.03        11.00 o                         
   1   7  11          2.23          0.18        15.18 o                         
   2   7  11          0.36         10.43        11.22 o                         
  -3   8  11          0.37          2.94        12.24 o                         
  -2   8  11         23.47         34.83        18.76 o                         
  -1   8  11         14.55          8.87        13.28 o                         
 -10   0  12        148.90        200.28        21.93 o                         
  -8   0  12        150.51        129.86        19.40 o                         
  -6   0  12        444.32        496.69        32.89 o                         
  -4   0  12        166.44        188.47        21.50 o                         
  -2   0  12        446.31        472.65        33.31 o                         
   0   0  12        881.05        897.24        45.54 o                         
   2   0  12          4.47         -3.79        13.07 o                         
   4   0  12        236.41        209.53        16.23 o                         
   6   0  12         55.74         21.50        15.18 o                         
 -10   1  12          3.85         10.96        14.34 o                         
  -9   1  12        153.74        160.44        15.04 o                         
  -8   1  12         69.52         72.97        11.48 o                         
  -7   1  12        403.46        431.89        21.90 o                         
  -6   1  12          6.25          6.77        15.39 o                         
  -5   1  12        212.70        220.31        16.40 o                         
  -4   1  12        182.52        183.56        15.79 o                         
  -3   1  12        643.56        635.31        28.25 o                         
  -2   1  12        113.54        117.45        13.56 o                         
  -1   1  12        345.08        374.61        20.42 o                         
   0   1  12        135.24        153.38        31.20 o                         
   1   1  12        155.72        180.18        28.25 o                         
   2   1  12        185.91        162.22        12.98 o                         
   3   1  12        139.14        145.32        12.45 o                         
   4   1  12         93.22        110.74        13.71 o                         
   5   1  12        193.88        187.40        11.85 o                         
   6   1  12         77.77         64.91        10.37 o                         
 -10   2  12        103.14        102.04        19.40 o                         
  -9   2  12          9.77         20.87        10.43 o                         
  -8   2  12         20.25          5.80         9.96 o                         
  -7   2  12          1.58         10.49         9.53 o                         
  -6   2  12        143.01        153.22        14.23 o                         
  -5   2  12          0.76         12.36        13.91 o                         
  -4   2  12          0.89         10.16         8.46 o                         
  -3   2  12        138.83        155.47        14.40 o                         
  -2   2  12         38.21         44.05        10.12 o                         
  -1   2  12          4.39          9.74         9.22 o                         
   0   2  12         90.62         80.48         9.85 o                         
   1   2  12         18.12         14.58         7.60 o                         
   2   2  12        111.31        114.52        16.04 o                         
   3   2  12         44.99         25.92         8.46 o                         
   4   2  12        119.94        120.06        11.90 o                         
   5   2  12          7.95         14.83         8.61 o                         
   6   2  12         45.83         37.75        14.76 o                         
  -9   3  12          8.98         22.90        11.18 o                         
  -8   3  12          9.25          4.40        12.65 o                         
  -7   3  12         95.95         88.66        12.61 o                         
  -6   3  12         27.16         36.27        10.21 o                         
  -5   3  12         81.59         77.91        11.75 o                         
  -4   3  12        390.96        376.94        21.14 o                         
  -3   3  12         53.03         58.75        11.02 o                         
  -2   3  12         13.83         15.66         7.00 o                         
  -1   3  12        129.71        140.79        11.33 o                         
   0   3  12        314.39        319.26        17.07 o                         
   1   3  12         26.54         25.82         8.72 o                         
   2   3  12        275.13        261.31        25.47 o                         
   3   3  12         84.16         84.80        10.53 o                         
   4   3  12        445.85        421.09        18.76 o                         
   5   3  12        107.64        121.29        19.82 o                         
  -9   4  12         28.99         67.04        18.13 o                         
  -8   4  12         83.25        117.32        14.01 o                         
  -7   4  12         42.55         48.39        11.41 o                         
  -6   4  12         45.47         81.23        32.26 o                         
  -5   4  12        175.85        152.62        16.20 o                         
  -4   4  12        450.57        394.04        22.75 o                         
  -3   4  12         77.58         76.07        13.64 o                         
  -2   4  12        214.19        209.53        17.82 o                         
  -1   4  12         82.83         86.51        15.81 o                         
   0   4  12        171.99        191.73        12.95 o                         
   1   4  12         14.67         27.31         8.11 o                         
   2   4  12        373.42        384.02        17.85 o                         
   3   4  12          0.33         -5.51         7.92 o                         
   4   4  12        156.35        153.17        16.41 o                         
   5   4  12         35.70         41.50        13.24 o                         
  -8   5  12         21.52         19.84        11.22 o                         
  -7   5  12         42.45         44.25        12.54 o                         
  -6   5  12         15.20         33.30        11.45 o                         
  -5   5  12        423.85        453.34        25.50 o                         
  -4   5  12         48.10         51.72        22.77 o                         
  -3   5  12        123.94        141.59        16.31 o                         
  -2   5  12          9.61         16.13        10.69 o                         
  -1   5  12          2.56          8.96        10.52 o                         
   0   5  12          0.44        -10.54        10.54 o                         
   1   5  12        393.55        361.12        16.96 o                         
   2   5  12         13.38          6.81        12.80 o                         
   3   5  12         13.10         13.09         8.84 o                         
   4   5  12          0.02         -3.54        11.23 o                         
  -7   6  12         21.50          3.16        14.76 o                         
  -6   6  12          0.58        -12.14        12.23 o                         
  -5   6  12         95.32        101.59        23.82 o                         
  -4   6  12         44.25         34.10        13.06 o                         
  -3   6  12         47.29         45.43        15.18 o                         
  -2   6  12        114.18        122.51        20.87 o                         
  -1   6  12         44.87         72.24        14.55 o                         
   0   6  12         49.25         42.43        21.71 o                         
   1   6  12         12.45         11.03        11.08 o                         
   2   6  12         87.37         92.80        14.52 o                         
  -4   7  12         19.23         26.63        12.23 o                         
  -3   7  12          4.20          7.50        11.92 o                         
  -2   7  12        109.25        112.99        16.19 o                         
  -1   7  12         29.55         21.27        20.03 o                         
   0   7  12         26.82         54.92        12.56 o                         
  -9   0  13          2.48          8.43        13.91 o                         
  -7   0  13          7.02         37.95        14.34 o                         
  -5   0  13        144.84        148.84        21.50 o                         
  -3   0  13        268.94        274.06        26.56 o                         
  -1   0  13        161.21        169.50        23.61 o                         
   1   0  13        304.72        216.72        24.88 o                         
   3   0  13        174.47        190.12        16.23 o                         
   5   0  13          1.13         -5.48        10.54 o                         
  -9   1  13         14.94          3.16        10.73 o                         
  -8   1  13        185.42        160.47        16.65 o                         
  -7   1  13         74.68         62.49        14.97 o                         
  -6   1  13        168.34        177.49        15.95 o                         
  -5   1  13         67.41         53.90        11.45 o                         
  -4   1  13         75.42         61.65        12.48 o                         
  -3   1  13         58.10         49.96        21.71 o                         
  -2   1  13         93.32         90.23        22.35 o                         
  -1   1  13         39.60         34.52        10.88 o                         
   0   1  13        170.43        211.06        25.93 o                         
   1   1  13         23.15         19.34         7.57 o                         
   2   1  13         74.55         86.97        10.14 o                         
   3   1  13         24.06         36.77         8.87 o                         
   4   1  13        171.00        159.35        11.40 o                         
   5   1  13         59.75         55.13        10.25 o                         
  -9   2  13        207.63        215.52        16.83 o                         
  -8   2  13          4.28          1.90        10.43 o                         
  -7   2  13        508.59        528.23        25.32 o                         
  -6   2  13         72.56         70.28        12.37 o                         
  -5   2  13         29.06         48.72        11.28 o                         
  -4   2  13         12.28         16.46         9.01 o                         
  -3   2  13        445.12        413.98        22.66 o                         
  -2   2  13          4.94          4.06        22.35 o                         
  -1   2  13        301.15        291.62        15.57 o                         
   0   2  13          0.06          8.73         7.69 o                         
   1   2  13        193.85        197.43        13.33 o                         
   2   2  13          1.42          2.71         7.97 o                         
   3   2  13         74.30         88.39        11.06 o                         
   4   2  13         34.49         28.81         9.73 o                         
  -8   3  13        204.43        219.78        17.28 o                         
  -7   3  13          4.57         -6.41        10.21 o                         
  -6   3  13        251.65        262.94        28.04 o                         
  -5   3  13          1.39         -4.86        13.91 o                         
  -4   3  13        601.21        584.03        27.58 o                         
  -3   3  13         88.08         94.87        13.68 o                         
  -2   3  13        309.64        317.40        30.15 o                         
  -1   3  13         17.73         15.51         7.85 o                         
   0   3  13        233.97        229.71        14.56 o                         
   1   3  13         24.80         30.87         8.68 o                         
   2   3  13        144.06        136.34        19.05 o                         
   3   3  13         60.04         35.42        11.33 o                         
   4   3  13        127.32        169.12        13.51 o                         
  -8   4  13         99.38         85.37        13.84 o                         
  -7   4  13         15.76         14.97        30.99 o                         
  -6   4  13          2.06         -2.10        10.56 o                         
  -5   4  13        118.51        125.46        15.48 o                         
  -4   4  13         79.97         65.57        12.91 o                         
  -3   4  13         25.11         27.31        18.97 o                         
  -2   4  13         59.29         56.11        13.02 o                         
  -1   4  13         12.35          1.08        11.13 o                         
   0   4  13         87.36         77.97        20.17 o                         
   1   4  13         47.40         52.43        14.97 o                         
   2   4  13          2.07          7.54         8.91 o                         
   3   4  13         28.10         39.80        13.06 o                         
  -6   5  13          0.75          5.71        11.52 o                         
  -5   5  13          8.43         11.77        11.44 o                         
  -4   5  13        102.52        100.67        14.59 o                         
  -3   5  13         36.33         37.56        12.45 o                         
  -2   5  13         36.50         10.51        11.47 o                         
  -1   5  13         20.85         25.47        12.46 o                         
   0   5  13         31.49         29.26        24.45 o                         
   1   5  13         11.83          3.22        11.92 o                         
   2   5  13          2.33         10.39         9.36 o                         
  -4   6  13          4.23         -2.14        13.28 o                         
  -3   6  13          9.73         19.46        12.51 o                         
  -2   6  13         61.09         35.96        15.18 o                         
  -1   6  13         60.40         60.26        13.88 o                         
  -8   0  14         98.29        102.04        20.66 o                         
  -6   0  14        193.87        208.29        24.45 o                         
  -4   0  14        332.69        315.38        28.67 o                         
  -2   0  14        372.10        330.14        30.36 o                         
   0   0  14        573.05        551.08        37.95 o                         
   2   0  14        126.10        157.75        15.65 o                         
  -8   1  14         12.60         15.26        10.88 o                         
  -7   1  14        138.78        142.78        16.23 o                         
  -6   1  14         60.90         57.93        15.39 o                         
  -5   1  14        157.88        149.46        16.25 o                         
  -4   1  14         17.20          3.39        10.26 o                         
  -3   1  14        285.09        243.63        18.48 o                         
  -2   1  14         10.25         17.96        10.42 o                         
  -1   1  14        226.52        205.90        25.93 o                         
   0   1  14         19.49         -0.51        10.42 o                         
   1   1  14        330.30        303.14        19.98 o                         
   2   1  14          2.00         -0.02         8.67 o                         
   3   1  14        332.19        310.53        17.03 o                         
  -7   2  14          2.47          2.02        10.81 o                         
  -6   2  14        105.65        109.22        28.88 o                         
  -5   2  14         12.39         18.16        10.84 o                         
  -4   2  14          1.26          0.73        10.51 o                         
  -3   2  14          0.38        -11.17        14.34 o                         
  -2   2  14         61.50         44.38        10.71 o                         
  -1   2  14          8.45         16.12         8.18 o                         
   0   2  14          1.63          1.07         8.10 o                         
   1   2  14         22.29         30.47         9.33 o                         
   2   2  14         58.30         52.35         9.73 o                         
  -7   3  14         83.66         70.36        13.68 o                         
  -6   3  14        293.93        258.41        19.07 o                         
  -5   3  14          0.76         -4.17        10.98 o                         
  -4   3  14         47.96         31.06        11.11 o                         
  -3   3  14          2.09        -14.46        21.29 o                         
  -2   3  14         92.67        112.27        14.99 o                         
  -1   3  14         31.86          8.24        11.11 o                         
   0   3  14         16.73          9.91         9.23 o                         
   1   3  14          7.76         -1.31         8.77 o                         
   2   3  14          0.42          9.38         9.17 o                         
  -5   4  14         49.12         27.65        11.83 o                         
  -4   4  14        334.32        296.74        21.07 o                         
  -3   4  14          7.79         24.31        14.34 o                         
  -2   4  14         13.20         13.14        11.74 o                         
  -1   4  14          8.87          9.55        12.23 o                         
   0   4  14        104.17         91.97        16.21 o                         
  -5   0  15        191.43        185.10        25.72 o                         
  -3   0  15        256.06        214.61        25.30 o                         
  -1   0  15         83.18         21.50        18.55 o                         
  -5   1  15         72.25         60.42        13.26 o                         
  -4   1  15         14.83         21.23        11.18 o                         
  -3   1  15         67.89         65.55        13.84 o                         
  -2   1  15         28.83         42.43        12.13 o                         
  -1   1  15         22.40         30.50        12.51 o                         
   0   1  15        112.66        104.81        27.39 o                         
  -5   2  15          1.61          7.98        11.11 o                         
  -4   2  15          1.70          7.77        11.77 o                         
  -3   2  15         44.53         46.37        12.48 o                         
  -2   2  15         28.44         45.33        13.42 o                         
  -1   2  15         11.06         15.41         9.30 o                         
                                                                                
